# Supplementary material for: Pleiotropic Meta-Analyses of Longitudinal Studies Discover Novel Genetic Variants Associated with Age-Related Diseases
Source: Front Genet. 2016 Oct 13;7:179. doi: 10.3389/fgene.2016.00179 (PMC5061751; doi:10.3389/fgene.2016.00179)
Supplement: Table S1 — The basic information of the 343 SNPs selected from the GWAS with the ARIC dataset (SNP ID, chromosome, position, alleles, MAF, imputation) and p-values from the three pleiotropic analyses in each study. The genome-wide significant (p < 5e-08) SNPs identified from the pleiotropic analysis of endo-phenotypes, complex diseases and both are highlighted in red, blue and green, respectively. [file Table1.XLSX]

## Sheet: Table S1
SNP_ARIC	CHR	BP_ARIC	A1_ARIC (coding)	A2_ARIC	MAF_ARIC	SNP_HRS	SNP_CHS	SNP_FHS	SNP_MESA	imp_FHS	imp_CHS	imp_HRS	ARIC P (endo)	ARIC P (dis)	ARIC P (com)	FHS1 P (endo)	FHS1 P (dis)	FHS1 P (com)	FHS2 P (endo)	FHS2 P (dis)	FHS2 P (com)	MESA P (endo)	MESA P (dis)	MESA P (com)	CHS P (endo)	CHS P (dis)	CHS P (com)	HRS P (endo)	HRS P (dis)	HRS P (com)	META P (endo)	META P (dis)	META P (com)
rs4420638	19	45422946	C	T	0.1862	rs4420638	NA	NA	rs4420638	0	0	0	8e-24	0.154	1.88e-22	NA	NA	NA	NA	NA	NA	0.00804	0.98	0.0769	NA	NA	NA	0.00157	0.357	0.00408	2.164e-25	0.4411	1.03e-22
rs1287616	1	5831320	C	T	0.4036	rs1287616	rs1287616	rs1287616	rs1287616	0	1	0	0.00175	0.000579	5.59e-05	0.157	0.871	0.544	0.0906	0.506	0.24	0.904	0.916	0.982	0.8944	0.1083	0.4616	0.687	0.165	0.259	0.0335	0.01594	0.005645
rs7549339	1	31494753	A	G	0.198	rs7549339	rs7549339	rs7549339	rs7549339	0	1	0	0.000215	0.476	0.00196	0.234	0.544	0.407	0.877	0.36	0.683	0.362	0.0747	0.133	0.6034	0.675	0.8765	0.283	0.89	0.778	0.01213	0.5329	0.07036
rs924930	1	31502673	C	G	0.1949	rs924930	rs924930	rs924930	rs924930	0	1	1	4.18e-05	0.381	0.00042	0.354	0.372	0.434	0.939	0.36	0.732	0.332	0.0784	0.126	0.4876	0.6357	0.8296	0.34	0.905	0.813	0.005228	0.4338	0.0297
rs3753373	1	31513293	G	A	0.1924	rs3753373	rs3753373	rs3753373	rs3753373	0	1	1	0.000693	0.522	0.00492	0.417	0.277	0.408	0.934	0.454	0.804	0.346	0.076	0.123	0.4875	0.6379	0.8307	0.34	0.904	0.813	0.03585	0.4699	0.1208
rs4949203	1	31553866	G	A	0.2053	rs4949203	rs4949203	rs4949203	rs4949203	0	1	1	0.000454	0.473	0.00263	0.375	0.443	0.481	0.9	0.238	0.594	0.298	0.127	0.138	0.6231	0.6374	0.8367	0.229	0.915	0.733	0.0211	0.5117	0.08096
rs7533667	1	31560833	G	A	0.2058	rs7533667	rs7533667	rs7533667	rs7533667	0	1	1	0.000631	0.415	0.00268	0.365	0.449	0.478	0.91	0.208	0.562	0.317	0.0963	0.119	0.6271	0.6363	0.8377	0.226	0.919	0.731	0.02651	0.4255	0.07276
rs6425744	1	31623244	A	G	0.2085	rs6425744	rs6425744	rs6425744	rs6425744	0	0	0	0.000357	0.323	0.00171	0.487	0.443	0.549	0.912	0.272	0.631	0.312	0.115	0.127	0.614	0.623	0.815	0.269	0.953	0.78	0.02429	0.4569	0.06908
rs12567716	1	47970157	C	T	0.1113	rs12567716	rs12567716	NA	rs12567716	0	1	1	0.0165	0.11	0.00932	NA	NA	NA	NA	NA	NA	0.123	0.385	0.241	0.804	0.2315	0.4416	0.0815	0.141	0.116	0.02237	0.1062	0.0202
rs4970834	1	109616403	T	C	0.1802	rs4970834	rs4970834	rs4970834	rs4970834	0	0	0	1.21e-29	0.319	1.23e-27	0.00839	0.324	0.0123	1.06e-10	0.421	6.67e-09	0.0192	0.498	0.0547	2.8e-07	0.772	1.51e-06	0.00118	0.0144	0.000318	1.484e-44	0.1627	3.65e-40
rs629301	1	109619829	G	T	0.2228	rs629301	rs629301	rs629301	rs629301	1	0	0	1.94e-32	0.265	2.45e-30	0.006428	0.1625	0.00266	4.582e-14	0.01283	5.396e-14	0.0131	0.0903	0.0145	6.36e-08	0.356	1.92e-07	0.000785	0.017	0.000375	1.55e-51	0.002767	1.286e-49
rs583104	1	109622830	G	T	0.2309	rs583104	rs583104	rs583104	rs583104	1	0	1	7.22e-31	0.128	5.78e-29	0.006068	0.1218	0.001645	2.12e-13	0.06522	1.785e-12	0.00941	0.0523	0.00628	9.67e-09	0.274	1.87e-08	0.00204	0.00469	0.000208	6.213e-50	0.0009686	1.325e-48
rs599839	1	109623689	G	A	0.2291	rs599839	rs599839	rs599839	rs599839	0	0	0	3.56e-32	0.208	3.72e-30	0.00683	0.321	0.00635	3.98e-14	0.0805	5.34e-13	0.0128	0.0597	0.00959	1.8e-08	0.276	3.16e-08	0.00209	0.00271	0.000189	1.918e-51	0.002359	2.467e-49
rs672569	1	109628776	A	G	0.1682	rs672569	NA	NA	rs672569	0	0	1	1.97e-15	0.791	1.59e-12	NA	NA	NA	NA	NA	NA	0.235	0.288	0.273	NA	NA	NA	0.209	0.0579	0.0662	6.945e-14	0.1938	1.489e-11
rs9426908	1	168910611	G	A	0.07429	rs9426908	NA	rs9426908	rs9426908	0	0	1	0.0238	2.04e-05	4.47e-05	0.539	0.262	0.327	0.14	0.698	0.27	0.269	0.337	0.144	NA	NA	NA	0.298	0.684	0.535	0.06039	0.001851	0.0008527
rs627163	1	186169799	T	C	0.429	rs627163	NA	NA	rs627163	0	0	0	0.0142	0.000129	7.94e-05	NA	NA	NA	NA	NA	NA	0.575	0.252	0.475	NA	NA	NA	0.238	0.367	0.288	0.05195	0.0009138	0.0008446
rs6684412	1	235313686	C	A	0.1983	rs6684412	rs6684412	NA	rs6684412	0	0	0	6.71e-05	0.198	0.00112	NA	NA	NA	NA	NA	NA	0.803	0.346	0.676	0.674	0.294	0.579	0.763	0.0714	0.169	0.007181	0.1088	0.01475
rs16867253	2	10014545	T	G	0.02135	rs16867253	rs16867253	rs16867253	rs16867253	0	1	1	0.154	2.58e-09	1.32e-07	0.279	0.775	0.394	0.461	0.49	0.479	0.372	0.0112	0.0328	0.07196	0.4211	0.0915	0.18	0.977	0.559	0.101	5.604e-07	3.391e-06
rs7592574	2	17112054	A	G	0.4381	rs7592574	rs7592574	NA	rs7592574	0	1	1	0.0468	0.00921	0.0198	NA	NA	NA	NA	NA	NA	0.121	0.84	0.354	0.07587	0.8186	0.343	0.7	0.852	0.909	0.03936	0.2352	0.1403
rs4832485	2	17116235	A	G	0.4546	rs4832485	rs4832485	rs4832485	rs4832485	0	0	1	0.0184	0.00482	0.00785	0.748	0.105	0.263	0.141	0.99	0.484	0.153	0.795	0.383	0.172	0.496	0.335	0.691	0.774	0.871	0.05813	0.1293	0.1098
rs13392272	2	21070995	T	C	0.4879	rs13392272	rs13392272	rs13392272	rs13392272	1	1	1	1.48e-10	0.556	2.77e-09	0.149	0.2578	0.03354	7.32e-08	0.02949	2.001e-07	0.165	0.0693	0.0866	0.001974	0.04867	0.0004048	0.00775	0.17	0.0293	1.693e-17	0.01123	6.878e-17
rs693	2	21085700	A	G	0.4959	rs693	rs693	rs693	rs693	0	0	0	4.61e-12	0.371	5.09e-11	0.117	0.343	0.0292	5.13e-08	0.0557	2.2e-07	0.129	0.0397	0.0471	0.00032	0.0865	0.000129	0.0103	0.184	0.0361	8.105e-20	0.01666	4.248e-19
rs1469513	2	21113067	C	T	0.4323	rs1469513	rs1469513	rs1469513	rs1469513	0	1	0	7.27e-13	0.566	1.11e-10	0.6	0.538	0.406	1.35e-06	0.328	1.4e-05	0.503	0.129	0.334	0.0001667	0.518	0.0005824	0.035	0.156	0.101	7.757e-18	0.318	2.339e-14
rs12714264	2	21119023	T	A	0.1289	rs12714264	rs12714264	rs12714264	rs12714264	0	0	1	5.8e-12	0.281	6.01e-11	0.185	0.971	0.506	6.73e-08	0.217	3.18e-07	0.0845	0.214	0.0424	0.000621	0.662	0.00171	0.452	0.626	0.583	7.694e-18	0.5723	1.096e-15
rs7575840	2	21126995	T	G	0.3356	rs7575840	rs7575840	rs7575840	rs7575840	0	0	0	3.23e-10	0.951	4.06e-08	0.515	0.7	0.468	0.00061	0.928	0.0129	0.0843	0.635	0.22	1.05e-05	0.839	0.000166	0.137	0.419	0.287	2.324e-14	0.9841	1.07e-09
rs562338	2	21141826	A	G	0.1812	rs562338	rs562338	rs562338	rs562338	0	0	0	2.48e-14	0.649	5.36e-12	0.00948	0.658	0.013	1.67e-10	0.142	1.43e-09	0.08	0.296	0.0509	1.05e-05	0.844	0.000224	0.445	0.378	0.474	2.774e-25	0.5874	4.751e-21
rs1429974	2	21154275	A	C	0.325	rs1429974	rs1429974	rs1429974	rs1429974	0	0	1	2.78e-11	0.934	4.63e-09	0.323	0.695	0.348	0.000512	0.997	0.0214	0.044	0.45	0.1	0.000429	0.408	0.00146	0.267	0.641	0.37	4.089e-14	0.9528	8.126e-10
rs754523	2	21165196	G	A	0.3256	rs754523	rs754523	rs754523	rs754523	0	0	1	5.3e-11	0.938	7.3e-09	0.345	0.691	0.387	0.000463	0.998	0.0193	0.0437	0.45	0.101	0.000595	0.444	0.00196	0.248	0.625	0.36	8.775e-14	0.9569	1.525e-09
rs97458	2	21181140	G	A	0.3051	rs97458	rs97458	rs97458	rs97458	1	0	0	2.36e-09	0.986	4.46e-07	0.2797	0.5383	0.447	2.215e-05	0.2757	0.0002105	0.195	0.148	0.135	0.000207	0.345	0.000392	0.489	0.821	0.789	3.849e-13	0.5995	7.712e-10
rs312970	2	21223320	A	T	0.1968	rs312970	rs312970	rs312970	rs312970	0	1	1	3.35e-12	0.687	3.59e-10	0.00203	0.917	0.0299	9.81e-09	0.777	9.68e-07	0.0462	0.112	0.0219	0.00178	0.6773	0.009654	0.288	0.402	0.337	1.28e-20	0.7524	1.87e-15
rs11687710	2	21224573	C	T	0.3241	rs11687710	rs11687710	rs11687710	rs11687710	0	1	0	6.04e-11	0.838	8.31e-09	0.347	0.542	0.255	0.00557	0.944	0.064	0.108	0.336	0.157	0.0002996	0.3775	0.0009748	0.0721	0.538	0.154	3.657e-13	0.8534	1.29e-09
rs527034	2	21236291	C	A	0.1972	rs527034	rs527034	rs527034	rs527034	0	1	1	2.83e-12	0.659	3.21e-10	0.0107	0.925	0.136	3.7e-07	0.646	9.2e-06	0.0386	0.119	0.0203	0.001766	0.6755	0.009486	0.247	0.416	0.316	1.029e-18	0.7317	4.288e-14
rs4560142	2	21237222	C	T	0.1968	rs4560142	rs4560142	rs4560142	rs4560142	0	1	0	2.52e-12	0.644	2.65e-10	0.00908	0.836	0.0708	1.74e-09	0.682	1.15e-07	0.0393	0.12	0.0205	0.001764	0.6755	0.009483	0.281	0.379	0.32	6.651e-21	0.7056	4.014e-16
rs4591370	2	21237247	A	G	0.197	rs4591370	rs4591370	rs4591370	rs4591370	0	1	1	2.63e-12	0.649	2.79e-10	0.00916	0.82	0.0724	1.31e-09	0.678	9.15e-08	0.0403	0.119	0.0208	0.001764	0.6755	0.009483	0.246	0.413	0.313	4.861e-21	0.7158	3.467e-16
rs1712247	2	21237456	C	T	0.197	rs1712247	rs1712247	rs1712247	rs1712247	0	1	1	3.59e-12	0.639	3.56e-10	0.00797	0.916	0.0666	1.22e-09	0.699	8.15e-08	0.0403	0.119	0.0208	0.001768	0.6757	0.009503	0.248	0.418	0.319	5.386e-21	0.7389	3.678e-16
rs538928	2	21242524	A	G	0.2004	rs538928	rs538928	rs538928	rs538928	0	1	1	2.55e-11	0.51	2.67e-09	0.0138	0.781	0.0901	2.36e-09	0.704	1.65e-07	0.0613	0.0819	0.0212	0.001751	0.679	0.009509	0.263	0.469	0.37	1.526e-19	0.6304	6.493e-15
rs576203	2	21247128	A	G	0.1969	rs576203	rs576203	rs576203	rs576203	0	1	1	4.59e-12	0.617	4.83e-10	0.00913	0.809	0.0698	1.63e-09	0.682	1.11e-07	0.0508	0.0974	0.0213	0.001541	0.6915	0.00907	0.265	0.428	0.344	1.158e-20	0.6816	7.003e-16
rs488507	2	21247194	G	T	0.2023	rs488507	rs488507	rs488507	rs488507	0	1	1	1.39e-11	0.672	1.23e-09	0.0148	0.807	0.0741	9.96e-09	0.672	5.4e-07	0.0575	0.0938	0.0231	0.001541	0.6915	0.00907	0.265	0.428	0.344	2.947e-19	0.6869	7.636e-15
rs506585	2	21250687	G	A	0.1973	rs506585	rs506585	rs506585	rs506585	0	0	0	1.67e-12	0.683	1.98e-10	0.0147	0.884	0.124	1.94e-09	0.702	1.3e-07	0.045	0.091	0.0181	0.00154	0.692	0.00907	0.291	0.352	0.312	8.097e-21	0.6741	4.796e-16
rs478442	2	21252721	G	T	0.1979	rs478442	rs478442	rs478442	rs478442	0	1	1	3.8e-12	0.703	4.25e-10	0.0102	0.833	0.0813	1.12e-09	0.665	7.75e-08	0.0503	0.0829	0.0178	0.001541	0.6914	0.009066	0.281	0.418	0.349	7.98e-21	0.6729	4.459e-16
rs567071	2	21259295	G	A	0.255	rs567071	rs567071	rs567071	rs567071	1	0	0	1.29e-08	0.907	1.04e-06	0.02604	0.521	0.1549	8.012e-06	0.3547	6.03e-05	0.191	0.54	0.181	0.101	0.633	0.186	0.53	0.207	0.292	2.119e-11	0.7141	2.296e-08
rs365946	2	21292834	T	G	0.1666	rs365946	rs365946	rs365946	rs365946	1	1	1	2.37e-10	0.299	4.05e-09	0.133	0.987	0.5332	1.831e-06	0.9931	0.0001975	0.16	0.49	0.183	0.02055	0.6985	0.03311	0.218	0.387	0.329	6.856e-14	0.8889	4.143e-10
rs13387827	2	21322657	T	G	0.1318	rs13387827	rs13387827	rs13387827	rs13387827	1	1	0	8.51e-07	0.45	9.7e-06	0.1585	0.8722	0.3907	0.001026	0.5214	0.00289	0.000154	0.724	0.000632	0.02833	0.3103	0.01874	0.25	0.58	0.376	9.314e-11	0.8407	1.305e-08
rs13398007	2	21322841	T	C	0.1311	rs13398007	rs13398007	rs13398007	rs13398007	1	0	0	2.86e-07	0.563	5.62e-06	0.131	0.8737	0.2914	0.0008677	0.4319	0.002331	0.000157	0.684	0.000472	0.0416	0.313	0.0289	0.291	0.591	0.437	4.288e-11	0.8419	6.855e-09
rs6759518	2	27340099	C	G	0.05478	rs6759518	rs6759518	rs6759518	rs6759518	0	1	1	6.71e-07	8.34e-07	2.63e-12	0.315	0.549	0.355	0.00911	0.621	0.0518	0.0314	0.491	0.128	0.2596	0.9496	0.6043	0.264	0.599	0.473	5.226e-07	0.001079	7.776e-10
rs1728918	2	27488967	A	G	0.2952	rs1728918	NA	NA	rs1728918	0	0	0	3.29e-33	0.202	8.68e-31	NA	NA	NA	NA	NA	NA	4.33e-06	0.182	6.62e-05	NA	NA	NA	0.896	0.636	0.81	4.972e-35	0.2761	1.492e-31
rs780094	2	27594741	T	C	0.3961	rs780094	rs780094	rs780094	rs780094	0	0	0	1.57e-59	0.154	4.33e-57	0.00732	0.919	0.0831	1.03e-23	0.0579	3.08e-21	7.42e-11	0.196	3.19e-09	1.53e-16	0.753	7.58e-14	0.702	0.223	0.25	8.369e-101	0.1721	3.726e-91
rs780092	2	27596658	G	A	0.1506	rs780092	rs780092	rs780092	rs780092	0	0	0	3.01e-16	0.125	7.97e-15	0.0505	0.264	0.0649	9.16e-05	0.435	0.000297	0.0071	0.399	0.0195	0.000197	0.354	0.000804	0.156	0.079	0.0854	2.803e-21	0.1325	1.113e-18
rs4665383	2	27645059	G	C	0.2662	rs4665383	rs4665383	rs4665383	rs4665383	1	1	1	1.81e-28	0.569	3.29e-26	0.2624	0.8582	0.6731	9.774e-13	0.8229	5.482e-10	0.0187	0.27	0.0204	4.486e-11	0.4606	2.111e-09	0.781	0.149	0.28	6.834e-45	0.6335	1.676e-38
rs2068834	2	27693043	C	T	0.2806	rs2068834	rs2068834	rs2068834	rs2068834	0	0	1	2.63e-27	0.245	6.64e-26	0.297	0.828	0.697	2.52e-12	0.682	2.06e-09	0.0325	0.303	0.0239	2.12e-09	0.454	5.07e-08	0.785	0.411	0.548	1.692e-41	0.6421	5.406e-36
rs10191091	2	46426714	C	T	0.4718	rs10191091	rs10191091	rs10191091	rs10191091	0	0	0	0.000708	0.195	0.00301	0.288	0.153	0.186	0.283	0.87	0.64	0.0468	0.503	0.158	0.748	0.0248	0.138	0.446	0.75	0.477	0.005839	0.1634	0.01482
rs2881324	2	46430398	G	T	0.4549	rs2881324	rs2881324	rs2881324	rs2881324	0	0	1	8.13e-05	0.129	0.000293	0.133	0.267	0.117	0.522	0.963	0.897	0.00823	0.338	0.0298	0.542	0.0177	0.0779	0.42	0.509	0.507	0.0002471	0.1041	0.0006117
rs10187368	2	46431148	A	G	0.1817	rs10187368	rs10187368	rs10187368	rs10187368	0	0	0	0.00142	0.0726	0.00243	0.111	0.45	0.0945	0.311	0.616	0.457	0.929	0.496	0.866	0.36	0.834	0.689	0.868	0.11	0.297	0.03408	0.3012	0.04
rs11678465	2	46456764	T	C	0.4888	rs11678465	rs11678465	rs11678465	rs11678465	0	1	0	0.00321	0.19	0.0125	0.783	0.406	0.67	0.592	0.554	0.624	0.00172	0.266	0.00681	0.9723	0.03432	0.3622	0.699	0.257	0.277	0.009043	0.1036	0.01442
rs7594278	2	46458097	T	G	0.4863	rs7594278	rs7594278	rs7594278	rs7594278	0	1	1	0.00599	0.201	0.0213	0.745	0.345	0.564	0.585	0.567	0.673	0.00279	0.172	0.00616	0.96	0.0296	0.3187	0.743	0.171	0.23	0.01831	0.05713	0.01463
rs12465994	2	69123765	A	G	0.04807	rs12465994	rs12465994	rs12465994	rs12465994	1	1	0	0.0725	1.26e-05	0.000148	0.1423	0.6894	0.2834	0.4086	0.1343	0.2112	0.0323	0.972	0.214	0.9555	0.6677	0.9181	0.391	0.556	0.421	0.07152	0.00348	0.005079
rs4255990	2	69127168	C	T	0.06354	rs4255990	rs4255990	rs4255990	rs4255990	0	1	0	0.0242	2.23e-05	3.93e-05	0.055	0.611	0.0946	0.177	0.457	0.27	0.143	0.703	0.317	0.6319	0.1498	0.1332	0.000386	0.617	0.00885	0.0002047	0.003387	1.926e-05
rs7579629	2	69136036	G	C	0.0481	rs7579629	rs7579629	rs7579629	rs7579629	1	1	1	0.408	5.37e-05	0.00128	0.1874	0.8252	0.4223	0.4084	0.1334	0.1979	0.0651	0.984	0.336	0.9724	0.5916	0.9101	0.424	0.473	0.385	0.29	0.008657	0.03166
rs6752737	2	133424727	T	C	0.1735	rs6752737	rs6752737	rs6752737	rs6752737	1	1	0	0.0249	0.377	0.0525	0.5469	0.3456	0.4343	0.9105	0.5306	0.83	0.0887	0.705	0.195	0.9576	0.9038	0.9888	0.49	0.109	0.158	0.2339	0.5567	0.246
rs222826	2	146595002	T	C	0.02206	rs222826	NA	rs222826	rs222826	0	0	1	0.143	4.24e-05	0.00159	0.233	0.000312	0.00118	0.34	4.76e-05	0.00121	0.392	0.649	0.625	NA	NA	NA	0.0963	0.0219	0.0366	0.1144	4.637e-10	8.113e-07
rs288298	2	183366112	G	A	0.03561	rs288298	NA	rs288298	rs288298	0	0	0	0.000503	0.627	0.00198	0.103	0.432	0.209	0.554	0.495	0.496	0.495	0.949	0.839	NA	NA	NA	0.827	0.263	0.613	0.0119	0.7447	0.04992
rs288297	2	183366437	T	G	0.03569	rs288297	NA	rs288297	rs288297	1	0	1	0.000153	0.766	0.00142	0.0724	0.4068	0.1798	0.531	0.4243	0.4036	0.243	0.944	0.612	NA	NA	NA	0.9	0.314	0.693	0.002486	0.7736	0.02854
rs940274	2	215659875	T	C	0.0201	rs940274	rs940274	rs940274	rs940274	0	1	1	0.176	1.71e-05	0.000252	0.174	0.0132	0.00829	0.0833	0.629	0.254	0.632	0.161	0.461	0.00474	0.3923	0.01253	0.0102	0.0375	0.0168	0.001065	1.768e-05	4.006e-06
rs11129754	3	37277286	G	A	0.4003	rs11129754	rs11129754	rs11129754	rs11129754	1	0	0	0.00145	0.25	0.00544	0.2438	0.1575	0.1539	0.5125	0.2971	0.4117	0.184	0.709	0.337	0.0375	0.151	0.0192	0.256	0.528	0.241	0.002881	0.2616	0.004115
rs4678564	3	37412308	T	C	0.3981	rs4678564	rs4678564	rs4678564	rs4678564	0	1	1	0.00135	0.352	0.00666	0.385	0.141	0.108	0.579	0.387	0.545	0.191	0.681	0.337	0.02648	0.1109	0.01116	0.329	0.592	0.31	0.003921	0.2931	0.003683
rs6788554	3	37432452	C	T	0.4019	rs6788554	rs6788554	rs6788554	rs6788554	1	1	1	0.00197	0.293	0.00819	0.2551	0.1119	0.1235	0.5386	0.4939	0.6011	0.287	0.748	0.478	0.0212	0.2497	0.02156	0.167	0.547	0.177	0.002594	0.3831	0.006713
rs7632505	3	124220997	G	A	0.3422	rs7632505	rs7632505	rs7632505	rs7632505	1	1	1	0.144	2.2e-26	5.46e-23	0.1683	0.9462	0.4055	0.1095	0.1116	0.09577	0.218	0.864	0.392	0.7087	0.1275	0.4937	0.278	0.307	0.314	0.1109	8.044e-22	7.262e-19
rs12486864	3	157139481	T	A	0.05421	rs12486864	rs12486864	rs12486864	rs12486864	0	1	1	0.000219	0.731	0.000334	0.116	0.319	0.114	0.203	0.349	0.258	0.318	0.114	0.156	0.9539	0.2906	0.8052	0.951	0.236	0.558	0.008157	0.2571	0.00487
rs9838604	3	182829484	A	G	0.3666	rs9838604	rs9838604	rs9838604	rs9838604	0	0	0	0.000602	0.0411	0.00374	0.528	0.00896	0.00853	0.815	0.0114	0.0713	0.331	0.685	0.56	0.526	0.0262	0.157	0.509	0.991	0.911	0.0453	0.001032	0.001945
rs9842371	3	182829631	T	C	0.3466	rs9842371	rs9842371	rs9842371	rs9842371	1	1	1	0.00736	0.123	0.0378	0.609	0.01307	0.03398	0.831	0.02172	0.1152	0.453	0.319	0.419	0.6699	0.0337	0.2255	0.711	0.996	0.985	0.2849	0.003208	0.03341
rs13114738	4	103503888	T	C	0.0833	rs13114738	rs13114738	rs13114738	rs13114738	1	1	1	6.83e-10	0.92	6.37e-08	0.0002933	0.2667	0.0006828	0.3552	0.947	0.7575	0.0728	0.779	0.22	0.1913	0.4994	0.1422	0.257	0.606	0.39	1.465e-10	0.9254	7.632e-08
rs6821561	4	107299478	A	T	0.2925	rs6821561	rs6821561	rs6821561	rs6821561	0	1	1	3.27e-05	0.736	0.000723	0.618	0.965	0.926	0.718	0.372	0.595	0.86	0.699	0.947	0.1011	0.2141	0.09625	0.754	0.972	0.955	0.006056	0.8878	0.05755
rs13129572	4	107394147	A	G	0.2953	rs13129572	rs13129572	rs13129572	rs13129572	1	1	0	1.7e-05	0.775	0.000376	0.1019	0.8995	0.3701	0.8809	0.6692	0.89	0.84	0.685	0.944	0.1199	0.2477	0.1199	0.753	0.975	0.962	0.001411	0.9537	0.03299
rs13116159	4	107409830	T	A	0.2928	rs13116159	rs13116159	rs13116159	rs13116159	0	1	1	8.46e-05	0.514	0.00101	0.0865	0.979	0.42	0.809	0.563	0.836	0.889	0.759	0.965	0.1177	0.1992	0.1031	0.826	0.978	0.975	0.00398	0.8977	0.05729
rs3108151	4	107514628	G	A	0.287	rs3108151	rs3108151	rs3108151	rs3108151	0	0	0	0.000313	0.821	0.00421	0.35	0.925	0.698	0.897	0.405	0.818	0.729	0.668	0.861	0.0726	0.097	0.031	0.66	0.951	0.929	0.01406	0.7905	0.07811
rs12646447	4	111918775	C	T	0.1149	rs12646447	rs12646447	rs12646447	rs12646447	1	1	1	0.281	1.89e-06	1.42e-05	0.3938	0.8048	0.6897	0.2595	0.5513	0.4542	0.856	0.965	0.986	0.04462	0.2897	0.02241	0.192	0.169	0.0465	0.1522	0.0006533	0.0001317
rs17042171	4	111927736	A	C	0.1161	rs17042171	rs17042171	rs17042171	rs17042171	0	1	1	0.184	1.76e-06	7.26e-06	0.501	0.88	0.835	0.281	0.593	0.48	0.957	0.992	0.998	0.04551	0.3292	0.02719	0.195	0.203	0.0616	0.1556	0.0008917	0.000138
rs723363	4	111943950	T	C	0.378	rs723363	rs723363	rs723363	rs723363	0	1	0	0.0897	4.35e-07	9.32e-07	0.411	0.289	0.243	0.0567	0.0314	0.00655	0.924	0.116	0.407	0.02118	0.891	0.06646	0.0014	0.631	0.0214	0.0008531	1.434e-05	1.432e-07
rs6533530	4	111951385	T	C	0.3846	rs6533530	rs6533530	rs6533530	rs6533530	0	1	1	0.112	3.4e-07	8.86e-07	0.311	0.288	0.163	0.0826	0.0314	0.0105	0.871	0.189	0.48	0.02075	0.8748	0.06666	0.000799	0.508	0.0109	0.0006762	1.437e-05	9.584e-08
rs6533531	4	111951414	G	T	0.3858	rs6533531	rs6533531	rs6533531	rs6533531	0	1	1	0.116	1.31e-06	3.14e-06	0.398	0.412	0.246	0.048	0.0253	0.00526	0.881	0.2	0.485	0.02282	0.8631	0.07602	0.000936	0.534	0.0132	0.0006782	4.926e-05	2.849e-07
rs3866831	4	111951563	G	A	0.3859	rs3866831	rs3866831	rs3866831	rs3866831	1	1	0	0.119	2.87e-07	1.01e-06	0.3899	0.4833	0.3956	0.05422	0.02745	0.006546	0.876	0.203	0.483	0.02278	0.8631	0.07589	0.000895	0.559	0.0139	0.0007157	1.917e-05	2.059e-07
rs1460771	4	115627360	C	T	0.4787	rs1460771	rs1460771	rs1460771	rs1460771	0	1	1	0.000233	0.196	0.00137	0.301	0.67	0.513	0.775	0.0889	0.412	0.237	0.784	0.444	0.6299	0.6234	0.6302	0.892	0.802	0.946	0.02253	0.5484	0.08968
rs7676684	4	115632976	C	T	0.4994	rs7676684	rs7676684	rs7676684	rs7676684	0	1	1	0.000597	0.311	0.00598	0.103	0.671	0.328	0.438	0.0614	0.179	0.162	0.676	0.273	0.7291	0.5809	0.6344	0.892	0.601	0.862	0.01244	0.4781	0.07272
rs7698391	4	115633062	G	A	0.4744	rs7698391	rs7698391	rs7698391	rs7698391	0	0	1	0.000228	0.258	0.00126	0.348	0.587	0.499	0.804	0.0325	0.221	0.23	0.8	0.456	0.702	0.585	0.683	0.901	0.786	0.943	0.02627	0.3966	0.06316
rs7698790	4	115633252	G	A	0.4805	rs7698790	rs7698790	rs7698790	rs7698790	0	1	1	0.000218	0.189	0.00122	0.277	0.671	0.499	0.77	0.092	0.418	0.338	0.845	0.611	0.6195	0.6384	0.6368	0.891	0.776	0.937	0.0252	0.5597	0.09943
rs6839599	4	115635359	G	A	0.4805	rs6839599	rs6839599	rs6839599	rs6839599	0	0	0	0.000355	0.182	0.00191	0.288	0.738	0.52	0.761	0.0707	0.369	0.231	0.781	0.44	0.62	0.644	0.641	0.853	0.712	0.912	0.02666	0.4977	0.1003
rs2054305	4	115636780	C	G	0.4784	rs2054305	rs2054305	rs2054305	rs2054305	0	1	1	0.000145	0.178	0.000767	0.285	0.634	0.476	0.77	0.092	0.418	0.237	0.784	0.444	0.6208	0.6581	0.6578	0.882	0.767	0.932	0.01583	0.5298	0.0638
rs2199312	4	115653927	A	G	0.4785	rs2199312	rs2199312	rs2199312	rs2199312	0	1	1	0.000222	0.221	0.00154	0.28	0.742	0.508	0.776	0.0863	0.392	0.232	0.784	0.44	0.6143	0.6597	0.6587	0.896	0.742	0.929	0.02037	0.5782	0.09338
rs10857031	4	115668295	T	A	0.4774	rs10857031	rs10857031	rs10857031	rs10857031	0	1	1	0.000223	0.211	0.00154	0.253	0.648	0.456	0.796	0.0824	0.402	0.233	0.785	0.434	0.6348	0.6975	0.6844	0.887	0.764	0.932	0.01981	0.5535	0.09063
rs7655989	4	115668739	T	C	0.4769	rs7655989	rs7655989	rs7655989	rs7655989	0	1	1	0.000304	0.219	0.0019	0.276	0.647	0.476	0.796	0.0824	0.402	0.234	0.785	0.436	0.6352	0.6985	0.6856	0.891	0.748	0.928	0.02551	0.5563	0.104
rs13104081	4	115673246	A	G	0.4793	rs13104081	rs13104081	rs13104081	rs13104081	1	1	1	0.000171	0.104	0.000859	0.2769	0.565	0.4501	0.8371	0.08046	0.3913	0.27	0.836	0.506	0.6789	0.7381	0.7526	0.914	0.744	0.938	0.02136	0.4246	0.07397
rs17012484	4	128661017	C	A	0.03822	rs17012484	NA	NA	rs17012484	0	0	0	0.404	0.000103	0.00452	NA	NA	NA	NA	NA	NA	0.829	0.57	0.774	NA	NA	NA	0.069	0.0499	0.014	0.2742	0.000278	0.002947
rs1869717	4	140970571	C	G	0.03191	rs1869717	rs1869717	rs1869717	rs1869717	0	1	1	0.0492	1.54e-07	2.83e-07	0.129	0.00985	0.00401	0.85	0.779	0.899	0.804	0.996	0.977	0.0001201	0.744	0.0008233	0.0821	0.361	0.282	0.0006907	1.684e-05	4.817e-08
rs380527	5	4997558	A	C	0.02006	rs380527	NA	NA	rs380527	0	0	1	0.03	2.85e-05	1.72e-05	NA	NA	NA	NA	NA	NA	0.179	0.518	0.202	NA	NA	NA	0.713	0.0886	0.221	0.08443	0.0001391	8.769e-05
rs1423527	5	74638455	A	C	0.4065	rs1423527	rs1423527	rs1423527	rs1423527	1	1	1	3.07e-09	0.157	3.47e-08	0.3658	0.2373	0.1937	0.0002114	0.07097	0.0001305	0.255	0.459	0.196	0.0097	0.2251	0.02582	0.0967	0.0893	0.0486	3.983e-11	0.04694	1.269e-10
rs2335418	5	74639235	G	A	0.4364	rs2335418	rs2335418	rs2335418	rs2335418	0	1	1	1.4e-08	0.339	6.15e-07	0.292	0.206	0.0826	7.57e-05	0.135	0.000125	0.078	0.379	0.0673	0.1287	0.3393	0.2287	0.0576	0.0837	0.0388	1.079e-10	0.1043	1.493e-09
rs11957260	5	74644488	C	T	0.4352	rs11957260	rs11957260	rs11957260	rs11957260	0	0	0	3.21e-08	0.479	1.43e-06	0.218	0.202	0.054	7.56e-05	0.158	0.000129	0.105	0.341	0.0884	0.0665	0.374	0.152	0.0537	0.129	0.0461	1.18e-10	0.1663	2.262e-09
rs10474433	5	74652599	C	T	0.349	rs10474433	rs10474433	rs10474433	rs10474433	0	1	0	2.74e-08	0.801	1.04e-06	0.155	0.43	0.0828	0.000784	0.0269	0.000112	0.117	0.203	0.0431	0.005519	0.2258	0.01492	0.232	0.536	0.398	2.617e-10	0.1582	1.034e-09
rs7703051	5	74661243	A	C	0.3844	rs7703051	rs7703051	rs7703051	rs7703051	0	1	1	1.44e-09	0.0671	3.81e-09	0.49	0.168	0.13	2.72e-05	0.136	4.56e-05	0.327	0.309	0.177	0.002931	0.3289	0.009753	0.224	0.39	0.258	4.018e-12	0.07895	8.79e-12
rs12654264	5	74684359	T	A	0.3844	rs12654264	rs12654264	rs12654264	rs12654264	0	0	1	8.38e-10	0.0784	3.01e-09	0.522	0.201	0.168	3.5e-05	0.193	8.13e-05	0.335	0.258	0.157	0.00839	0.297	0.0207	0.216	0.346	0.254	8.202e-12	0.09218	2.544e-11
rs3846663	5	74691482	T	C	0.3846	rs3846663	rs3846663	rs3846663	rs3846663	0	1	1	1.86e-09	0.0692	4.84e-09	0.641	0.118	0.141	6.11e-05	0.174	0.00012	0.378	0.196	0.147	0.003111	0.3596	0.0111	0.262	0.333	0.265	1.773e-11	0.05628	2.641e-11
rs4704221	5	74794939	A	T	0.3976	rs4704221	rs4704221	rs4704221	rs4704221	1	1	1	2.13e-08	0.157	5.22e-07	0.2943	0.3741	0.2638	8.568e-05	0.3843	0.0004285	0.0606	0.545	0.0763	0.1192	0.3207	0.1623	0.019	0.5	0.111	4.999e-11	0.4097	2.001e-08
rs5744680	5	74915646	G	A	0.4005	rs5744680	rs5744680	rs5744680	rs5744680	1	1	0	7.46e-08	0.125	1.09e-06	0.3279	0.3355	0.2616	4.052e-05	0.3559	0.0002063	0.1	0.592	0.141	0.05569	0.3765	0.1377	0.015	0.473	0.0926	5.528e-11	0.3757	2.501e-08
rs984976	5	74946626	A	G	0.4042	rs984976	rs984976	rs984976	rs984976	1	1	0	6.09e-08	0.123	8.79e-07	0.3442	0.363	0.2979	6.011e-05	0.3406	0.0002929	0.0966	0.561	0.119	0.115	0.4998	0.243	0.0118	0.475	0.0776	1.006e-10	0.4138	3.761e-08
rs40060	5	75003142	C	T	0.3606	rs40060	rs40060	rs40060	rs40060	0	1	0	5.95e-06	0.0528	4.78e-06	0.331	0.653	0.44	0.106	0.349	0.119	0.622	0.115	0.2	0.02544	0.5999	0.06275	0.00248	0.316	0.0134	9.106e-07	0.1697	3.41e-06
rs34361	5	75007602	A	G	0.3593	rs34361	rs34361	rs34361	rs34361	1	1	1	4.74e-06	0.342	3.4e-05	0.2174	0.6259	0.3736	0.1358	0.3313	0.136	0.485	0.104	0.162	0.02059	0.7186	0.06724	0.00229	0.246	0.00884	4.228e-07	0.3487	1.016e-05
rs10057967	5	75033512	C	T	0.3736	rs10057967	rs10057967	rs10057967	rs10057967	0	1	0	3.34e-06	0.382	2.51e-05	0.648	0.337	0.513	0.0486	0.13	0.0216	0.255	0.107	0.138	0.01649	0.4798	0.0287	0.00534	0.465	0.0367	3.298e-07	0.2078	3.302e-06
rs7715806	5	75070143	T	C	0.3866	rs7715806	rs7715806	rs7715806	rs7715806	0	1	0	3.69e-05	0.48	0.000835	0.349	0.509	0.311	0.0375	0.341	0.0639	0.0847	0.273	0.0928	0.1344	0.08423	0.06873	0.000187	0.579	0.00397	1.662e-07	0.3264	2.104e-05
rs9942416	5	75073051	G	C	0.3949	rs9942416	rs9942416	rs9942416	rs9942416	0	1	1	3.82e-06	0.391	0.000136	0.416	0.374	0.275	0.0385	0.313	0.0584	0.0798	0.512	0.127	0.06381	0.07133	0.03607	0.000213	0.8	0.00907	1.691e-08	0.3522	6.293e-06
rs1917753	5	75160395	A	G	0.4205	rs1917753	rs1917753	rs1917753	rs1917753	0	1	1	0.0035	0.0562	0.00342	0.194	0.437	0.256	0.0583	0.0817	0.0548	0.87	0.641	0.801	0.2079	0.04892	0.05577	0.0289	0.689	0.163	0.002126	0.06536	0.003061
rs1917751	5	75160681	C	T	0.4185	rs1917751	rs1917751	rs1917751	rs1917751	1	1	1	0.0061	0.039	0.00583	0.281	0.3799	0.2925	0.06485	0.1114	0.06611	0.915	0.621	0.843	0.2042	0.04952	0.05402	0.0278	0.693	0.166	0.004321	0.05803	0.005624
rs11741319	5	75164202	T	C	0.4137	rs11741319	rs11741319	rs11741319	rs11741319	0	1	1	0.0211	0.0463	0.0172	0.225	0.105	0.0997	0.0483	0.176	0.0843	0.943	0.614	0.878	0.2694	0.03279	0.06687	0.0216	0.476	0.124	0.007299	0.02434	0.00648
rs940856	5	75164365	A	G	0.4124	rs940856	rs940856	rs940856	rs940856	0	1	1	0.0131	0.0413	0.00863	0.231	0.104	0.101	0.0578	0.22	0.106	0.942	0.613	0.875	0.2693	0.03281	0.06687	0.0216	0.476	0.124	0.006086	0.02587	0.004782
rs2012658	5	75164649	G	A	0.409	rs2012658	rs2012658	rs2012658	rs2012658	1	1	1	0.00863	0.0684	0.0115	0.2309	0.1428	0.1003	0.07138	0.1899	0.1083	0.954	0.543	0.866	0.2674	0.02625	0.05926	0.0275	0.494	0.149	0.006253	0.03236	0.006074
rs7727150	5	75168302	T	G	0.445	rs7727150	rs7727150	rs7727150	rs7727150	0	1	0	0.000974	0.00818	0.000932	0.148	0.188	0.13	0.113	0.0324	0.049	0.845	0.79	0.828	0.1454	0.0305	0.02859	0.0298	0.522	0.0934	0.0008783	0.004569	0.0002902
rs11745812	5	75168769	T	C	0.4098	rs11745812	rs11745812	rs11745812	rs11745812	0	1	1	0.00839	0.0627	0.0105	0.226	0.0932	0.083	0.0873	0.278	0.155	0.92	0.678	0.885	0.3302	0.03713	0.08866	0.025	0.402	0.115	0.007295	0.03717	0.007147
rs296211	5	106183437	A	G	0.3023	rs296211	rs296211	rs296211	rs296211	1	1	0	0.00411	0.075	0.0178	0.1408	0.2055	0.1059	0.05209	0.3612	0.07229	0.479	0.414	0.402	0.3055	0.05703	0.05912	0.536	0.138	0.219	0.01105	0.03942	0.004968
rs295049	5	106218913	A	G	0.3058	rs295049	rs295049	rs295049	rs295049	0	1	1	0.00157	0.0296	0.0042	0.00727	0.209	0.00993	0.0397	0.623	0.115	0.352	0.215	0.181	0.2083	0.05316	0.02776	0.26	0.573	0.311	0.0002125	0.04789	0.000191
rs295025	5	106243338	T	C	0.3136	rs295025	rs295025	rs295025	rs295025	1	1	1	0.00405	0.0248	0.00903	0.0858	0.2987	0.1372	0.1477	0.2433	0.1192	0.158	0.0867	0.0378	0.2883	0.04758	0.03991	0.645	0.675	0.674	0.008231	0.01791	0.001697
rs152599	5	106807204	T	G	0.3726	rs152599	rs152599	rs152599	rs152599	0	0	1	0.0564	0.646	0.215	0.81	0.948	0.934	0.00428	0.735	0.0461	0.827	0.0441	0.101	0.185	0.858	0.535	0.992	0.861	0.987	0.05261	0.7495	0.2293
rs6580586	5	148222916	C	A	0.1059	rs6580586	rs6580586	rs6580586	rs6580586	0	0	0	0.00824	0.0897	0.00353	0.611	0.948	0.925	0.00275	0.0374	0.00666	0.214	0.825	0.483	0.813	0.335	0.679	0.076	0.773	0.396	0.001952	0.2647	0.0124
rs11953428	5	148240594	C	A	0.03484	rs11953428	rs11953428	rs11953428	rs11953428	0	1	1	0.178	0.103	0.243	0.968	0.356	0.838	0.0441	0.126	0.0316	0.705	0.457	0.508	0.6865	0.008157	0.09112	0.184	0.214	0.3	0.2642	0.01472	0.09744
rs17749279	5	173156688	G	C	0.05341	NA	NA	rs17749279	rs17749279	0	0	0	0.00847	0.408	0.00585	0.954	0.737	0.94	0.208	0.403	0.218	0.232	0.636	0.351	NA	NA	NA	NA	NA	NA	0.0469	0.744	0.04935
rs2962845	5	176268795	A	T	0.2865	rs2962845	rs2962845	rs2962845	rs2962845	1	1	1	0.012	0.18	0.0252	0.7749	0.9158	0.9561	0.02498	0.2189	0.04121	0.00879	0.028	0.0012	0.5572	0.9182	0.7645	0.928	0.528	0.749	0.006493	0.2284	0.00484
rs11739147	5	176291941	C	T	0.2851	rs11739147	rs11739147	rs11739147	rs11739147	0	1	1	0.01	0.168	0.021	0.807	0.939	0.95	0.0296	0.17	0.0343	0.0107	0.0279	0.0015	0.5676	0.9186	0.7717	0.938	0.49	0.729	0.007689	0.1916	0.004321
rs1800562	6	26201120	A	G	0.06262	rs1800562	rs1800562	rs1800562	rs1800562	0	0	0	5.5e-06	0.532	0.000194	0.126	0.238	0.105	0.802	0.721	0.801	0.746	0.809	0.846	0.00205	0.179	0.00529	0.341	0.413	0.218	1.574e-05	0.5791	0.0003348
rs2242416	6	43381582	G	A	0.4106	rs2242416	rs2242416	rs2242416	rs2242416	0	0	0	0.000469	0.106	0.00183	0.102	0.718	0.253	0.147	0.08	0.236	0.116	0.916	0.194	0.159	0.154	0.109	0.283	0.143	0.188	0.000618	0.1154	0.003557
rs1469475	6	53222457	C	T	0.05776	rs1469475	rs1469475	rs1469475	rs1469475	1	1	0	0.00213	0.159	0.0112	0.5878	0.1987	0.3528	0.04089	0.07385	0.04559	0.964	0.606	0.787	0.1691	0.4377	0.07189	0.496	0.588	0.517	0.01585	0.1988	0.01847
rs10455175	6	91855977	G	A	0.05994	rs10455175	rs10455175	rs10455175	rs10455175	0	1	1	0.00785	0.00697	0.000223	0.455	0.0541	0.125	0.28	0.519	0.633	0.723	0.696	0.676	0.02871	0.3585	0.03255	0.137	0.589	0.275	0.01246	0.05167	0.001333
rs11755235	6	117005695	T	C	0.04553	NA	NA	NA	rs11755235	0	0	0	0.000842	0.198	0.00489	NA	NA	NA	NA	NA	NA	0.757	0.882	0.87	NA	NA	NA	NA	NA	NA	0.005327	0.4794	0.02748
rs2209247	6	161802980	T	C	0.09851	rs2209247	rs2209247	rs2209247	rs2209247	0	0	0	0.00313	0.496	0.0149	0.61	0.939	0.864	0.0521	0.361	0.126	0.993	0.19	0.685	0.521	0.0438	0.132	0.5	0.263	0.227	0.04843	0.1999	0.05622
rs6908214	6	166832274	C	T	0.08171	rs6908214	rs6908214	rs6908214	rs6908214	1	1	0	0.0074	0.0291	0.00212	0.03408	0.6871	0.0892	0.1602	0.6309	0.2206	0.0449	0.465	0.108	0.2128	0.226	0.2459	0.0901	0.574	0.256	0.0005943	0.2782	0.002649
rs847440	7	16984957	T	C	0.4497	rs847440	rs847440	rs847440	rs847440	0	0	0	0.00208	0.181	0.00633	0.73	0.997	0.986	0.193	0.953	0.606	0.83	0.483	0.355	0.396	0.584	0.438	0.606	0.118	0.213	0.07721	0.5874	0.1166
rs819368	7	17076451	C	T	0.2876	rs819368	rs819368	rs819368	rs819368	0	1	1	0.000756	0.00826	0.00016	0.0884	0.253	0.0753	0.0668	0.0844	0.0262	0.127	0.987	0.38	0.919	0.1656	0.4628	0.913	0.124	0.314	0.003786	0.01443	0.000358
rs17140821	7	19183729	A	G	0.03386	rs17140821	NA	rs17140821	rs17140821	1	0	1	0.00955	1.95e-09	8.17e-09	0.3142	0.24	0.2738	0.5018	0.5528	0.5615	0.0352	0.729	0.072	NA	NA	NA	0.345	0.143	0.343	0.01605	4.677e-07	5.262e-07
rs2362301	7	48431182	T	C	0.1477	rs2362301	rs2362301	rs2362301	rs2362301	0	1	0	0.000316	0.696	0.00341	0.802	0.349	0.542	0.00218	0.934	0.0402	0.115	0.84	0.377	0.8466	0.2109	0.5914	0.314	0.503	0.455	0.0003497	0.8004	0.02311
rs11771405	7	48667489	G	A	0.1326	rs11771405	rs11771405	rs11771405	rs11771405	0	1	1	0.0261	0.0371	0.00359	0.0655	0.0685	0.0599	0.0595	0.0999	0.0305	0.717	0.528	0.265	0.329	0.3013	0.3187	0.501	0.73	0.831	0.03078	0.05241	0.003701
rs10487574	7	48745794	G	A	0.1463	rs10487574	rs10487574	rs10487574	rs10487574	1	0	0	0.0298	0.513	0.0273	0.709	0.1952	0.3739	0.04712	0.6074	0.08816	0.884	0.784	0.91	0.239	0.0735	0.0944	0.21	0.499	0.322	0.06605	0.3914	0.0475
rs17330072	7	48780190	A	G	0.2144	rs17330072	rs17330072	rs17330072	rs17330072	0	1	0	0.00124	0.732	0.00569	0.65	0.49	0.724	0.0341	0.907	0.137	0.631	0.958	0.747	0.2541	0.3937	0.2952	0.563	0.897	0.883	0.0114	0.9748	0.1088
rs10487569	7	48780258	A	G	0.1336	rs10487569	rs10487569	rs10487569	rs10487569	0	1	0	0.0174	0.901	0.0653	0.781	0.72	0.821	0.0211	0.864	0.142	0.738	0.548	0.816	0.2743	0.2878	0.2384	0.453	0.67	0.606	0.04905	0.9326	0.2987
rs2074755	7	72515102	C	T	0.1224	rs2074755	rs2074755	rs2074755	rs2074755	0	0	1	1.02e-13	0.793	1.08e-11	0.23	0.203	0.0744	0.00126	0.813	0.0105	0.000467	0.543	0.00166	4.04e-06	0.824	7.38e-05	0.00667	0.00698	0.0022	3.378e-21	0.21	9.958e-18
rs17145817	7	72684715	G	A	0.2864	rs17145817	rs17145817	NA	rs17145817	0	1	0	1.77e-07	0.488	9.81e-07	NA	NA	NA	NA	NA	NA	0.000264	0.918	0.00355	0.009962	0.1565	0.01667	0.114	0.133	0.0872	2.791e-10	0.3136	1.67e-08
rs799165	7	72689993	A	T	0.1231	rs799165	rs799165	NA	rs799165	0	0	1	1.26e-12	0.921	6.23e-10	NA	NA	NA	NA	NA	NA	0.00218	0.839	0.0146	1.08e-06	0.568	2.48e-05	0.0106	0.013	0.00317	7.729e-19	0.2425	9.348e-15
rs675236	7	114174892	A	T	0.3497	rs675236	rs675236	rs675236	rs675236	0	1	1	0.0151	0.0148	0.00948	0.911	0.695	0.934	0.703	0.509	0.713	0.816	0.727	0.881	0.02191	0.5007	0.07927	0.647	0.324	0.37	0.1098	0.2537	0.1337
rs17504461	7	114215963	G	A	0.3376	rs17504461	rs17504461	rs17504461	rs17504461	1	1	1	0.00293	0.0111	0.00158	0.8858	0.7341	0.9329	0.3939	0.5893	0.5878	0.895	0.735	0.928	0.01083	0.4744	0.05818	0.793	0.318	0.45	0.0237	0.2373	0.04305
rs2136768	7	118120044	G	C	0.4305	rs2136768	rs2136768	rs2136768	rs2136768	0	1	1	0.00415	0.217	0.0137	0.988	0.83	0.987	0.0933	0.467	0.198	0.83	0.733	0.904	0.4901	0.9669	0.8528	0.668	0.00723	0.0414	0.1057	0.2153	0.09512
rs10258797	7	121796040	A	G	0.2058	rs10258797	rs10258797	rs10258797	rs10258797	1	1	0	2.52e-05	0.0145	0.000236	0.522	0.1283	0.4145	0.6228	0.05495	0.1948	0.528	0.153	0.216	0.04751	0.9942	0.2614	0.815	0.467	0.801	0.001833	0.02257	0.005667
rs7800093	7	136339921	G	A	0.0204	rs7800093	rs7800093	rs7800093	rs7800093	0	1	1	0.000934	0.0772	0.000118	0.978	0.223	0.725	0.635	0.496	0.605	0.753	0.615	0.812	0.5804	0.8561	0.6675	0.256	0.253	0.241	0.08187	0.3298	0.02159
rs6961948	7	136633040	T	G	0.02251	rs6961948	NA	rs6961948	rs6961948	0	0	0	0.101	2.36e-06	3.49e-06	0.751	0.684	0.786	0.841	0.607	0.835	0.592	0.278	0.45	NA	NA	NA	0.356	0.531	0.376	0.5687	0.0004853	0.001023
rs9314492	8	3332437	C	T	0.3437	rs9314492	rs9314492	rs9314492	rs9314492	1	1	0	0.00195	0.12	0.00339	0.1666	0.06297	0.04406	0.007364	0.1554	0.0273	0.791	0.826	0.91	0.06148	0.9684	0.3546	0.635	0.129	0.252	0.001025	0.1146	0.002952
rs4841134	8	9223934	C	G	0.4505	rs4841134	rs4841134	rs4841134	rs4841134	1	1	1	6.32e-07	0.44	1.09e-05	0.2905	0.4278	0.3789	0.06964	0.7032	0.324	0.287	0.422	0.375	0.03473	0.5114	0.06965	0.933	0.826	0.948	7.797e-06	0.8234	0.0005735
rs17410407	8	19783523	T	G	0.1697	rs17410407	rs17410407	rs17410407	rs17410407	1	1	1	5.55e-08	0.861	2.74e-06	0.7591	0.8892	0.9224	0.000806	0.7453	0.004916	0.00043	0.042	0.000147	0.0006859	0.02414	7.891e-05	0.124	0.438	0.354	1.398e-12	0.1669	3.629e-11
rs17482310	8	19791156	T	G	0.172	rs17482310	rs17482310	rs17482310	rs17482310	0	1	0	9.03e-08	0.763	4.34e-06	0.824	0.938	0.94	0.00111	0.824	0.0089	9.88e-05	0.0684	3.71e-05	0.001027	0.03047	0.0001389	0.116	0.43	0.329	1.126e-12	0.2365	4.273e-11
rs12543154	8	19800257	T	G	0.1792	rs12543154	rs12543154	rs12543154	rs12543154	1	1	0	1.11e-08	0.728	5.25e-07	0.883	0.8244	0.9302	5.087e-05	0.6843	0.0002556	0.000626	0.205	0.000968	0.0008931	0.00399	1.061e-05	0.0942	0.253	0.213	4.572e-14	0.09484	3.666e-13
rs1441771	8	19801580	T	C	0.1795	rs1441771	rs1441771	rs1441771	rs1441771	0	1	1	2.56e-09	0.604	1.03e-07	0.832	0.84	0.878	4.22e-06	0.509	1.07e-05	0.00043	0.423	0.0017	0.001513	0.00868	4.209e-05	0.111	0.343	0.319	1.661e-15	0.1884	3.918e-14
rs263	8	19857092	T	C	0.174	rs263	rs263	rs263	rs263	0	0	0	6.86e-12	0.56	3.99e-10	0.651	0.0148	0.0995	1.44e-07	0.41	4.62e-06	1.82e-06	0.823	1.66e-05	8.42e-05	0.972	0.00226	0.0477	0.601	0.233	5.934e-23	0.3812	7.245e-18
rs271	8	19857982	A	G	0.1481	rs271	rs271	rs271	rs271	0	0	1	1.88e-12	0.585	2.85e-10	0.959	0.0596	0.42	0.000197	0.591	0.00285	7.53e-07	0.929	3.16e-05	0.000904	0.839	0.0124	0.0726	0.823	0.466	1.17e-19	0.7323	9.868e-14
rs326	8	19863719	G	A	0.2949	rs326	rs326	rs326	rs326	1	1	1	2.31e-25	0.519	2.53e-24	0.002974	0.04706	0.0004974	3.633e-13	0.6859	1.201e-10	3.57e-07	0.684	5.68e-06	7.208e-08	0.8402	1.197e-06	0.00313	0.452	0.0312	6.045e-48	0.5397	5.369e-42
rs327	8	19863816	G	T	0.2748	rs327	rs327	rs327	rs327	1	0	0	6.93e-25	0.444	2.12e-23	0.001395	0.01228	3.513e-05	8.949e-13	0.9985	1.104e-09	1.12e-07	0.531	2.28e-06	1.35e-05	0.941	0.000243	0.0032	0.478	0.0295	1.02e-45	0.3483	1.72e-39
rs12679834	8	19864713	C	T	0.1106	rs12679834	rs12679834	rs12679834	rs12679834	1	0	1	1.4e-22	0.809	8.48e-21	0.03233	0.03891	0.009448	6.691e-09	0.6046	1.669e-06	1.16e-05	0.523	0.000111	6.66e-07	0.308	2.85e-06	0.000158	0.0957	0.00106	4.512e-39	0.1793	2.732e-33
rs2197089	8	19870653	G	A	0.4456	rs2197089	rs2197089	rs2197089	rs2197089	1	0	0	3.7e-10	0.33	1.96e-09	0.0799	0.01372	0.003668	3.291e-07	0.5948	7.742e-06	0.0526	0.208	0.0539	4.24e-06	0.429	3.56e-05	0.438	0.435	0.498	4.5e-18	0.106	1.739e-16
rs1569209	8	19874450	G	T	0.08682	rs1569209	rs1569209	rs1569209	rs1569209	1	1	1	1.54e-16	0.835	1.44e-14	0.01312	0.03638	0.003029	8.021e-09	0.7375	2.241e-06	0.000132	0.82	0.00169	1.368e-07	0.3363	3.995e-07	6.52e-05	0.0145	7.45e-05	1.216e-33	0.09757	1.55e-28
rs17482753	8	19876926	T	G	0.1019	rs17482753	rs17482753	rs17482753	rs17482753	0	0	0	1.96e-24	0.776	4.47e-22	0.0225	0.0126	0.00449	3.22e-08	0.719	5.65e-06	1.01e-05	0.656	0.000129	6.9e-07	0.305	2.7e-06	0.000175	0.0619	0.000795	2.431e-40	0.09609	2.199e-34
rs12682115	8	19891340	A	G	0.09902	rs12682115	rs12682115	rs12682115	rs12682115	1	1	1	1.42e-24	0.778	4.61e-22	0.0336	0.03448	0.005886	1.483e-08	0.8745	4.139e-06	4.67e-05	0.735	0.000438	1.489e-06	0.4533	9.089e-06	0.000669	0.0422	0.00157	4.039e-39	0.1897	4.175e-33
rs10503669	8	19891970	A	C	0.09924	rs10503669	rs10503669	rs10503669	rs10503669	0	0	1	4.21e-23	0.795	1.16e-20	0.0432	0.0251	0.00782	5.38e-09	0.834	1.72e-06	0.000116	0.769	0.00099	1.16e-05	0.426	5.37e-05	0.000613	0.0516	0.00208	7.627e-37	0.1756	7.577e-31
rs17410962	8	19892360	A	G	0.1215	rs17410962	rs17410962	rs17410962	rs17410962	0	0	1	1.5e-20	0.774	1.38e-18	0.153	0.0653	0.0494	1.91e-08	0.263	4.8e-07	0.000783	0.693	0.00234	9.04e-06	0.603	8.65e-05	0.00131	0.235	0.0111	2.199e-32	0.3488	1.96e-27
rs17489268	8	19896325	A	T	0.2594	rs17489268	rs17489268	rs17489268	rs17489268	0	0	1	1.08e-27	0.264	2.62e-26	0.0052	0.00558	0.000466	2.38e-14	0.995	2.89e-11	1.79e-07	0.612	2.87e-06	2.52e-05	0.944	0.000384	0.00168	0.289	0.012	3.415e-49	0.164	8.492e-43
rs17411024	8	19896414	A	G	0.1041	rs17411024	rs17411024	rs17411024	rs17411024	0	1	1	4.1e-19	0.722	1.19e-16	0.0752	0.029	0.0111	5.1e-08	0.662	7.17e-06	0.000605	0.726	0.00517	9.613e-07	0.4867	6.886e-06	0.000765	0.0416	0.0019	3.674e-32	0.1497	1.488e-26
rs17411031	8	19896590	G	C	0.2598	rs17411031	rs17411031	rs17411031	rs17411031	0	0	1	2.53e-27	0.242	7.04e-26	0.00449	0.00395	0.000293	4.14e-14	0.994	5.17e-11	3.95e-07	0.795	8.32e-06	2.47e-05	0.95	0.000402	0.00151	0.279	0.0107	2.171e-48	0.1484	6.344e-42
rs17411045	8	19896642	C	T	0.26	rs17411045	rs17411045	rs17411045	rs17411045	0	1	1	1.56e-28	0.269	3.97e-27	0.003605	0.004654	3.407e-05	2.766e-10	0.9926	1.704e-07	3.89e-07	0.784	7.97e-06	1.203e-05	0.9395	0.0001647	0.00151	0.279	0.0107	2.825e-46	0.1675	4.897e-41
rs17489282	8	19896798	T	C	0.2599	rs17489282	rs17489282	rs17489282	rs17489282	0	0	1	4.84e-28	0.245	1.13e-26	0.0199	0.0045	0.00124	3.63e-14	0.857	2.7e-11	4.68e-07	0.774	8.65e-06	2.84e-05	0.958	0.000476	0.00151	0.279	0.0107	2.198e-48	0.1466	2.872e-42
rs4922117	8	19896866	C	T	0.2601	rs4922117	rs4922117	rs4922117	rs4922117	0	1	1	2.36e-28	0.226	5.04e-27	0.0288	0.00562	0.00148	2.4e-10	0.821	5.21e-08	3.88e-07	0.774	7.33e-06	1.204e-05	0.9395	0.0001647	0.00151	0.278	0.0107	2.689e-45	0.1523	6.718e-40
rs17411126	8	19899552	C	T	0.2632	rs17411126	rs17411126	rs17411126	rs17411126	0	0	1	9.36e-27	0.257	2.26e-25	0.0024	0.00307	0.000152	6.27e-15	0.998	1.15e-11	1.06e-07	0.684	2.12e-06	3.07e-06	0.937	5.92e-05	0.000612	0.302	0.00599	1.081e-50	0.1291	6.072e-44
rs12541912	8	19904071	C	G	0.2904	rs12541912	rs12541912	rs12541912	rs12541912	1	1	1	9.9e-15	0.166	2.02e-14	0.0005578	0.00862	7.849e-06	2.201e-10	0.9751	7.296e-08	8.52e-05	0.63	0.00068	3.115e-05	0.7406	0.0001252	0.00785	0.219	0.0202	1.088e-30	0.1247	5.755e-28
rs1441766	8	19907068	T	A	0.3161	rs1441766	rs1441766	rs1441766	rs1441766	1	1	1	1.96e-14	0.354	1.18e-13	0.003687	0.0757	0.0008349	1.78e-11	0.733	3.22e-09	0.000149	0.586	0.0007	7.467e-05	0.797	0.0002941	0.0262	0.263	0.0575	1.378e-29	0.4414	7.774e-26
rs765547	8	19910554	A	G	0.2622	rs765547	rs765547	rs765547	rs765547	0	1	1	5.5e-27	0.287	1.16e-25	0.00226	0.00403	0.000212	3.11e-15	0.995	4.87e-12	4.51e-08	0.719	1.1e-06	3.713e-06	0.9216	6.937e-05	0.00106	0.338	0.00969	2.785e-51	0.1683	1.904e-44
rs11986942	8	19911725	G	C	0.3038	rs11986942	rs11986942	rs11986942	rs11986942	0	0	1	7.14e-20	0.519	1.72e-18	0.012	0.11	0.0103	1.96e-12	0.835	6.08e-10	2.52e-05	0.581	0.000122	8.26e-06	0.918	0.000108	0.00763	0.507	0.045	2.66e-37	0.7281	2.967e-31
rs1837842	8	19912570	C	T	0.2641	rs1837842	rs1837842	rs1837842	rs1837842	0	1	1	2.85e-25	0.412	7.31e-24	0.00237	0.0045	0.000247	1.31e-14	0.994	1.97e-11	9.02e-08	0.527	9.96e-07	7.112e-06	0.941	0.0001555	0.00111	0.368	0.0107	1.981e-48	0.1915	9.611e-42
rs1919484	8	19913956	A	G	0.2623	rs1919484	rs1919484	rs1919484	rs1919484	0	0	1	2.34e-26	0.274	4.5e-25	0.00306	0.00298	0.000227	1.03e-14	0.977	2.04e-11	6.4e-08	0.524	6.99e-07	6.15e-06	0.974	0.000194	0.00112	0.367	0.0107	1.144e-49	0.1278	5.606e-43
rs7016880	8	19921026	C	G	0.1007	rs7016880	rs7016880	rs7016880	rs7016880	1	1	1	1.28e-20	0.614	1.13e-18	0.02318	0.02953	0.004036	9.546e-10	0.77	3.67e-07	8.04e-05	0.726	0.00063	3.437e-08	0.3392	1.708e-07	0.000395	0.0748	0.00186	3.417e-38	0.1681	1.831e-32
rs6586891	8	19958878	C	A	0.3549	rs6586891	rs6586891	rs6586891	rs6586891	0	0	1	3.19e-11	0.162	1.01e-11	0.407	0.98	0.829	0.000882	0.857	0.0147	6.78e-05	0.158	6.31e-05	0.0165	0.534	0.0495	0.0979	0.75	0.407	3.004e-15	0.6589	2.237e-13
rs9644568	8	19972862	A	G	0.1328	rs9644568	rs9644568	rs9644568	rs9644568	1	1	0	2.22e-16	0.616	1.49e-14	0.02246	0.108	0.01425	1.165e-07	0.3915	8.013e-06	0.0032	0.791	0.0193	2.949e-06	0.6956	4.723e-05	0.00336	0.0743	0.0027	5.353e-28	0.321	5.329e-23
rs16917012	8	53053628	G	A	0.0811	rs16917012	rs16917012	rs16917012	rs16917012	0	1	1	0.00017	0.114	0.000406	0.587	0.882	0.842	0.258	0.0428	0.0445	0.906	0.378	0.762	0.6829	0.8872	0.8789	0.34	0.128	0.136	0.01879	0.1425	0.007782
rs2980856	8	126545561	G	C	0.4703	rs2980856	rs2980856	rs2980856	rs2980856	1	1	1	1.77e-18	0.886	1.87e-16	0.8708	0.8782	0.9202	0.0004897	0.2352	0.0007623	0.0393	0.844	0.154	0.0006208	0.2701	0.002481	0.00609	0.871	0.096	1.117e-21	0.8811	1.969e-17
rs2954018	8	126546335	C	T	0.2987	rs2954018	rs2954018	rs2954018	rs2954018	0	1	1	4.4e-14	0.708	1.63e-12	0.67	0.774	0.858	0.00186	0.969	0.0457	0.0231	0.605	0.0731	0.01692	0.7561	0.06052	0.0425	0.588	0.152	2.254e-15	0.9853	3.125e-11
rs2001945	8	126547160	G	C	0.477	rs2001945	rs2001945	rs2001945	rs2001945	0	0	1	3.7e-18	0.592	7.72e-17	0.726	0.509	0.71	0.00157	0.356	0.00851	0.0596	0.966	0.205	0.00451	0.523	0.0195	0.0528	0.842	0.355	3.6e-19	0.907	1.691e-15
rs2980853	8	126547532	C	A	0.4769	rs2980853	rs2980853	rs2980853	rs2980853	1	1	1	3.4e-19	0.866	2.91e-17	0.8793	0.8708	0.9237	0.0003836	0.2184	0.000597	0.0309	0.878	0.129	0.0006495	0.2335	0.002251	0.00824	0.802	0.109	2.16e-22	0.8428	2.542e-18
rs2001845	8	126547826	A	G	0.3009	rs2001845	rs2001845	rs2001845	rs2001845	0	1	0	4.44e-14	0.67	1.23e-12	0.504	0.929	0.857	0.00192	0.907	0.0329	0.016	0.665	0.0634	0.01686	0.7544	0.06017	0.0364	0.581	0.137	1.127e-15	0.9895	1.471e-11
rs4871603	8	126549549	C	T	0.3526	rs4871603	rs4871603	rs4871603	rs4871603	0	0	1	3.67e-13	0.725	2.13e-11	0.776	0.956	0.974	0.000665	0.835	0.00564	0.0035	0.594	0.0176	0.00473	0.603	0.0224	0.00232	0.548	0.0215	2.866e-17	0.9763	1.147e-12
rs2980875	8	126550929	G	A	0.4676	rs2980875	rs2980875	rs2980875	rs2980875	0	0	1	1.75e-18	0.85	2.34e-16	0.816	0.779	0.861	0.000154	0.44	0.000509	0.0285	0.816	0.102	0.000651	0.291	0.00333	0.0108	0.773	0.12	4.712e-22	0.9231	1.732e-17
rs2954020	8	126551134	A	G	0.3125	rs2954020	rs2954020	rs2954020	rs2954020	0	0	1	5.82e-14	0.231	8.96e-13	0.777	0.64	0.833	0.00496	0.799	0.0454	0.0274	0.726	0.106	0.00486	0.748	0.0283	0.0189	0.627	0.0892	1.465e-15	0.8931	8.026e-12
rs2954025	8	126553645	C	T	0.3519	rs2954025	rs2954025	rs2954025	rs2954025	0	1	1	2.98e-12	0.668	2.56e-10	0.531	0.962	0.874	0.000151	0.919	0.00306	0.00689	0.401	0.0237	0.004324	0.6392	0.02606	0.00287	0.591	0.0276	7.313e-17	0.9635	1.001e-11
rs2980862	8	126553820	G	C	0.3025	rs2980862	rs2980862	rs2980862	rs2980862	0	1	1	3.36e-13	0.563	7.71e-12	0.551	0.852	0.839	0.00132	0.938	0.0316	0.0442	0.607	0.117	0.01616	0.6801	0.05258	0.0366	0.54	0.125	1.293e-14	0.97	9.644e-11
rs17321515	8	126555591	G	A	0.4769	rs17321515	rs17321515	rs17321515	rs17321515	0	0	0	7.76e-18	0.856	7.34e-16	0.849	0.916	0.947	0.00021	0.362	0.000883	0.0321	0.825	0.126	0.0014	0.212	0.00378	0.00493	0.722	0.0648	2.826e-21	0.8794	6.828e-17
rs2980867	8	126556873	T	G	0.2985	rs2980867	rs2980867	rs2980867	rs2980867	0	1	1	1.9e-13	0.653	5.74e-12	0.72	0.741	0.866	0.00125	0.981	0.034	0.0264	0.619	0.0813	0.0148	0.704	0.0474	0.0367	0.593	0.143	5.485e-15	0.9796	6.124e-11
rs2954032	8	126562574	A	G	0.3049	rs2954032	rs2954032	rs2954032	rs2954032	1	0	1	1.03e-12	0.489	3.03e-11	0.6818	0.8638	0.8538	0.001618	0.9882	0.04024	0.0245	0.79	0.0976	0.00843	0.812	0.0433	0.033	0.671	0.16	1.536e-14	0.9916	3.522e-10
rs1333048	9	22115347	C	A	0.4956	rs1333048	rs1333048	rs1333048	rs1333048	0	0	1	0.199	0.000305	0.00115	0.882	0.255	0.527	0.229	0.0233	0.0104	0.114	0.379	0.186	0.18	0.0718	0.0355	0.0117	0.000235	4.39e-05	0.02691	1.207e-06	2.67e-07
rs1333049	9	22115503	C	G	0.4781	rs1333049	rs1333049	rs1333049	rs1333049	0	0	1	0.0202	0.000286	9.74e-05	0.804	0.481	0.71	0.289	0.0177	0.0123	0.0294	0.473	0.0792	0.314	0.0224	0.0312	0.00671	0.00316	0.000242	0.002696	5.779e-06	9.279e-08
rs10817703	9	116842806	T	G	0.05301	rs10817703	rs10817703	rs10817703	rs10817703	0	1	1	0.00245	0.0436	0.0095	0.472	0.929	0.843	0.0563	0.576	0.147	0.544	0.84	0.627	0.173	0.1919	0.09711	0.413	0.903	0.747	0.01155	0.4975	0.07359
rs12098356	10	10385300	A	G	0.03432	rs12098356	NA	rs12098356	rs12098356	1	0	0	0.0127	0.103	0.0152	0.08592	0.08979	0.05743	0.7083	0.7693	0.8493	0.781	0.657	0.847	NA	NA	NA	0.374	0.227	0.303	0.07909	0.1873	0.07144
rs7081476	10	27298676	C	G	0.02112	rs7081476	rs7081476	rs7081476	rs7081476	0	1	1	0.0115	1.24e-08	7.32e-08	0.949	0.959	0.977	0.841	0.0773	0.328	0.036	0.0209	0.0173	0.9275	0.08036	0.472	0.926	0.0675	0.333	0.1764	2.471e-08	4.754e-06
rs1408579	10	101902184	T	C	0.4683	rs1408579	rs1408579	rs1408579	rs1408579	0	1	1	4.9e-05	0.0661	4.78e-05	0.247	0.0551	0.102	0.804	0.45	0.662	0.372	0.461	0.392	0.6148	0.9016	0.8996	0.388	0.546	0.53	0.005675	0.2009	0.004452
rs11597086	10	101943695	C	A	0.4202	rs11597086	rs11597086	rs11597086	rs11597086	0	0	0	1.64e-05	0.193	4.71e-05	0.502	0.0455	0.142	0.906	0.069	0.323	0.378	0.482	0.443	0.447	0.666	0.619	0.193	0.44	0.29	0.002381	0.0952	0.001866
rs7909855	10	101957202	C	G	0.4999	rs7909855	rs7909855	rs7909855	rs7909855	0	0	1	4.99e-05	0.258	0.000492	0.762	0.224	0.566	0.51	0.0147	0.0891	0.619	0.993	0.885	0.253	0.931	0.502	0.0808	0.467	0.398	0.002396	0.1995	0.01645
rs12269373	10	101962368	T	C	0.4856	rs12269373	rs12269373	rs12269373	rs12269373	1	1	1	0.000124	0.215	0.000494	0.7062	0.1072	0.4125	0.5974	0.009756	0.05872	0.521	0.956	0.771	0.1291	0.8715	0.3234	0.154	0.386	0.411	0.004138	0.08686	0.007176
rs11591741	10	101966491	C	G	0.4178	rs11591741	rs11591741	rs11591741	rs11591741	0	0	1	1.05e-05	0.179	2.41e-05	0.465	0.0563	0.146	0.891	0.0637	0.305	0.211	0.575	0.338	0.447	0.666	0.619	0.188	0.493	0.322	0.001057	0.1146	0.001009
rs2230804	10	101967873	C	T	0.4987	rs2230804	rs2230804	rs2230804	rs2230804	0	0	0	3.12e-05	0.21	0.000246	0.695	0.232	0.564	0.495	0.0228	0.126	0.545	0.989	0.831	0.264	0.937	0.525	0.084	0.421	0.382	0.001531	0.2158	0.01265
rs4919438	10	101996419	T	C	0.4988	rs4919438	rs4919438	rs4919438	rs4919438	1	1	1	3.16e-05	0.229	0.000278	0.7138	0.1867	0.5152	0.5551	0.03393	0.1611	0.608	0.983	0.862	0.2938	0.9145	0.5453	0.0763	0.406	0.352	0.001858	0.2367	0.01505
rs7922807	10	102012996	C	T	0.4855	rs7922807	rs7922807	rs7922807	rs7922807	1	1	1	0.000158	0.152	0.000471	0.7134	0.1137	0.4283	0.5845	0.01147	0.06449	0.494	0.942	0.744	0.1286	0.8962	0.3403	0.157	0.356	0.399	0.004719	0.0781	0.007514
rs7901695	10	114744078	C	T	0.3134	rs7901695	rs7901695	rs7901695	rs7901695	0	0	0	3.32e-09	0.0258	8.07e-08	0.503	0.316	0.638	2.51e-05	0.0512	0.0007	0.0352	0.0303	0.0849	4.66e-05	0.00881	7.12e-05	0.0175	2.22e-07	1.87e-06	2.894e-15	7.356e-09	1.092e-15
rs4506565	10	114746031	T	A	0.3174	rs4506565	rs4506565	rs4506565	rs4506565	0	0	1	7.31e-09	0.0367	2.38e-07	0.595	0.443	0.736	1.69e-05	0.0627	0.000499	0.0119	0.00865	0.0292	2.94e-05	0.0048	2.74e-05	0.00456	9.7e-08	3.29e-07	3.553e-16	1.598e-09	8.144e-17
rs4132670	10	114757761	A	G	0.3183	rs4132670	rs4132670	rs4132670	rs4132670	0	0	0	1.7e-08	0.0252	3.7e-07	0.654	0.566	0.809	0.000585	0.112	0.00692	0.014	0.0214	0.0408	0.000447	0.00507	0.000208	0.00221	4.5e-08	2.03e-07	1.368e-13	2.762e-09	7.677e-15
rs12243326	10	114778805	C	T	0.2835	rs12243326	rs12243326	rs12243326	rs12243326	0	0	0	4.67e-10	0.0169	7.4e-09	0.587	0.472	0.636	0.000763	0.0398	0.00279	0.00742	0.0481	0.0241	0.01	0.00568	0.0018	0.0223	7.98e-06	3.92e-05	4.521e-13	1.198e-07	3.956e-14
rs12255372	10	114798892	T	G	0.2892	rs12255372	rs12255372	rs12255372	rs12255372	1	0	0	2.84e-09	0.0205	4.99e-08	0.6693	0.3971	0.7213	0.0005161	0.101	0.003773	0.00269	0.0298	0.00774	0.00953	0.00632	0.00198	0.0178	6.57e-05	0.000145	5.677e-13	1.086e-06	4.004e-13
rs7909440	10	115269908	C	T	0.1752	rs7909440	rs7909440	rs7909440	rs7909440	1	1	1	0.266	0.000622	0.00361	0.7882	0.9679	0.9474	0.5912	0.000809	0.02074	0.771	0.168	0.393	0.714	0.4696	0.5802	0.233	0.256	0.214	0.7626	0.0002341	0.01414
rs11196361	10	115282428	T	C	0.1625	rs11196361	rs11196361	rs11196361	rs11196361	1	1	0	0.296	0.00072	0.00692	0.7387	0.9711	0.9354	0.5526	0.0005122	0.01349	0.806	0.465	0.676	0.6659	0.5851	0.6074	0.143	0.241	0.19	0.6718	0.0004458	0.0217
rs2130779	10	122869722	T	G	0.06852	rs2130779	rs2130779	rs2130779	rs2130779	0	1	0	0.0258	0.141	0.0306	0.0719	0.897	0.378	0.887	0.181	0.571	0.683	0.687	0.646	0.7128	0.05342	0.1507	0.892	0.521	0.777	0.2706	0.2168	0.2305
rs11601382	11	7662891	T	G	0.2462	rs11601382	rs11601382	rs11601382	rs11601382	1	1	0	0.0656	0.00281	0.00265	0.5721	0.7588	0.7688	0.07283	0.001738	0.004079	0.116	0.607	0.224	0.2435	0.5456	0.3543	0.834	0.99	0.994	0.08151	0.007131	0.004711
rs10833951	11	23122915	C	T	0.3152	rs10833951	rs10833951	rs10833951	rs10833951	0	1	1	0.00917	0.406	0.0674	0.358	0.597	0.387	0.499	0.316	0.432	0.717	0.535	0.701	0.4149	0.8423	0.6541	0.58	0.327	0.378	0.176	0.7056	0.4082
rs9787761	11	45426746	T	G	0.02648	rs9787761	rs9787761	rs9787761	rs9787761	1	1	0	0.184	2.84e-05	0.000374	0.8329	0.6688	0.8672	0.4193	0.8273	0.7328	0.457	0.257	0.29	0.9281	0.68	0.8477	0.124	0.0742	0.038	0.4967	0.002104	0.01061
rs16938306	11	45536675	T	C	0.1826	rs16938306	rs16938306	rs16938306	rs16938306	0	1	0	0.0108	0.0267	0.0117	0.634	0.999	0.948	0.475	0.699	0.677	0.282	0.532	0.336	0.3112	0.7871	0.495	0.066	0.33	0.153	0.04031	0.4519	0.1449
rs174534	11	61306034	G	A	0.3395	rs174534	rs174534	rs174534	rs174534	0	1	1	1.63e-13	0.186	9.03e-12	0.106	0.404	0.137	4.84e-07	0.273	6.16e-06	0.0934	0.977	0.338	0.0002935	0.5057	0.001291	0.0601	0.527	0.175	9.37e-20	0.5753	1.506e-15
rs4246215	11	61320875	T	G	0.3479	rs4246215	rs4246215	rs4246215	rs4246215	1	1	1	2.28e-18	0.291	2.02e-16	0.6247	0.5667	0.6069	1.713e-08	0.507	6.718e-07	0.201	0.762	0.389	1.184e-05	0.3551	5.697e-05	0.113	0.175	0.106	1.309e-25	0.5235	1.848e-21
rs174547	11	61327359	C	T	0.3418	rs174547	rs174547	rs174547	rs174547	0	1	0	3.65e-20	0.367	8.86e-18	0.791	0.566	0.805	1.04e-10	0.347	4.23e-09	0.173	0.746	0.358	6.194e-06	0.4236	3.326e-05	0.0848	0.243	0.103	1.022e-29	0.5815	6.57e-25
rs174548	11	61327924	G	C	0.2983	rs174548	rs174548	rs174548	rs174548	0	0	0	5.12e-20	0.614	1.46e-17	0.61	0.384	0.588	1.45e-08	0.654	6.37e-07	0.31	0.366	0.305	0.000265	0.58	0.00161	0.376	0.391	0.385	2.653e-25	0.7269	8.666e-21
rs174549	11	61327958	A	G	0.2941	rs174549	rs174549	rs174549	rs174549	0	1	1	1.09e-19	0.669	3.59e-17	0.766	0.481	0.755	4.54e-09	0.624	2.46e-07	0.36	0.32	0.301	0.0005267	0.5973	0.003303	0.152	0.45	0.298	2.106e-25	0.7759	1.573e-20
rs174577	11	61361390	A	C	0.3402	rs174577	rs174577	rs174577	rs174577	1	1	0	1.49e-21	0.286	2.73e-19	0.7152	0.7031	0.8436	3.743e-08	0.5748	1.279e-06	0.219	0.876	0.482	3.587e-06	0.5462	3.682e-05	0.309	0.194	0.192	2.927e-28	0.6969	1.416e-23
rs174583	11	61366326	T	C	0.3423	rs174583	rs174583	rs174583	rs174583	1	1	0	4.41e-21	0.272	8.16e-19	0.7225	0.7173	0.849	2.896e-08	0.3517	5.313e-07	0.172	0.512	0.298	6.135e-06	0.5373	4.9e-05	0.243	0.249	0.212	6.773e-28	0.553	1.593e-23
rs174589	11	61372379	G	C	0.2175	rs174589	rs174589	rs174589	rs174589	0	0	1	6.62e-10	0.416	3.36e-08	0.607	0.419	0.7	8.59e-05	0.555	0.00181	0.184	0.781	0.369	6.08e-05	0.704	0.000979	0.115	0.0369	0.0202	7.302e-14	0.4089	1.739e-10
rs509027	11	108706006	C	G	0.02179	rs509027	NA	rs509027	rs509027	0	0	1	0.574	0.000602	0.0101	0.118	0.58	0.142	0.0856	0.209	0.103	0.912	0.86	0.712	NA	NA	NA	5.75e-05	0.693	0.000245	0.0008527	0.02845	0.0001274
rs7122363	11	115954493	T	C	0.2017	rs7122363	rs7122363	rs7122363	rs7122363	0	1	0	0.000322	0.558	0.00195	0.302	0.374	0.474	0.375	0.285	0.291	0.561	0.956	0.822	0.7025	0.8492	0.8296	0.726	0.718	0.674	0.02823	0.8753	0.1158
rs4938288	11	115957744	G	C	0.4811	rs4938288	rs4938288	rs4938288	rs4938288	1	1	1	6.71e-05	0.061	4.43e-05	0.1837	0.2847	0.3773	0.6288	0.6572	0.7242	0.339	0.187	0.277	0.9102	0.1903	0.6104	0.585	0.789	0.819	0.007832	0.1871	0.008824
rs7113362	11	115959471	A	G	0.4695	rs7113362	rs7113362	rs7113362	rs7113362	1	1	1	0.000282	0.184	0.000598	0.2835	0.362	0.519	0.6563	0.5096	0.6368	0.211	0.188	0.185	0.8724	0.1865	0.5913	0.575	0.704	0.713	0.01909	0.29	0.03576
rs17570978	11	115962601	T	C	0.07979	rs17570978	rs17570978	rs17570978	rs17570978	1	1	1	0.0152	0.349	0.0218	0.02291	0.3311	0.01656	0.7186	0.5384	0.7151	0.267	0.532	0.472	0.959	0.8269	0.9737	0.994	0.308	0.697	0.08103	0.6552	0.09344
rs499790	11	116024949	T	C	0.1054	rs499790	rs499790	rs499790	rs499790	0	0	1	2.67e-12	0.162	2.64e-11	0.66	0.176	0.239	0.0211	0.0972	0.00683	0.00265	0.77	0.00616	0.00202	0.881	0.0238	0.0432	0.296	0.0592	1.687e-14	0.2421	4.843e-13
rs480878	11	116028064	A	G	0.1019	rs480878	rs480878	rs480878	rs480878	1	0	1	6.91e-11	0.13	5.64e-10	0.3521	0.4427	0.3591	0.004223	0.5016	0.007834	0.00227	0.73	0.00434	0.00193	0.898	0.0243	0.0394	0.37	0.064	3.222e-14	0.6227	9.285e-12
rs481843	11	116031077	T	C	0.08158	rs481843	rs481843	rs481843	rs481843	0	0	1	4.13e-19	0.0241	1.97e-18	0.219	0.504	0.304	0.00271	0.687	0.00818	0.00313	0.766	0.0104	0.00371	0.522	0.0127	0.0141	0.218	0.00887	4.322e-22	0.2728	4.193e-20
rs1240776	11	116041491	T	C	0.4068	rs1240776	rs1240776	rs1240776	rs1240776	1	0	0	0.000296	0.0867	0.000455	0.8018	0.8084	0.7204	0.08558	0.7519	0.1063	0.439	0.0956	0.165	0.0182	0.212	0.0295	0.954	0.695	0.915	0.001734	0.2752	0.001737
rs12799766	11	116063637	A	G	0.2297	rs12799766	rs12799766	rs12799766	rs12799766	1	1	1	6.01e-14	0.207	1.29e-12	0.4393	0.5615	0.4474	0.0004999	0.6493	0.001297	0.00036	0.134	0.000773	0.002002	0.9998	0.04626	0.324	0.184	0.185	1.313e-17	0.4007	1.029e-14
rs1787704	11	116067206	T	C	0.4715	rs1787704	rs1787704	rs1787704	rs1787704	1	1	1	0.000303	0.00561	4.09e-05	0.368	0.9287	0.4906	0.03894	0.5047	0.05382	0.199	0.129	0.11	0.1798	0.5664	0.3318	0.688	0.841	0.892	0.001334	0.1331	0.0005989
rs1145196	11	116077415	T	C	0.465	rs1145196	rs1145196	rs1145196	rs1145196	0	1	1	0.00516	0.0207	0.00177	0.207	0.757	0.184	0.0966	0.447	0.139	0.358	0.184	0.186	0.2072	0.6174	0.3933	0.841	0.873	0.953	0.02094	0.2673	0.01332
rs12279373	11	116105610	G	A	0.07357	rs12279373	rs12279373	rs12279373	rs12279373	1	1	1	3.57e-25	0.279	8.49e-23	0.01841	0.4246	0.08048	1.965e-13	0.9384	1.287e-10	7.29e-07	0.23	2.75e-06	4.404e-05	0.7774	0.000681	0.727	0.454	0.649	5.061e-42	0.6671	7.911e-35
rs12280724	11	116118633	T	G	0.07523	rs12280724	rs12280724	rs12280724	rs12280724	1	1	1	4.85e-24	0.384	2.18e-21	0.03315	0.5391	0.1187	8.674e-13	0.9217	2.209e-10	3.86e-05	0.13	4.36e-05	0.0002655	0.7469	0.003437	0.78	0.539	0.747	1.159e-37	0.6846	2.972e-31
rs12280753	11	116118870	T	C	0.08087	rs12280753	rs12280753	rs12280753	rs12280753	1	1	1	1.44e-21	0.241	2.07e-19	0.0266	0.5714	0.1046	3.678e-12	0.8861	6.655e-10	0.000163	0.168	0.000217	0.0002386	0.7402	0.003263	0.798	0.49	0.731	3.01e-34	0.6332	2.292e-28
rs10488699	11	116137710	T	C	0.06967	rs10488699	rs10488699	rs10488699	rs10488699	1	1	0	9.12e-27	0.116	1.29e-24	0.02484	0.3345	0.07295	1.215e-12	0.9497	6.44e-10	4.66e-05	0.0765	2.98e-05	0.0002594	0.7932	0.004142	0.54	0.191	0.285	2.517e-40	0.2144	1.524e-34
rs964184	11	116154127	G	C	0.139	rs964184	rs964184	rs964184	rs964184	1	1	1	6.64e-68	0.00537	1.33e-65	3.654e-06	0.2811	2.556e-05	8.874e-27	0.9722	5.582e-24	1.09e-15	0.188	3.7e-15	7.084e-11	0.9759	2.086e-08	0.00917	0.027	0.000987	2.638e-116	0.02259	1.805e-108
rs12286037	11	116157417	T	C	0.06966	rs12286037	rs12286037	rs12286037	rs12286037	0	0	1	6.41e-26	0.167	3.55e-24	0.00415	0.326	0.0112	2.3e-13	0.933	5.25e-11	0.000146	0.0554	5.58e-05	0.000124	0.77	0.00203	0.763	0.322	0.535	1.225e-40	0.2678	1.043e-35
rs6589566	11	116157633	G	A	0.06785	rs6589566	rs6589566	rs6589566	rs6589566	0	1	1	1.31e-37	0.127	1.21e-34	0.0286	0.303	0.0436	3.43e-10	0.978	5.48e-08	1.84e-09	0.784	1.54e-08	1.818e-05	0.1802	0.0001445	0.0033	0.00299	6.16e-05	8.404e-56	0.03643	1.508e-50
rs3741298	11	116162771	C	T	0.2028	rs3741298	rs3741298	rs3741298	rs3741298	1	1	1	3.52e-48	0.0682	9.68e-46	7.884e-05	0.491	0.0006783	1.825e-18	0.9347	9.471e-16	2.7e-14	0.284	6.24e-14	2.557e-05	0.9945	0.001121	0.05	0.235	0.0721	5.323e-80	0.4177	5.876e-72
rs651821	11	116167789	C	T	0.06192	rs651821	rs651821	rs651821	rs651821	1	0	0	4.43e-32	0.381	1.36e-29	0.00437	0.4791	0.01839	3.196e-10	0.9865	3.251e-08	2.34e-10	0.927	9.67e-09	0.000462	0.412	0.00402	0.00771	0.000435	4.64e-05	1.943e-50	0.05286	3.395e-45
rs6589567	11	116175886	A	C	0.1152	rs6589567	rs6589567	rs6589567	rs6589567	0	1	1	1.55e-18	0.396	2.88e-16	0.000498	0.747	0.00749	4.38e-09	0.695	1.16e-07	4.54e-05	0.589	0.000696	3.598e-05	0.4703	0.0004055	0.00918	0.0508	0.00337	3.069e-33	0.4708	5.892e-27
rs7396835	11	116189238	T	C	0.1338	rs7396835	rs7396835	rs7396835	rs7396835	0	1	1	6.52e-06	0.439	9.88e-05	0.134	0.0882	0.0912	7.65e-05	0.299	0.00012	0.03	0.683	0.111	0.0259	0.3892	0.07063	0.186	0.0649	0.0598	3.313e-09	0.1482	9.253e-08
rs7396851	11	116189374	T	C	0.1327	rs7396851	rs7396851	rs7396851	rs7396851	0	1	1	2.48e-06	0.56	6.85e-05	0.137	0.0915	0.095	0.000101	0.27	0.000115	0.0358	0.807	0.154	0.02331	0.42	0.06683	0.161	0.073	0.0613	1.764e-09	0.1931	8.722e-08
rs5128	11	116208850	G	C	0.09171	rs5128	rs5128	rs5128	rs5128	1	1	1	2.92e-16	0.258	2.27e-14	0.01776	0.1596	0.02135	0.001004	0.5502	0.00174	0.00706	0.984	0.0684	0.002892	0.4052	0.007939	0.0176	0.00517	0.000339	1.497e-20	0.06817	8.608e-19
rs7115242	11	116413493	A	G	0.08808	rs7115242	rs7115242	rs7115242	rs7115242	0	1	1	2.77e-11	0.0938	9.54e-11	0.141	0.233	0.181	0.007	0.946	0.0499	0.109	0.363	0.176	0.1417	0.8131	0.4034	0.505	0.0469	0.0419	1.256e-10	0.1771	1.068e-09
rs12420422	11	122385491	A	G	0.02228	rs12420422	NA	rs12420422	rs12420422	0	0	0	0.558	1.53e-13	9.27e-11	0.358	0.83	0.643	0.982	0.63	0.959	0.562	0.583	0.427	NA	NA	NA	0.648	0.219	0.317	0.8719	5.21e-10	1.625e-07
rs11062268	12	2524563	G	C	0.1196	rs11062268	rs11062268	rs11062268	rs11062268	1	1	1	0.0647	0.000925	0.000629	0.8814	0.1455	0.3987	0.07436	0.04125	0.1241	0.723	0.591	0.682	0.4823	0.9945	0.8967	0.133	0.275	0.174	0.1471	0.005823	0.01374
rs1034937	12	2558025	A	G	0.1191	rs1034937	rs1034937	NA	rs1034937	0	0	0	0.0157	0.00947	0.000173	NA	NA	NA	NA	NA	NA	0.862	0.564	0.872	0.648	0.9	0.833	0.493	0.45	0.423	0.2082	0.1395	0.0116
rs12310617	12	3039754	T	C	0.0376	rs12310617	NA	rs12310617	rs12310617	1	0	1	0.234	3.75e-09	2.37e-08	0.1097	0.1502	0.09073	0.05717	0.4299	0.1209	0.0495	0.908	0.124	NA	NA	NA	0.0872	0.605	0.36	0.007766	1.78e-06	2.292e-07
rs12580415	12	4385119	T	C	0.1406	rs12580415	rs12580415	rs12580415	rs12580415	1	1	1	0.00198	0.0184	0.000887	0.4726	0.1713	0.384	0.2062	0.279	0.245	0.0337	0.871	0.114	0.899	0.0007184	0.01288	0.115	0.582	0.256	0.004791	0.002883	0.0005512
rs10734853	12	12718821	A	C	0.02186	rs10734853	rs10734853	rs10734853	rs10734853	0	1	1	0.00799	0.398	0.0558	0.0131	0.0656	0.000363	0.236	0.0682	0.126	0.856	0.294	0.768	0.1325	0.6742	0.2089	0.269	0.687	0.348	0.005178	0.1633	0.001636
rs2701097	12	67395884	C	T	0.3091	rs2701097	rs2701097	rs2701097	rs2701097	0	1	1	0.0112	0.262	0.0224	0.663	0.457	0.339	0.125	0.557	0.304	0.515	0.294	0.513	0.1145	0.7147	0.2006	0.584	0.769	0.763	0.05493	0.6977	0.1411
rs12371960	12	78302577	C	T	0.3048	rs12371960	rs12371960	rs12371960	rs12371960	1	1	1	0.00321	0.0352	0.00527	0.03518	0.101	0.03561	0.2822	0.5073	0.4056	0.397	0.444	0.318	0.5496	0.5682	0.6141	0.595	0.106	0.148	0.01585	0.06941	0.01054
rs7302816	12	88474451	C	A	0.1917	rs7302816	rs7302816	rs7302816	rs7302816	1	1	0	7.31e-06	0.0117	3.72e-06	0.54	0.5605	0.6533	0.1614	0.5376	0.4327	0.431	0.119	0.195	0.2476	0.3211	0.2447	0.929	0.358	0.615	0.0009154	0.06941	0.0005446
rs12579302	12	88574634	G	A	0.1624	rs12579302	rs12579302	rs12579302	rs12579302	1	1	1	3.9e-07	0.161	4.16e-06	0.3529	0.8211	0.7267	0.02975	0.8438	0.2213	0.719	0.187	0.438	0.002143	0.007238	0.0003668	0.387	0.00882	0.0272	3.389e-07	0.007579	3.928e-07
rs17249754	12	88584717	A	G	0.1624	rs17249754	rs17249754	rs17249754	rs17249754	0	1	1	NA	NA	NA	0.368	0.737	0.668	0.02	0.455	0.0728	NA	NA	NA	0.002306	0.009453	0.0004776	0.382	0.00901	0.0269	0.002389	0.007344	0.0003769
rs12369179	12	121529503	T	C	0.08535	rs12369179	NA	NA	rs12369179	0	0	0	3.92e-06	0.168	7.11e-06	NA	NA	NA	NA	NA	NA	0.144	0.979	0.465	NA	NA	NA	0.0384	0.00528	0.00112	3.779e-06	0.02856	7.734e-07
rs10773181	12	124670306	A	G	0.3606	rs10773181	rs10773181	rs10773181	rs10773181	0	1	0	0.0087	0.024	0.00371	0.321	0.634	0.51	0.549	0.608	0.597	0.431	0.319	0.367	0.4658	0.8705	0.7842	0.505	0.512	0.598	0.1304	0.3499	0.1462
rs9553748	13	25592443	C	T	0.2135	rs9553748	rs9553748	rs9553748	rs9553748	0	0	1	0.000931	0.656	0.0047	0.462	0.0757	0.122	0.711	0.656	0.8	0.273	0.559	0.471	0.991	0.607	0.962	0.319	0.485	0.407	0.04915	0.5759	0.09461
rs11616202	13	41624482	A	G	0.06191	rs11616202	NA	NA	rs11616202	0	0	1	0.00108	0.0314	0.00021	NA	NA	NA	NA	NA	NA	0.378	0.745	0.549	NA	NA	NA	0.34	0.686	0.544	0.006847	0.2194	0.003606
rs7324165	13	83944825	T	C	0.03318	rs7324165	rs7324165	NA	rs7324165	0	1	0	0.479	0.000102	0.00273	NA	NA	NA	NA	NA	NA	0.347	0.417	0.407	0.4566	0.07658	0.08407	0.254	0.596	0.521	0.4435	0.0009315	0.01087
rs17233850	13	92184073	C	T	0.2407	rs17233850	rs17233850	rs17233850	rs17233850	1	1	0	0.000161	0.594	0.00216	0.5607	0.9412	0.8797	0.03906	0.6033	0.1362	0.999	0.226	0.786	0.03652	0.2807	0.0146	0.281	0.373	0.304	0.0006111	0.6456	0.005847
rs1678383	13	94646247	G	T	0.08884	rs1678383	rs1678383	rs1678383	rs1678383	1	0	0	0.000361	0.803	0.00257	0.8618	0.3494	0.7418	0.5418	0.9977	0.9381	0.0506	0.0546	0.0662	0.422	0.614	0.411	0.541	0.298	0.401	0.009737	0.4653	0.04116
rs4444189	13	106823669	G	A	0.4717	rs4444189	rs4444189	rs4444189	rs4444189	0	0	0	0.000404	0.273	0.000794	0.986	0.726	0.98	0.356	0.0495	0.0481	0.509	0.068	0.14	0.151	0.496	0.324	0.569	0.58	0.743	0.02046	0.1453	0.007312
rs1811861	14	59154465	C	T	0.02413	rs1811861	rs1811861	NA	rs1811861	0	1	1	0.183	0.000676	0.00389	NA	NA	NA	NA	NA	NA	0.692	0.143	0.339	0.2734	0.9939	0.7531	0.527	0.912	0.916	0.4327	0.01664	0.08164
rs8016217	14	70852466	G	A	0.4545	rs8016217	rs8016217	rs8016217	rs8016217	1	1	1	0.00266	0.527	0.00848	0.6173	0.3557	0.4971	0.04052	0.1335	0.02359	0.575	0.331	0.482	0.5563	0.1802	0.1807	0.31	0.0125	0.00618	0.02127	0.04008	0.0008124
rs193442	14	70890187	G	A	0.4793	rs193442	rs193442	rs193442	rs193442	0	1	1	0.000524	0.937	0.00696	0.141	0.227	0.107	0.43	0.269	0.275	0.512	0.242	0.339	0.5399	0.3888	0.3605	0.306	0.00372	0.00193	0.01201	0.0418	0.0007544
rs193441	14	70890579	G	A	0.4738	rs193441	rs193441	rs193441	rs193441	1	1	0	0.000491	0.849	0.00565	0.1758	0.3015	0.1533	0.3696	0.259	0.2302	0.432	0.188	0.232	0.6017	0.3889	0.4098	0.313	0.00207	0.0012	0.01174	0.02757	0.0004354
rs36528	14	71010888	A	C	0.4618	rs36528	rs36528	rs36528	rs36528	0	1	1	0.000956	0.807	0.00699	0.214	0.45	0.284	0.121	0.139	0.0541	0.628	0.399	0.561	0.4505	0.4412	0.3638	0.45	0.00667	0.00491	0.01331	0.07787	0.001341
rs4464023	14	71033181	A	G	0.4373	rs4464023	rs4464023	rs4464023	rs4464023	1	1	1	0.000612	0.84	0.00602	0.3833	0.4582	0.4208	0.2	0.2397	0.1645	0.64	0.272	0.498	0.5166	0.4012	0.3208	0.407	0.0185	0.0209	0.02069	0.143	0.007802
rs4899396	14	71034589	T	C	0.4214	rs4899396	rs4899396	rs4899396	rs4899396	0	1	0	0.00182	0.848	0.0147	0.458	0.499	0.484	0.144	0.155	0.0987	0.596	0.366	0.551	0.6243	0.3698	0.3075	0.263	0.021	0.0136	0.03035	0.1431	0.008621
rs1859551	14	71234961	G	A	0.4805	rs1859551	rs1859551	rs1859551	rs1859551	1	1	1	0.00144	0.801	0.00842	0.03541	0.3676	0.04913	0.1722	0.2503	0.1281	0.798	0.288	0.597	0.5474	0.1828	0.2497	0.395	0.058	0.0379	0.008255	0.1573	0.002751
rs4905014	14	92481784	C	G	0.0285	NA	NA	NA	rs4905014	0	0	0	0.0497	5.06e-17	1.46e-15	NA	NA	NA	NA	NA	NA	0.0934	0.244	0.164	NA	NA	NA	NA	NA	NA	0.02958	4.93e-16	8.852e-15
rs11856743	15	23778918	T	C	0.02394	rs11856743	NA	rs11856743	rs11856743	0	0	1	0.223	0.618	0.258	0.923	0.545	0.803	0.526	0.473	0.314	0.664	0.00547	0.12	NA	NA	NA	0.558	0.279	0.514	0.7778	0.08263	0.3547
rs16957473	15	44715644	G	T	0.02378	rs16957473	rs16957473	rs16957473	rs16957473	1	1	0	0.0558	0.0147	0.00118	0.5975	0.4095	0.378	0.942	0.0434	0.3013	0.163	0.421	0.209	0.0486	0.175	0.01842	0.437	0.194	0.327	0.1082	0.01484	0.001846
rs7170361	15	56506290	C	T	0.2899	rs7170361	rs7170361	rs7170361	rs7170361	1	1	1	1.95e-12	0.1	3.85e-11	0.0008126	0.5609	0.01161	3.142e-08	0.5894	1.347e-06	4.21e-05	0.135	0.00016	0.001113	0.4672	0.01406	0.456	0.238	0.318	1.494e-23	0.2298	2.185e-18
rs261332	15	56514617	A	G	0.2011	rs261332	rs261332	rs261332	rs261332	0	0	0	1.31e-19	0.682	4.4e-17	3.37e-05	0.208	7.74e-05	9.22e-11	0.315	9.85e-10	7.34e-08	0.721	4e-06	4.16e-09	0.217	6.93e-08	0.171	0.386	0.229	3.624e-42	0.4594	1.711e-35
rs485538	15	56528469	C	T	0.1708	rs485538	rs485538	rs485538	rs485538	1	0	1	1.83e-14	0.146	5.23e-13	1.709e-06	0.8612	0.0001864	0.0001739	0.078	8.076e-05	0.00435	0.972	0.0575	5.86e-05	0.00449	6.39e-06	0.218	0.433	0.267	4.642e-24	0.03992	6.625e-21
rs261336	15	56529710	G	A	0.1656	rs261336	rs261336	rs261336	rs261336	0	0	0	4.65e-16	0.449	9.04e-14	2.89e-05	0.724	0.000433	5.48e-05	0.107	3.41e-05	0.00785	0.894	0.0664	9e-05	0.00562	1.4e-05	0.374	0.216	0.183	3.082e-24	0.06042	2.143e-21
rs17185294	15	71645468	G	A	0.4465	rs17185294	rs17185294	rs17185294	rs17185294	1	1	0	0.132	0.00193	0.00542	0.9928	0.506	0.9386	0.3883	0.2352	0.2572	0.0509	0.478	0.139	0.9308	0.233	0.7491	0.526	0.385	0.707	0.3448	0.02725	0.1014
rs12592974	15	72378617	A	G	0.05047	rs12592974	rs12592974	NA	rs12592974	0	1	1	3.21e-05	0.79	0.000723	NA	NA	NA	NA	NA	NA	0.375	0.221	0.406	0.107	0.5753	0.3123	0.976	0.096	0.402	0.0006599	0.319	0.008867
rs4887077	15	76765419	T	C	0.4027	rs4887077	rs4887077	rs4887077	rs4887077	0	0	1	0.0247	0.00542	0.00395	0.554	0.213	0.218	0.0479	0.166	0.0641	0.195	0.748	0.379	0.762	0.496	0.731	0.496	0.0104	0.0239	0.06947	0.005111	0.003158
rs17602	16	1965679	A	C	0.1129	rs17602	rs17602	rs17602	rs17602	0	1	1	0.0669	0.619	0.161	0.244	0.0285	0.0296	0.561	0.294	0.424	0.997	0.978	0.999	0.01214	0.03454	0.001912	0.308	0.202	0.321	0.05704	0.05823	0.007225
rs4786017	16	5251540	C	T	0.1538	rs4786017	rs4786017	rs4786017	rs4786017	0	1	1	0.545	0.00635	0.0693	0.701	0.709	0.734	0.923	0.0825	0.382	0.146	0.518	0.15	0.7289	0.167	0.373	0.163	9.82e-05	0.000418	0.599	9.945e-05	0.003668
rs8054227	16	7052858	G	A	0.2583	rs8054227	rs8054227	rs8054227	rs8054227	1	1	1	0.000417	0.215	0.000279	0.5143	0.3071	0.414	0.08014	0.7448	0.3123	0.0552	0.732	0.147	0.324	0.0415	0.05249	0.396	0.47	0.548	0.001463	0.2686	0.001716
rs9932704	16	7058114	G	T	0.2606	rs9932704	rs9932704	rs9932704	rs9932704	0	1	1	0.00121	0.261	0.00102	0.781	0.324	0.55	0.0588	0.595	0.147	0.0623	0.602	0.132	0.4088	0.03856	0.06818	0.223	0.441	0.374	0.002853	0.2337	0.00261
rs2072498	16	11760739	C	T	0.2085	rs2072498	rs2072498	rs2072498	rs2072498	1	1	1	0.017	0.0365	0.00904	0.1954	0.2905	0.1372	0.03906	0.5884	0.1177	0.16	0.425	0.149	0.7522	0.9998	0.9822	0.388	0.705	0.643	0.02016	0.4015	0.03336
rs891210	16	11801020	G	C	0.2132	rs891210	rs891210	rs891210	rs891210	1	1	1	0.0114	0.000177	0.000202	0.3963	0.07689	0.1208	0.08302	0.6322	0.2049	0.0987	0.277	0.152	0.6448	0.9996	0.9532	0.16	0.526	0.305	0.01506	0.00728	0.002227
rs12443639	16	11811672	A	G	0.2205	rs12443639	rs12443639	NA	rs12443639	0	1	1	0.0174	0.000522	0.0005	NA	NA	NA	NA	NA	NA	0.165	0.288	0.172	0.5451	0.9999	0.9296	0.214	0.291	0.21	0.04234	0.01006	0.004935
rs9939973	16	52358069	A	G	0.4312	rs9939973	rs9939973	rs9939973	rs9939973	0	1	0	9.82e-10	0.883	1.42e-08	0.00184	0.0488	9.06e-05	0.000286	0.923	0.013	0.818	0.156	0.552	0.008899	0.2021	0.0114	0.000403	0.0407	0.00383	3.562e-15	0.07165	5.173e-13
rs9940128	16	52358255	A	G	0.4323	rs9940128	rs9940128	rs9940128	rs9940128	0	1	1	8.19e-10	0.901	1.45e-08	0.00184	0.0488	9.06e-05	0.000288	0.924	0.0133	0.827	0.123	0.512	0.008882	0.2013	0.0113	0.000444	0.0425	0.00409	3.349e-15	0.06485	5.29e-13
rs1121980	16	52366748	A	G	0.4317	rs1121980	rs1121980	rs1121980	rs1121980	0	0	0	1.43e-09	0.851	1.48e-08	0.00316	0.0443	0.000136	0.000281	0.918	0.0121	0.809	0.158	0.546	0.00263	0.521	0.0121	0.000347	0.0517	0.00389	2.313e-15	0.1269	7.636e-13
rs7193144	16	52368187	C	T	0.4046	rs7193144	rs7193144	rs7193144	rs7193144	0	0	0	2.83e-10	0.701	2.22e-09	0.00158	0.0532	0.000258	0.000274	0.951	0.0132	0.743	0.124	0.449	0.00567	0.235	0.00757	4.19e-05	0.0238	0.000543	7.7e-17	0.04717	2.6e-14
rs8050136	16	52373776	A	C	0.4057	rs8050136	rs8050136	rs8050136	rs8050136	0	0	0	1.71e-10	0.761	2.84e-09	0.00153	0.0207	0.00013	0.000298	0.879	0.0109	0.753	0.101	0.418	0.00915	0.247	0.0104	6.76e-05	0.0359	0.00104	1.231e-16	0.03136	3.296e-14
rs9939609	16	52378028	A	T	0.4079	rs9939609	rs9939609	rs9939609	rs9939609	0	0	1	7.04e-11	0.855	1.44e-09	0.00178	0.0693	0.000337	0.000165	0.88	0.00697	0.693	0.118	0.417	0.00927	0.249	0.0105	3.03e-05	0.0187	0.000406	1.674e-17	0.05155	1.225e-14
rs9941349	16	52382989	T	C	0.4192	rs9941349	rs9941349	rs9941349	rs9941349	1	0	1	2.06e-09	0.89	2.87e-08	0.0004639	0.03806	4.62e-05	0.0004871	0.9052	0.01519	0.7	0.166	0.532	0.00972	0.323	0.0194	0.00181	0.0217	0.00815	1.174e-14	0.0585	1.838e-12
rs9930506	16	52387966	G	A	0.4403	rs9930506	rs9930506	rs9930506	rs9930506	0	1	1	5.23e-09	0.779	6.02e-08	0.00875	0.252	0.00496	0.000747	0.934	0.0232	0.649	0.106	0.412	0.01381	0.1465	0.0165	0.00775	0.0663	0.0308	2.475e-12	0.144	6.558e-10
rs16953625	16	53121324	T	C	0.02735	rs16953625	rs16953625	rs16953625	rs16953625	0	1	0	0.273	0.00177	0.0198	0.991	0.764	0.981	0.853	0.328	0.622	0.537	0.557	0.594	0.3276	0.4794	0.4481	0.991	0.164	0.42	0.8931	0.04104	0.3537
rs4783909	16	54433347	T	C	0.03243	rs4783909	rs4783909	rs4783909	rs4783909	1	1	1	0.0383	0.96	0.256	0.9648	0.3896	0.8653	0.5343	0.4861	0.3544	0.743	0.609	0.828	0.5342	0.9207	0.8485	0.741	0.73	0.798	0.5899	0.9511	0.9031
rs9989419	16	55542640	A	G	0.3836	rs9989419	rs9989419	rs9989419	rs9989419	0	0	0	1.27e-23	0.521	2.13e-22	0.036	0.772	0.141	2.03e-08	0.949	3.62e-06	9.26e-07	0.321	7.64e-06	1.38e-11	0.0785	1.33e-10	0.000125	0.147	0.000405	3.43e-45	0.3602	5.413e-39
rs247617	16	55548217	A	C	0.3255	rs247617	rs247617	rs247617	rs247617	1	1	1	1.32e-84	0.997	5.72e-81	1.719e-05	0.8067	0.0006883	6.221e-26	0.2167	4.615e-22	2.47e-15	0.55	1.19e-13	1.937e-31	0.1443	3.358e-29	7.15e-17	0.599	2.9e-14	4.369e-165	0.6522	1.195e-149
rs6499863	16	55549518	A	G	0.1634	rs6499863	rs6499863	rs6499863	rs6499863	0	0	0	3.43e-08	0.0358	5.27e-10	0.0207	0.833	0.112	0.00333	0.298	0.00874	0.0149	0.0933	0.00815	0.166	0.274	0.151	0.417	0.38	0.359	1.024e-09	0.09565	1.33e-10
rs1532625	16	55562802	T	C	0.4497	rs1532625	rs1532625	rs1532625	rs1532625	1	0	0	1.02e-57	0.854	4.2e-55	0.001888	0.4602	0.01272	1.234e-22	0.181	2.373e-19	7.89e-15	0.562	1.18e-12	8.55e-21	0.0937	8.3e-19	1.36e-11	0.156	2.39e-11	3.898e-117	0.2475	3.356e-106
rs289742	16	55575263	C	G	0.1316	rs289742	rs289742	NA	rs289742	0	0	0	1.07e-13	0.242	1.01e-12	NA	NA	NA	NA	NA	NA	0.000231	0.309	0.000388	0.0209	0.416	0.0527	0.0257	0.533	0.0517	2.267e-16	0.4143	1.357e-14
rs17624199	16	67760958	A	G	0.07017	rs17624199	rs17624199	rs17624199	rs17624199	0	1	0	0.00271	0.00648	0.000913	0.0982	0.95	0.412	0.148	0.263	0.145	0.276	0.886	0.601	0.2024	0.3656	0.1938	0.893	0.609	0.846	0.009796	0.1868	0.0187
rs11647864	16	67913007	T	C	0.07492	rs11647864	rs11647864	rs11647864	rs11647864	1	1	1	0.00285	0.0478	0.00278	0.2703	0.7555	0.4881	0.2497	0.5338	0.3793	0.165	0.499	0.276	0.3616	0.3086	0.2342	0.883	0.528	0.784	0.02773	0.3751	0.04881
rs7190256	16	71554484	C	T	0.02185	rs7190256	NA	rs7190256	rs7190256	0	0	0	0.197	1.06e-11	3.37e-10	0.425	0.234	0.358	0.00798	0.58	0.0322	0.323	0.428	0.375	NA	NA	NA	0.000203	0.0168	0.000327	0.000193	5.268e-10	3.455e-11
rs16957568	16	81105578	G	A	0.1766	rs16957568	NA	rs16957568	rs16957568	1	0	0	0.00588	0.019	0.00174	0.5389	0.7319	0.7131	0.5561	0.9424	0.8322	0.505	0.927	0.845	NA	NA	NA	0.178	0.545	0.309	0.06399	0.4374	0.08779
rs3859079	16	81105935	C	G	0.2823	rs3859079	NA	rs3859079	rs3859079	0	0	1	0.0154	0.0714	0.00718	0.26	0.912	0.655	0.948	0.92	0.978	0.775	0.722	0.912	NA	NA	NA	0.144	0.932	0.64	0.1138	0.7786	0.2959
rs3803802	17	7562189	A	C	0.4474	rs3803802	rs3803802	NA	rs3803802	0	1	1	0.133	1.12e-08	3.33e-07	NA	NA	NA	NA	NA	NA	0.0366	0.565	0.0831	0.5892	0.686	0.8323	0.649	0.852	0.819	0.1274	5.284e-06	2.103e-05
rs8082812	18	8512682	A	C	0.02484	rs8082812	NA	NA	rs8082812	0	0	1	6e-10	3.94e-67	2.88e-70	NA	NA	NA	NA	NA	NA	0.468	0.875	0.73	NA	NA	NA	0.569	0.136	0.179	4.441e-08	5.708e-64	5.009e-67
rs7231732	18	13544310	C	T	0.2256	rs7231732	rs7231732	rs7231732	rs7231732	0	1	0	0.00876	0.112	0.0277	0.339	0.0115	0.0501	0.55	0.277	0.562	0.438	0.303	0.554	0.4525	0.2905	0.4111	0.243	0.181	0.212	0.09096	0.01937	0.06033
rs1284436	18	13552149	T	C	0.4341	rs1284436	rs1284436	rs1284436	rs1284436	0	1	1	0.00394	0.051	0.00703	0.51	0.661	0.641	0.893	0.0245	0.232	0.426	0.828	0.754	0.8552	0.4182	0.7808	0.97	0.648	0.913	0.2567	0.1427	0.2432
rs4245301	18	60060459	A	G	0.4361	rs4245301	rs4245301	rs4245301	rs4245301	1	1	1	0.0197	0.00913	0.00183	0.7696	0.009978	0.07479	0.9391	0.4881	0.8952	0.0605	0.971	0.264	0.4617	0.443	0.5073	0.775	0.837	0.901	0.1836	0.03658	0.03488
rs11876158	18	70283602	G	A	0.2846	rs11876158	rs11876158	rs11876158	rs11876158	1	1	0	0.00777	0.58	0.0752	0.5458	0.5104	0.5156	0.5895	0.8453	0.895	0.0379	0.928	0.151	0.108	0.01545	0.07472	0.554	0.853	0.712	0.01934	0.4801	0.1749
rs12604306	18	70291197	A	G	0.2984	rs12604306	rs12604306	rs12604306	rs12604306	1	1	0	0.00336	0.684	0.0373	0.5015	0.5628	0.5592	0.3366	0.7645	0.725	0.0699	0.86	0.206	0.02039	0.03628	0.03654	0.385	0.951	0.725	0.002826	0.6613	0.09335
rs12961670	18	70293105	A	G	0.2965	rs12961670	rs12961670	rs12961670	rs12961670	1	1	1	0.00749	0.642	0.0665	0.561	0.5975	0.6111	0.3401	0.79	0.709	0.0427	0.862	0.147	0.07886	0.02516	0.07269	0.365	0.972	0.721	0.009099	0.6066	0.1563
rs10401969	19	19268718	C	T	0.08179	rs10401969	rs10401969	NA	rs10401969	0	1	0	1.84e-11	0.105	1.96e-10	NA	NA	NA	NA	NA	NA	0.0522	0.667	0.0951	0.01158	0.5192	0.05139	0.221	0.00557	0.00627	1.707e-11	0.03001	3.857e-11
rs10415849	19	19366087	T	C	0.1228	rs10415849	rs10415849	rs10415849	rs10415849	0	0	1	2.77e-06	0.111	8.9e-06	0.354	0.747	0.418	0.0119	0.24	0.0135	0.165	0.892	0.361	0.184	0.244	0.167	0.0559	0.0427	0.0166	1.861e-06	0.1426	3.93e-06
rs2960321	19	43740003	A	C	0.09751	rs2960321	rs2960321	rs2960321	rs2960321	0	0	1	0.0051	0.328	0.0292	0.199	0.125	0.124	0.0977	0.939	0.388	0.134	0.281	0.126	0.635	0.447	0.381	0.339	0.482	0.753	0.0125	0.4358	0.07145
rs4803750	19	49939467	G	A	0.06617	rs4803750	rs4803750	NA	rs4803750	0	0	1	1.01e-16	0.328	4e-15	NA	NA	NA	NA	NA	NA	0.000617	0.617	0.00431	0.545	0.543	0.727	0.776	0.919	0.941	4.305e-16	0.8008	1.258e-13
rs864140	20	3036010	A	G	0.3792	rs864140	rs864140	rs864140	rs864140	0	0	0	0.00366	0.00698	0.00147	0.299	0.93	0.668	0.351	0.659	0.659	0.0456	0.819	0.189	0.139	0.186	0.017	0.585	0.81	0.806	0.007925	0.2364	0.008823
rs306757	20	3067133	A	G	0.3667	rs306757	rs306757	rs306757	rs306757	0	0	0	0.016	0.00211	0.00276	0.322	0.849	0.625	0.306	0.374	0.378	0.0559	0.872	0.227	0.208	0.258	0.0371	0.525	0.827	0.786	0.02687	0.1163	0.01628
rs4473454	20	15183424	G	A	0.07732	rs4473454	rs4473454	rs4473454	rs4473454	1	1	1	0.00106	0.00928	0.000843	0.5192	0.6506	0.6373	0.09209	0.1994	0.2318	0.668	0.509	0.677	0.6434	0.1444	0.275	0.281	0.907	0.672	0.02029	0.09195	0.03599
rs760762	20	39209460	C	T	0.4809	rs760762	rs760762	rs760762	rs760762	0	1	0	1.06e-06	0.0755	2.35e-06	0.0268	0.0449	0.00467	0.0875	0.981	0.413	0.0719	0.292	0.0853	0.002393	0.8448	0.03055	0.377	0.716	0.459	3.561e-08	0.2481	6.507e-07
rs6029609	20	39344799	A	G	0.4798	rs6029609	rs6029609	rs6029609	rs6029609	0	1	1	1.1e-06	0.0677	2.33e-06	0.0266	0.0887	0.00848	0.0973	0.969	0.419	0.0908	0.313	0.101	0.002274	0.8315	0.02929	0.525	0.724	0.612	6.123e-08	0.3249	1.486e-06
rs2866611	20	39384219	T	A	0.4819	rs2866611	rs2866611	rs2866611	rs2866611	0	1	1	5.75e-07	0.0765	1.37e-06	0.0259	0.0602	0.0053	0.0572	0.963	0.324	0.113	0.293	0.133	0.002065	0.7968	0.02584	0.496	0.723	0.595	2.359e-08	0.2762	5.902e-07
rs16984549	21	29922286	A	G	0.152	rs16984549	rs16984549	rs16984549	rs16984549	0	0	0	0.00455	0.0173	0.00255	0.0638	0.822	0.223	0.00386	0.118	0.00731	0.0209	0.911	0.0712	0.424	0.574	0.404	0.955	0.522	0.868	0.0002278	0.2215	0.001306
rs460976	21	41757364	A	G	0.02372	rs460976	rs460976	rs460976	rs460976	0	1	0	0.594	1.1e-12	6.33e-10	0.685	0.978	0.746	0.521	0.74	0.728	0.595	0.247	0.493	0.8868	0.7301	0.9557	0.483	0.361	0.349	0.9241	1.373e-08	4.317e-06
rs13050205	21	43036112	T	C	0.03698	rs13050205	rs13050205	rs13050205	rs13050205	0	1	1	0.56	8.71e-09	2.06e-07	0.26	0.789	0.584	0.36	0.329	0.406	0.735	0.488	0.766	0.8509	0.6983	0.8895	0.79	0.205	0.535	0.8367	9.761e-06	0.0003636
rs914210	21	45471506	G	A	0.4112	rs914210	rs914210	rs914210	rs914210	0	0	0	0.0313	0.000182	5.1e-05	0.577	0.284	0.494	0.584	0.622	0.733	0.325	0.557	0.464	0.973	0.0248	0.364	0.597	0.955	0.934	0.4112	0.003499	0.01265
rs5752792	22	27483759	C	T	0.1951	NA	rs5752792	rs5752792	rs5752792	0	0	0	0.0308	0.728	0.128	0.792	0.89	0.84	0.194	0.914	0.611	0.13	0.424	0.143	0.477	0.0771	0.212	NA	NA	NA	0.09222	0.6397	0.2568
rs3792252	2	NA	G	A	NA	rs3792252	rs3792252	rs3792252	rs3792252	0	0	0	1.19e-10	0.519	5.31e-10	0.294	0.836	0.624	0.000104	0.0183	8.93e-06	0.00861	0.625	0.0207	0.0235	0.128	0.0124	0.674	0.523	0.705	6.218e-13	0.1903	6.651e-13

## Sheet: Variables
SNP_ARIC	SNP selected from ARIC
CHR	Chromosome
BP_ARIC	Position
A1_ARIC (coding)	Allele 1 (coding allele)
A2_ARIC	Allele 2
SNP_HRS	SNP used in HRS (NAs for missing SNPs and imputation info score<0.8)
SNP_CHS	SNP used in CHS (NAs for missing SNPs and imputation info score<0.8)
SNP_FHS	SNP used in FHS (NAs for missing SNPs and imputation info score<0.8)
SNP_MESA	SNP used in MESA
imp_FHS	An indicator of whether the SNP is imputed in FHS
imp_CHS	An indicator of whether the SNP is imputed in CHS
imp_HRS	An indicator of whether the SNP is imputed in HRS
ARIC P (endo)	P values from the omnibus test in ARIC for endophenotypes
ARIC P (dis)	P values from the omnibus test in ARIC for diseases
ARIC P (com)	P values from the omnibus test in ARIC for both combined
FHS1 P (endo)	P values from the omnibus test in FHS cohort1 for endophenotypes
FHS1 P (dis)	P values from the omnibus test in FHS cohort1 for diseases
FHS1 P (com)	P values from the omnibus test in FHS cohort1 for both combined
FHS2 P (endo)	P values from the omnibus test in FHS cohort2 for endophenotypes
FHS2 P (dis)	P values from the omnibus test in FHS cohort2 for diseases
FHS2 P (com)	P values from the omnibus test in FHS cohort2 for both combined
MESA P (endo)	P values from the omnibus test in MESA for endophenotypes
MESA P (dis)	P values from the omnibus test in MESA for diseases
MESA P (com)	P values from the omnibus test in MESA for both combined
CHS P (endo)	P values from the omnibus test in CHS for endophenotypes
CHS P (dis)	P values from the omnibus test in CHS for diseases
CHS P (com)	P values from the omnibus test in CHS for both combined
HRS P (endo)	P values from the omnibus test in HRS for endophenotypes
HRS P (dis)	P values from the omnibus test in HRS for diseases
HRS P (com)	P values from the omnibus test in HRS for both combined
META P (endo)	P values from the meta-analysis for endophenotypes
META P (dis)	P values from the meta-analysis for diseases
META P (com)	P values from the meta-analysis for both combined
