# Supplementary material for: Pleiotropic Meta-Analyses of Longitudinal Studies Discover Novel Genetic Variants Associated with Age-Related Diseases
Source: Front Genet. 2016 Oct 13;7:179. doi: 10.3389/fgene.2016.00179 (PMC5061751; doi:10.3389/fgene.2016.00179)
Supplement: Table S2 — Endophenotype- and disease-specific summary statistics [effect sizes, HRs (or ORs), and p-values] from the univariate analyses in each study of the 343 SNPs selected from the GWAS with the ARIC dataset. The numbers of SNPs in FHS, CHS, and HRS are less than 343 as some SNPs were excluded due to poor imputation quality in these studies. [file Table2.XLSX]

## Sheet: ARIC
SNP ID	logVR beta	logVR p	logBG beta	logBG p	logBMI beta	logBMI p	SBP beta	SBP p	DBP beta	DBP p	logHDLC beta	logHDLC p	logTG beta	logTG p	logTC beta	logTC p	HC beta	HC p	Death beta	Death p	DM beta	DM p	IncidentAtrialFib beta	IncidentAtrialFib p	IncidentHeartFailure beta	IncidentHeartFailure p	CHD beta	CHD p	IncidentStroke beta	IncidentStroke p	cancer beta	cancer p
rs4420638	0.0151	0.95	-1.1169	0.00127	-0.6544	0.041	-0.45585	0.0745	-0.2462	0.0831	-2.2958	3.79e-06	4.55628	4.77e-08	2.34546	4.2e-15	-0.007356	0.88	0.00969	0.84	-0.117086	0.0668	0.061336	0.321	-0.11165	0.0882	-0.021474	0.649	0.029562	0.743	-0.04542	0.375
rs1287616	0.2385	0.213	-0.4873	0.0756	-0.6403	0.0115	-0.35344	0.0805	-0.0329	0.77	1.2909	0.00102	-0.49737	0.452	0.78465	0.000926	-0.024795	0.519	-0.06396	0.095	-0.061062	0.216	-0.166108	0.000988	-0.15597	0.00226	-0.056771	0.129	0.067433	0.347	-0.10983	0.00663
rs7549339	0.4666	0.0462	1.0337	0.00202	1.0242	0.000932	-0.09667	0.696	0.0865	0.529	-1.459	0.00238	2.02046	0.0124	0.27269	0.347	0.136896	0.00353	-0.08258	0.0838	0.04659	0.432	-0.012287	0.841	0.0039	0.949	0.047057	0.295	0.04362	0.617	0.018	0.712
rs924930	0.5652	0.0178	1.1668	0.00065	1.0546	0.000827	-0.12536	0.619	0.0654	0.641	-1.3879	0.00463	1.97319	0.0165	0.31871	0.28	0.151234	0.00156	-0.09124	0.0604	0.060363	0.315	-0.01794	0.773	0.0092	0.882	0.047923	0.296	0.032809	0.712	0.01086	0.827
rs3753373	0.441	0.0662	1.0602	0.00207	1.0087	0.0015	-0.02722	0.915	0.0507	0.719	-1.4416	0.00347	2.03255	0.0141	0.25217	0.396	0.148813	0.00199	-0.07786	0.112	0.04085	0.502	-0.022935	0.716	0.00769	0.902	0.050459	0.273	0.049063	0.582	0.02191	0.661
rs4949203	0.4564	0.0481	0.9141	0.00568	1.024	0.000796	-0.1411	0.563	0.1	0.461	-1.3434	0.00458	2.08078	0.00902	0.21527	0.451	0.121388	0.00875	-0.09644	0.0407	0.027739	0.637	-0.006817	0.909	-0.01846	0.761	0.028061	0.528	0.039019	0.65	0.0188	0.696
rs7533667	0.4461	0.0535	0.8822	0.00761	1.0013	0.00104	-0.15642	0.521	0.0954	0.482	-1.2848	0.00672	2.00139	0.0121	0.21635	0.449	0.122202	0.00834	-0.1032	0.0287	0.021668	0.712	-0.003684	0.951	-0.02161	0.722	0.029693	0.504	0.033782	0.694	0.01701	0.724
rs6425744	0.4517	0.0514	0.9518	0.00412	1.0213	0.000853	-0.13297	0.587	0.0851	0.531	-1.4081	0.0031	2.27354	0.00451	0.27848	0.332	0.125394	0.00705	-0.09553	0.0433	0.034103	0.562	0.005556	0.926	-0.00314	0.959	0.040505	0.363	0.065199	0.448	0.02794	0.562
rs12567716	-0.8012	0.00864	-1.268	0.00371	-0.6694	0.0976	-0.76315	0.0177	-0.282	0.115	0.6418	0.306	-1.82655	0.0825	0.56329	0.135	-0.076916	0.208	-0.05317	0.395	-0.053668	0.503	-0.05736	0.488	0.07029	0.375	-0.126442	0.0439	-0.194689	0.117	0.00255	0.968
rs4970834	0.4893	0.0503	0.7714	0.03	0.2819	0.395	0.08223	0.755	0.1266	0.387	1.002	0.0512	0.13499	0.876	-3.05383	3.19e-23	0.136502	0.00643	-0.02657	0.602	0.061424	0.335	-0.058433	0.383	-0.06572	0.337	-0.122134	0.0187	-0.092727	0.348	0.00794	0.879
rs629301	0.5523	0.0152	0.6309	0.0527	0.2109	0.483	0.00432	0.986	0.138	0.301	1.0416	0.0257	0.22165	0.778	-2.7902	2.26e-23	0.149407	0.00106	-0.01643	0.72	0.046154	0.429	-0.059534	0.326	-0.07774	0.205	-0.106347	0.0207	-0.076496	0.387	-0.05702	0.238
rs583104	0.5662	0.0135	0.5241	0.11	0.2121	0.484	0.00299	0.99	0.1256	0.35	1.0573	0.0244	0.05936	0.94	-2.78181	5.59e-23	0.138374	0.00255	-0.01517	0.742	0.066919	0.253	-0.073887	0.232	-0.08213	0.186	-0.11581	0.0128	-0.085	0.341	-0.06142	0.206
rs599839	0.5529	0.0138	0.7438	0.0207	0.2884	0.332	0.0687	0.772	0.1495	0.257	0.8796	0.0563	0.22223	0.774	-2.81893	1.98e-24	0.130153	0.00382	-0.01431	0.752	0.061839	0.282	-0.068268	0.255	-0.08329	0.169	-0.1073	0.0178	-0.064232	0.46	-0.04911	0.302
rs672569	0.1464	0.56	0.5677	0.115	0.7011	0.035	0.05221	0.844	0.1651	0.263	0.7562	0.143	-0.26817	0.757	-2.37186	2.03e-14	0.090232	0.0738	0.02137	0.672	0.086109	0.175	-0.016614	0.804	-0.01089	0.872	-0.047502	0.345	-0.040794	0.675	-0.03104	0.559
rs9426908	0.0884	0.807	0.3323	0.519	-0.1055	0.825	-0.01965	0.959	-0.5099	0.0161	-0.8438	0.253	3.48388	0.0051	0.5231	0.242	0.060897	0.399	0.1839	0.00573	0.165596	0.0578	0.213219	0.0141	0.21104	0.0147	0.324657	1.95e-07	0.038336	0.776	-0.01125	0.882
rs627163	-0.0806	0.668	0.6981	0.00928	0.7786	0.00169	0.27297	0.168	0.2196	0.0459	-0.5055	0.189	1.72682	0.00761	0.05171	0.824	0.062175	0.0981	0.03428	0.357	0.125324	0.00829	0.03182	0.51	0.01304	0.791	0.149361	3.3e-05	0.036797	0.602	0.07986	0.0403
rs6684412	0.0242	0.917	-1.4514	1.41e-05	-0.895	0.00375	-0.48063	0.0512	-0.0882	0.519	1.2836	0.00729	-2.01858	0.0123	-0.26476	0.359	-0.158077	0.000708	0.04494	0.331	-0.126686	0.0417	-0.075672	0.231	-0.0962	0.131	-0.045432	0.331	0.018887	0.831	0.00539	0.912
rs16867253	-0.3658	0.576	0.8338	0.373	1.3327	0.124	1.92512	0.00527	0.2638	0.492	-2.6319	0.0499	3.88942	0.0847	0.16382	0.84	-0.061175	0.641	0.17545	0.144	0.397651	0.00427	0.278794	0.07	0.24979	0.109	0.675291	6.07e-12	-0.002289	0.993	-0.08457	0.554
rs7592574	0.137	0.467	0.6297	0.0194	0.2002	0.421	0.12171	0.54	-0.0951	0.389	-1.1388	0.00318	0.86797	0.181	-0.32727	0.16	0.063778	0.0909	0.08788	0.0181	0.139967	0.0033	-0.005764	0.906	0.10589	0.0307	0.074755	0.0399	-9.8e-05	0.999	-0.03881	0.324
rs4832485	0.0954	0.608	0.7524	0.00473	0.2797	0.256	0.12392	0.528	-0.136	0.213	-1.1503	0.00258	0.95788	0.136	-0.31198	0.175	0.062386	0.0943	0.09318	0.0114	0.127935	0.00695	0.009909	0.838	0.13224	0.00651	0.075461	0.036	-0.007655	0.913	-0.05092	0.191
rs13392272	-0.05	0.792	-0.052	0.848	0.2026	0.418	0.33652	0.0919	0.0188	0.866	-0.8335	0.0318	2.34511	0.000324	1.67286	7.45e-13	0.003848	0.919	-0.04946	0.189	-0.018224	0.706	-0.078236	0.112	-0.01528	0.757	-0.039272	0.287	-0.051895	0.468	-0.04016	0.309
rs693	0.0207	0.912	-0.0963	0.719	0.0578	0.816	0.27742	0.161	0.0327	0.766	-0.7707	0.0449	2.29769	0.000376	1.78833	9.77e-15	-0.016287	0.664	-0.05232	0.162	-0.027619	0.564	-0.087291	0.0737	-0.01024	0.834	-0.042009	0.251	-0.064634	0.361	-0.0432	0.269
rs1469513	-0.0884	0.642	0.1303	0.632	-0.1733	0.491	0.28921	0.15	0.0693	0.535	-0.7484	0.0553	1.70608	0.00937	1.83713	5.07e-15	-0.016433	0.666	-0.04741	0.215	-0.011626	0.812	-0.016997	0.734	0.05597	0.262	0.012899	0.73	0.027933	0.698	-0.04054	0.309
rs12714264	-0.0509	0.857	-0.0338	0.933	0.5192	0.164	-0.14961	0.615	0.2201	0.184	0.2373	0.682	-0.43293	0.657	-2.63953	3.33e-14	-0.01526	0.787	-0.03345	0.557	-0.02458	0.736	0.040825	0.575	-0.12424	0.109	-0.03934	0.479	-0.030966	0.774	0.11281	0.047
rs7575840	-0.0726	0.715	-0.0153	0.957	-0.5732	0.0293	-0.03888	0.853	-0.0087	0.941	-0.4798	0.24	1.0635	0.121	1.71873	2.55e-12	-0.029587	0.458	-0.04575	0.251	-9.5e-05	0.999	0.021765	0.674	-0.00208	0.968	-0.013704	0.724	-0.042455	0.574	0.00188	0.964
rs562338	-0.128	0.603	-0.1395	0.692	0.449	0.168	0.00818	0.975	0.1196	0.407	0.0967	0.848	-0.89062	0.294	-2.62612	4.85e-18	0.016896	0.732	0.02448	0.616	0.003797	0.952	0.029918	0.636	-0.07746	0.243	-0.048753	0.315	0.006109	0.948	0.0637	0.207
rs1429974	0.0381	0.849	-0.1273	0.657	-0.5452	0.0393	-0.01401	0.947	0.0276	0.814	-0.4178	0.309	1.00716	0.145	1.83591	1.04e-13	-0.035341	0.378	-0.05268	0.189	0.013354	0.793	0.009897	0.849	0.00639	0.902	-0.004342	0.911	-0.020953	0.782	-0.00078	0.985
rs754523	0.0195	0.923	-0.1322	0.645	-0.5666	0.0324	0.00854	0.968	0.0471	0.689	-0.3852	0.349	1.07144	0.121	1.82133	1.7e-13	-0.032188	0.423	-0.05154	0.199	0.013999	0.784	0.012131	0.815	0.00398	0.939	-0.008181	0.834	-0.018506	0.807	0.0014	0.973
rs97458	-0.1053	0.61	0.1838	0.534	0.1097	0.687	-0.00186	0.993	0.0852	0.481	0.0698	0.869	-0.07035	0.921	-1.77745	2.95e-12	-0.004326	0.917	0.03483	0.397	-0.018412	0.73	0.028345	0.6	-0.00544	0.92	-0.000835	0.984	0.014125	0.856	0.00933	0.829
rs312970	-0.2099	0.378	-0.0161	0.962	0.2053	0.514	-0.06743	0.788	0.0824	0.555	0.195	0.69	-1.09398	0.182	-2.38678	3.8e-16	0.017545	0.713	0.00781	0.869	-0.022758	0.711	0.042791	0.485	-0.06257	0.327	-0.052272	0.266	-0.041596	0.648	0.05582	0.254
rs11687710	0.0316	0.875	-0.0514	0.858	-0.5824	0.0282	0.09181	0.665	0.0539	0.647	-0.4167	0.312	1.04675	0.13	1.80926	2.75e-13	-0.0181	0.653	-0.06593	0.101	0.009786	0.848	0.001544	0.976	0.00705	0.892	-0.002984	0.939	-0.031676	0.676	-0.00108	0.979
rs527034	-0.1784	0.452	-0.1031	0.761	0.1764	0.574	-0.09823	0.695	0.0832	0.55	0.1915	0.694	-1.08622	0.184	-2.37681	3.86e-16	0.020348	0.668	0.00511	0.914	-0.031902	0.603	0.041357	0.496	-0.05849	0.357	-0.060961	0.194	-0.04657	0.608	0.05374	0.27
rs4560142	-0.2206	0.354	-0.0836	0.806	0.1701	0.589	-0.06018	0.811	0.0889	0.524	0.245	0.616	-1.29416	0.115	-2.4107	2e-16	0.012996	0.785	0.00544	0.909	-0.02651	0.666	0.043482	0.477	-0.0605	0.343	-0.058015	0.218	-0.034985	0.701	0.06024	0.218
rs4591370	-0.2	0.4	-0.0592	0.862	0.2039	0.516	-0.05926	0.813	0.0917	0.51	0.2553	0.6	-1.20914	0.14	-2.39425	2.82e-16	0.01579	0.74	0.00723	0.879	-0.023434	0.703	0.045607	0.455	-0.0604	0.343	-0.055648	0.236	-0.04379	0.631	0.05786	0.236
rs1712247	-0.2014	0.397	-0.0652	0.848	0.1932	0.539	-0.05838	0.816	0.0985	0.48	0.2614	0.592	-1.2402	0.13	-2.38438	3.81e-16	0.015983	0.737	0.00713	0.88	-0.023604	0.701	0.045564	0.455	-0.06468	0.311	-0.054319	0.247	-0.043932	0.63	0.05752	0.239
rs538928	-0.141	0.556	-0.2327	0.498	0.122	0.701	-0.09892	0.696	0.1015	0.47	0.3475	0.48	-1.39433	0.0922	-2.32513	3.79e-15	0.017382	0.717	0.0011	0.982	-0.023417	0.706	0.026635	0.668	-0.09226	0.157	-0.091226	0.0586	-0.059634	0.519	0.03099	0.533
rs576203	-0.1827	0.443	-0.0963	0.777	0.1958	0.534	-0.04254	0.866	0.107	0.443	0.2686	0.582	-1.20555	0.142	-2.3749	5.52e-16	0.01615	0.735	0.01186	0.802	-0.027778	0.651	0.04432	0.467	-0.06468	0.311	-0.059781	0.204	-0.010853	0.904	0.05923	0.226
rs488507	-0.184	0.441	-0.1387	0.685	0.0674	0.831	-0.02867	0.909	0.1102	0.43	0.3273	0.503	-1.1644	0.157	-2.33019	2.35e-15	0.009023	0.85	0.01354	0.775	-0.026762	0.666	0.058697	0.335	-0.05512	0.387	-0.039631	0.398	-0.060809	0.507	0.04917	0.317
rs506585	-0.1925	0.418	-0.0693	0.838	0.1895	0.547	-0.05729	0.819	0.0969	0.487	0.2658	0.585	-1.27881	0.119	-2.41489	1.57e-16	0.015794	0.74	0.00912	0.847	-0.030266	0.623	0.050197	0.411	-0.05707	0.37	-0.052854	0.26	-0.021675	0.811	0.05412	0.269
rs478442	-0.2079	0.381	0.0157	0.963	0.2372	0.45	-0.02781	0.912	0.1074	0.44	0.127	0.794	-1.10716	0.176	-2.38687	3.17e-16	0.019449	0.682	0.01585	0.737	-0.012177	0.842	0.058681	0.334	-0.05619	0.377	-0.039644	0.396	-0.016522	0.855	0.05365	0.272
rs567071	-0.1703	0.433	0.1198	0.699	0.1378	0.631	0.21543	0.346	0.1658	0.192	-0.272	0.541	-0.45339	0.545	-1.85793	3.87e-12	0.040657	0.349	0.00453	0.917	0.00081	0.988	0.031445	0.577	0.00033	0.995	-0.034071	0.426	-0.043426	0.601	0.04945	0.271
rs365946	-0.3357	0.188	0.0581	0.873	0.1987	0.556	-0.01221	0.964	0.0975	0.514	0.145	0.781	-0.38441	0.661	-2.24707	8.43e-13	0.060578	0.234	0.0027	0.958	0.021523	0.74	0.088442	0.173	-0.09108	0.19	-0.06311	0.216	-0.056269	0.568	0.0624	0.234
rs13387827	0.0056	0.984	-0.0342	0.932	0.7048	0.0574	0.10006	0.735	0.1837	0.264	-0.332	0.564	0.90928	0.348	-1.77418	3.09e-07	0.144306	0.0102	0.05502	0.316	0.032075	0.651	0.037058	0.608	-0.08706	0.25	0.00092	0.987	-0.12404	0.261	0.0563	0.327
rs13398007	0.0643	0.822	0.0262	0.949	0.7614	0.0432	0.05665	0.851	0.168	0.315	-0.2858	0.625	0.67537	0.492	-1.91083	5.69e-08	0.144415	0.0115	0.0561	0.311	0.034035	0.637	0.011105	0.88	-0.07972	0.299	0.000898	0.987	-0.131583	0.239	0.04802	0.411
rs6759518	0.0901	0.826	0.8604	0.14	-0.08	0.883	-0.37127	0.389	-0.4209	0.0801	-2.4854	0.00305	-3.15719	0.0255	-0.72056	0.155	0.195254	0.0173	0.15087	0.042	0.130167	0.184	0.093276	0.351	0.12471	0.226	0.407727	1.61e-09	0.168394	0.226	0.0194	0.819
rs1728918	0.3642	0.0809	-0.7721	0.00952	-0.0097	0.972	0.14057	0.523	0.0066	0.957	-0.2576	0.547	6.89245	7.21e-22	0.88137	0.000637	-0.034214	0.414	0.06204	0.129	-0.04796	0.371	0.007818	0.885	0.11125	0.0367	-0.003699	0.927	-0.028877	0.714	-0.04183	0.339
rs780094	0.5034	0.00902	-1.1921	1.52e-05	0.1676	0.511	0.29292	0.15	0.1549	0.171	-0.0691	0.861	7.94133	2.56e-33	1.36756	9.14e-09	-0.039226	0.31	0.05037	0.184	-0.107593	0.0294	-0.04074	0.416	0.04856	0.33	-0.031868	0.392	-0.020523	0.777	0.02326	0.563
rs780092	-0.5234	0.0446	0.7213	0.0532	-0.27	0.433	-0.58176	0.0344	-0.2256	0.14	-0.1661	0.756	-5.72562	1.78e-10	-1.20781	0.000178	0.075218	0.15	0.02238	0.665	0.174685	0.00593	-0.088752	0.201	0.02394	0.726	-0.021651	0.673	0.006241	0.95	-0.01173	0.83
rs4665383	0.1531	0.475	-1.0583	0.000555	0.5314	0.0604	0.1582	0.484	0.0076	0.952	0.105	0.811	5.98777	4.32e-16	1.02018	0.000114	-0.04214	0.325	0.00414	0.922	-0.052745	0.336	-0.045898	0.404	0.03771	0.495	-0.049087	0.24	-0.078145	0.333	0.01444	0.745
rs2068834	0.2413	0.25	-0.9639	0.00132	0.5488	0.0479	0.13333	0.547	0.0561	0.649	0.009	0.983	5.91628	2.38e-16	0.99075	0.000134	-0.03086	0.463	0.02504	0.541	-0.045689	0.394	-0.0417	0.438	0.0608	0.258	-0.063305	0.121	-0.071353	0.369	0.02654	0.542
rs3792252	-0.0665	0.762	0.0597	0.849	-0.5102	0.0784	-0.31815	0.169	-0.0754	0.558	0.291	0.518	-4.84173	1.31e-10	-0.79153	0.00355	0.037591	0.394	-0.01545	0.725	0.094753	0.0861	0.020264	0.723	-0.0195	0.738	0.025369	0.55	0.070448	0.39	-0.05973	0.199
rs10191091	-0.1551	0.409	-0.5829	0.0302	-0.5488	0.0272	-0.82684	3e-05	-0.2777	0.0117	1.1025	0.00423	-1.51779	0.0192	-0.31344	0.178	-0.08703	0.0208	0.02762	0.455	-0.039339	0.411	0.005174	0.914	-0.09816	0.0435	-0.050267	0.165	0.029291	0.677	0.05065	0.196
rs2881324	-0.185	0.327	-0.5959	0.0272	-0.5664	0.0231	-0.80409	5.24e-05	-0.2794	0.0115	1.3362	0.000549	-1.59233	0.0144	-0.32403	0.165	-0.115014	0.00233	0.03354	0.367	-0.029192	0.543	0.016157	0.738	-0.0992	0.0416	-0.061476	0.0907	0.021015	0.765	0.0525	0.182
rs10187368	0.2923	0.226	0.8481	0.014	0.6516	0.0412	0.94342	0.000209	0.1328	0.348	-1.1936	0.0159	2.96417	0.000368	0.33444	0.263	0.089889	0.0629	-0.0424	0.381	0.011361	0.854	0.037389	0.544	0.14751	0.0139	0.047139	0.306	0.029174	0.745	-0.09643	0.0631
rs11678465	-0.3109	0.096	-0.5778	0.0306	-0.4937	0.0456	-0.70518	0.000344	-0.2345	0.0323	1.1305	0.00317	-1.73998	0.00692	-0.41561	0.0721	-0.057012	0.128	0.01577	0.671	-0.048026	0.315	-0.015838	0.743	-0.09622	0.0489	-0.065925	0.0694	-0.012605	0.858	0.06164	0.113
rs7594278	-0.3324	0.0756	-0.5563	0.0378	-0.4444	0.0725	-0.68863	0.000485	-0.226	0.0394	1.0565	0.0059	-1.67167	0.00954	-0.41437	0.0736	-0.049178	0.19	0.01122	0.762	-0.057014	0.234	-0.004912	0.919	-0.09131	0.0613	-0.060338	0.0966	-0.013528	0.847	0.06455	0.0969
rs12465994	0.3547	0.427	1.5909	0.0129	0.7496	0.204	1.10059	0.0196	0.1673	0.523	-1.6349	0.0743	0.67028	0.664	-0.45884	0.406	0.16196	0.0701	0.19178	0.0188	0.294248	0.00394	0.454054	2.5e-06	0.24753	0.0206	0.199603	0.0132	0.355606	0.0142	0.03576	0.699
rs4255990	0.454	0.241	1.466	0.00813	0.6779	0.185	1.20574	0.00318	0.2977	0.19	-1.3206	0.0966	0.21014	0.875	-0.15269	0.75	0.120569	0.121	0.17246	0.0167	0.177265	0.0573	0.38542	1.08e-05	0.20988	0.0258	0.239417	0.000542	0.325839	0.0112	-0.01102	0.893
rs7579629	0.3099	0.481	0.8323	0.186	0.1861	0.749	1.04249	0.0249	0.2244	0.386	-1.1486	0.203	0.62968	0.678	-0.28181	0.605	0.111615	0.205	0.1884	0.0199	0.251836	0.0135	0.431713	7.2e-06	0.22248	0.0357	0.229823	0.00343	0.296184	0.0439	0.00994	0.914
rs6752737	0.6613	0.007	0.736	0.036	0.2838	0.381	0.6179	0.0169	0.276	0.055	-0.4078	0.418	2.22053	0.00866	0.21189	0.485	-0.035848	0.466	-0.04084	0.412	0.125011	0.0396	-0.041343	0.529	0.04278	0.503	-0.000694	0.989	-0.055223	0.561	-0.0082	0.873
rs222826	0.5152	0.425	1.8111	0.0502	0.7608	0.373	-0.21477	0.753	-0.1014	0.789	-3.8281	0.00386	6.44723	0.00383	0.57534	0.472	-0.046934	0.717	0.26362	0.0221	0.270514	0.0664	0.213315	0.168	0.39385	0.00708	0.531579	1.9e-07	0.160602	0.482	0.16661	0.185
rs288298	0.6882	0.171	2.9806	3.35e-05	1.2891	0.0524	0.09592	0.857	-0.1358	0.645	-1.298	0.208	2.27229	0.19	-0.8859	0.154	0.301889	0.00264	0.10392	0.281	0.040207	0.755	-0.219671	0.146	0.10521	0.407	0.009754	0.921	0.030524	0.871	0.03903	0.706
rs288297	0.7913	0.116	3.0979	1.63e-05	1.5886	0.0171	0.16734	0.753	-0.0602	0.838	-1.4877	0.15	2.65751	0.126	-1.02731	0.099	0.308551	0.00216	0.08635	0.376	0.076641	0.548	-0.177231	0.231	0.08622	0.502	-0.02389	0.812	0.036565	0.847	0.00203	0.985
rs940274	1.1523	0.0869	1.3363	0.166	0.7957	0.373	0.64021	0.368	0.091	0.818	-2.6489	0.0557	2.83936	0.223	0.96179	0.249	-0.202375	0.133	0.15313	0.217	0.057427	0.731	0.209219	0.178	0.21387	0.188	0.552215	6.66e-08	0.430444	0.0382	-0.02799	0.844
rs11129754	0.1894	0.321	-0.0292	0.915	-0.406	0.107	-0.13659	0.497	0.1071	0.338	1.1808	0.00253	-2.3409	0.00037	-0.52749	0.0253	0.053808	0.159	-0.04229	0.266	-0.018818	0.701	0.044848	0.367	-0.0236	0.636	-0.091272	0.0144	0.002702	0.97	-0.01501	0.706
rs4678564	0.1924	0.314	-0.041	0.881	-0.4098	0.105	-0.15085	0.455	0.1159	0.302	1.1478	0.00343	-2.42216	0.00024	-0.49967	0.0347	0.054198	0.157	-0.04299	0.26	-0.02478	0.614	0.042815	0.391	-0.01882	0.707	-0.081686	0.0289	0.006498	0.928	-0.01562	0.696
rs6788554	0.1288	0.511	-0.0791	0.778	-0.3853	0.136	-0.18067	0.382	0.1296	0.259	1.3568	0.000693	-2.26156	0.000799	-0.43537	0.0719	0.055333	0.158	-0.05071	0.192	-0.038105	0.447	0.041452	0.415	-0.02851	0.577	-0.086869	0.0224	-0.016778	0.82	-0.01072	0.793
rs7632505	0.2088	0.288	0.7924	0.00483	0.0804	0.757	0.28341	0.172	0.0765	0.506	-0.4348	0.281	1.50787	0.0261	-0.05198	0.831	-0.037095	0.346	0.04295	0.269	0.048527	0.332	0.025439	0.618	0.26875	7.3e-08	0.401577	2.75e-28	-0.176283	0.0214	-0.01071	0.795
rs12486864	0.8926	0.0344	2.0988	0.000512	0.8238	0.139	0.5971	0.18	-0.0414	0.867	-1.6366	0.0584	5.3834	0.000212	1.73602	0.000871	-0.086765	0.304	0.10807	0.169	-0.09688	0.388	0.080761	0.423	0.03919	0.712	0.025626	0.747	-0.076836	0.635	-0.04098	0.646
rs9838604	0.297	0.126	1.1537	3.3e-05	0.9403	0.00025	0.39784	0.0524	0.191	0.0937	-0.8365	0.0359	1.2837	0.0555	-0.09347	0.697	-0.037922	0.33	0.01651	0.668	0.173288	0.000401	0.059226	0.236	0.0349	0.491	0.019143	0.611	-0.080648	0.277	0.00332	0.935
rs9842371	0.2071	0.293	1.0209	0.000289	0.7974	0.00219	0.46449	0.0255	0.2165	0.0611	-0.8988	0.0261	1.31375	0.0533	-0.16499	0.499	-0.032911	0.404	0.0315	0.419	0.151208	0.00234	0.049693	0.328	0.04514	0.379	0.022157	0.562	-0.080667	0.285	-0.00047	0.991
rs13114738	-0.267	0.432	0.7328	0.131	1.9397	1.48e-05	-0.70314	0.0496	-0.1951	0.327	-2.9529	2.21e-05	0.7224	0.537	-1.06067	0.0115	0.272646	5.91e-05	0.06045	0.357	0.048445	0.571	-0.049084	0.588	0.03478	0.688	0.050772	0.432	0.025389	0.84	0.04966	0.472
rs6821561	-0.0274	0.894	-1.1507	8.39e-05	-0.7239	0.00748	-0.63829	0.00313	-0.183	0.128	1.9582	3.09e-06	-2.91409	3.66e-05	-0.15522	0.54	0.015318	0.709	-0.01212	0.766	-0.068778	0.193	0.007789	0.883	0.00812	0.879	-0.048642	0.225	0.071154	0.348	-0.00659	0.878
rs13129572	-0.0721	0.729	-1.1586	9.93e-05	-0.7555	0.00595	-0.6914	0.00161	-0.221	0.0698	2.0436	1.63e-06	-3.05011	2.18e-05	-0.05668	0.826	0.022724	0.586	-0.02666	0.52	-0.055112	0.305	0.004014	0.941	0.00402	0.941	-0.05156	0.204	0.066837	0.385	-0.0029	0.947
rs13116159	-0.0032	0.988	-1.1007	0.000175	-0.6751	0.013	-0.635	0.00339	-0.1878	0.119	1.8521	1.13e-05	-2.77258	9.22e-05	-0.14856	0.559	0.024904	0.546	-0.01488	0.716	-0.070381	0.183	0.007504	0.888	0.02172	0.685	-0.06085	0.13	0.083277	0.273	-0.00547	0.899
rs3108151	-0.0853	0.68	-1.1359	0.000124	-0.7498	0.00606	-0.62346	0.00425	-0.2372	0.0503	1.6815	7.22e-05	-2.71388	0.000141	-0.06003	0.815	0.018684	0.652	-0.00994	0.809	-0.059762	0.262	0.010398	0.846	0.01672	0.756	-0.038745	0.336	0.067819	0.376	-0.01757	0.686
rs12646447	0.1382	0.638	-0.4137	0.325	0.3993	0.303	-0.26764	0.387	0.0587	0.733	0.3085	0.608	0.50674	0.617	-0.31595	0.384	-0.06822	0.246	-0.0126	0.831	-0.050485	0.511	0.385425	1.85e-08	-0.03344	0.67	0.01271	0.824	0.009782	0.929	-0.01128	0.855
rs17042171	0.2299	0.43	-0.3292	0.43	0.4382	0.255	-0.3087	0.315	0.0435	0.799	0.3443	0.565	0.67147	0.504	-0.30004	0.405	-0.06127	0.294	-0.00846	0.885	-0.049175	0.52	0.382897	1.82e-08	-0.03318	0.671	0.020036	0.724	-0.011499	0.917	0.0029	0.962
rs723363	0.2782	0.149	-0.5303	0.0546	-0.0469	0.854	-0.02521	0.901	-0.0731	0.519	-0.6181	0.118	0.8978	0.177	-0.0354	0.882	-0.026699	0.49	0.12066	0.00153	0.017397	0.725	0.242612	6.08e-07	-0.01888	0.712	0.07761	0.0377	0.063805	0.38	0.01365	0.735
rs6533530	0.2903	0.132	-0.5261	0.0563	-0.0538	0.833	-0.03529	0.862	-0.0862	0.446	-0.5206	0.188	0.65341	0.326	-0.12461	0.601	-0.030211	0.434	0.11871	0.00183	0.022838	0.644	0.248166	3.52e-07	-0.0235	0.646	0.071166	0.0569	0.043239	0.552	0.01337	0.74
rs6533531	0.2955	0.127	-0.5054	0.0678	-0.0406	0.874	-0.00791	0.969	-0.0837	0.461	-0.4986	0.209	0.68309	0.305	-0.13664	0.568	-0.032109	0.407	0.11304	0.0031	0.02602	0.599	0.239368	9.91e-07	-0.02499	0.625	0.070434	0.0605	0.032337	0.657	0.01195	0.767
rs3866831	0.2925	0.13	-0.4962	0.0723	-0.0265	0.917	-0.01192	0.953	-0.0929	0.413	-0.5462	0.168	0.68398	0.305	-0.10963	0.646	-0.031071	0.422	0.11927	0.00182	0.017355	0.727	0.249633	3.29e-07	-0.01873	0.715	0.077485	0.039	0.037432	0.608	0.02188	0.588
rs1460771	0.1312	0.485	0.8955	0.000862	0.5277	0.0336	0.59461	0.0027	0.0937	0.395	-0.8233	0.0327	2.91588	6.73e-06	0.15783	0.497	0.072945	0.0526	0.05887	0.116	0.020491	0.671	-0.004049	0.934	0.1302	0.00873	0.040719	0.267	0.110491	0.121	0.00453	0.908
rs7676684	0.0481	0.799	0.7743	0.00414	0.5756	0.021	0.56914	0.00425	0.1022	0.356	-0.9328	0.0159	3.00019	3.96e-06	0.1951	0.403	0.05851	0.121	0.05917	0.116	0.040039	0.409	0.016077	0.744	0.11781	0.0177	0.036208	0.326	0.110288	0.123	0.00765	0.846
rs7698391	0.1081	0.57	0.9213	0.000717	0.5813	0.0209	0.60982	0.00236	0.0773	0.488	-0.9637	0.0135	2.95201	6.71e-06	0.15214	0.518	0.071895	0.0593	0.05459	0.149	0.016562	0.734	-0.014458	0.769	0.11995	0.017	0.024338	0.512	0.105	0.145	-0.00184	0.963
rs7698790	0.1295	0.493	0.9012	0.000847	0.5308	0.0332	0.60811	0.00226	0.1078	0.33	-0.8322	0.0315	2.94339	5.95e-06	0.14204	0.543	0.071336	0.0592	0.06165	0.102	0.018713	0.7	-0.002332	0.962	0.13311	0.00764	0.041067	0.266	0.107465	0.134	0.00385	0.922
rs6839599	0.1608	0.397	0.916	0.000765	0.592	0.0185	0.58824	0.00333	0.0889	0.425	-0.9613	0.0137	3.00101	4.65e-06	0.18725	0.426	0.066554	0.0799	0.0568	0.134	0.023714	0.627	-0.004265	0.931	0.12143	0.0156	0.027897	0.452	0.142217	0.0482	-0.00265	0.947
rs2054305	0.1404	0.455	0.915	0.000671	0.5283	0.0336	0.61447	0.00195	0.1027	0.352	-0.8557	0.0266	2.96453	4.82e-06	0.17152	0.461	0.076835	0.0414	0.06031	0.108	0.019534	0.686	-0.011411	0.816	0.12469	0.0121	0.037682	0.305	0.125045	0.0797	0.01014	0.796
rs2199312	0.1424	0.449	0.8811	0.00105	0.5105	0.0398	0.61011	0.00208	0.0981	0.373	-0.8142	0.0347	2.9337	5.91e-06	0.1897	0.415	0.070641	0.0606	0.05919	0.114	0.025127	0.603	-0.010878	0.824	0.1199	0.0158	0.035945	0.327	0.11607	0.104	0.00251	0.949
rs10857031	0.1245	0.508	0.8817	0.00104	0.5361	0.0309	0.61166	0.00204	0.1033	0.349	-0.8104	0.0356	2.93315	5.97e-06	0.16589	0.476	0.069165	0.0662	0.05802	0.122	0.027743	0.566	-0.009873	0.84	0.12354	0.0129	0.039002	0.288	0.112112	0.116	0.00141	0.971
rs7655989	0.102	0.588	0.8674	0.00127	0.5261	0.0344	0.59037	0.00293	0.0933	0.398	-0.7848	0.042	2.89647	7.93e-06	0.16755	0.472	0.068877	0.0676	0.05858	0.119	0.02303	0.634	-0.005111	0.917	0.12633	0.0112	0.037904	0.303	0.109995	0.124	0.00253	0.949
rs13104081	-0.1756	0.359	-0.8783	0.00132	-0.5027	0.0469	-0.5595	0.0056	-0.0557	0.621	0.9362	0.0173	-3.09485	2.77e-06	-0.14909	0.529	-0.078642	0.0404	-0.06777	0.0761	-0.033963	0.491	0.013894	0.78	-0.14005	0.00575	-0.043698	0.243	-0.112117	0.123	0.00906	0.82
rs17012484	-0.4602	0.36	1.7993	0.0123	0.6402	0.335	0.06557	0.901	0.0325	0.912	-1.5015	0.145	1.96292	0.257	-0.10638	0.864	-0.010293	0.919	0.14806	0.111	0.272706	0.0183	0.333186	0.00274	0.30313	0.0077	0.382384	3.48e-06	0.209925	0.221	-0.02995	0.779
rs1869717	0.357	0.508	0.4802	0.533	-0.2484	0.727	-0.86969	0.126	-0.7451	0.0183	-0.6472	0.558	0.09899	0.958	1.82798	0.00601	0.057103	0.596	0.14119	0.147	0.121183	0.337	0.059411	0.65	0.28691	0.0174	0.515519	7.2e-10	0.412262	0.0119	0.13876	0.187
rs380527	-1.112	0.0999	0.2062	0.831	-0.6101	0.494	1.66116	0.0199	0.2765	0.486	-0.3465	0.803	1.61714	0.489	1.87181	0.0251	0.030059	0.824	0.18132	0.137	0.073107	0.66	0.258298	0.104	0.28389	0.0695	0.55294	6.74e-08	-0.064548	0.804	0.1857	0.151
rs1423527	-0.3097	0.103	-0.8136	0.00272	-0.6134	0.0146	-0.37563	0.061	-0.0618	0.579	0.284	0.466	-0.82669	0.207	1.34741	9.2e-09	-0.077247	0.0424	-0.00303	0.936	-0.076383	0.118	-0.029391	0.553	-0.0357	0.477	0.001304	0.972	-0.082597	0.253	-0.09626	0.0163
rs2335418	0.3454	0.0659	0.9466	0.000427	0.7651	0.00206	0.35439	0.0738	0.0338	0.759	-0.3043	0.43	0.76742	0.236	-1.19231	2.79e-07	0.078528	0.037	0.03058	0.414	0.079086	0.1	0.00855	0.861	0.05217	0.293	0.021253	0.562	0.056704	0.425	0.07721	0.0504
rs11957260	0.3159	0.0935	0.893	0.00091	0.7241	0.00364	0.32737	0.0995	0.0187	0.866	-0.3258	0.399	0.68504	0.292	-1.23031	1.23e-07	0.070735	0.061	0.02768	0.46	0.065828	0.172	0.010784	0.825	0.04624	0.352	0.023463	0.523	0.062976	0.377	0.07226	0.0677
rs10474433	-0.3051	0.119	-0.8959	0.00138	-0.4661	0.0717	-0.36582	0.0768	-0.1236	0.282	0.0808	0.841	-0.63514	0.347	1.35007	2.42e-08	-0.043731	0.265	-0.01477	0.706	-0.033282	0.508	-0.018174	0.723	-0.02411	0.642	-0.017305	0.651	-0.068741	0.358	-0.06382	0.123
rs7703051	-0.3442	0.0725	-0.7571	0.00577	-0.5873	0.0204	-0.3205	0.113	-0.0222	0.843	0.1532	0.697	-0.55374	0.402	1.42534	1.72e-09	-0.064623	0.0925	0.00517	0.892	-0.072775	0.139	-0.057588	0.248	-0.04271	0.399	-0.022072	0.555	-0.089911	0.219	-0.10904	0.00717
rs12654264	-0.335	0.0805	-0.7538	0.00597	-0.5856	0.0209	-0.31466	0.12	-0.0185	0.869	0.1727	0.661	-0.53594	0.418	1.45158	8.69e-10	-0.067792	0.0777	0.00535	0.888	-0.075094	0.127	-0.05218	0.296	-0.04588	0.365	-0.020653	0.581	-0.090261	0.217	-0.10568	0.00915
rs3846663	-0.3157	0.0997	-0.7322	0.00762	-0.5754	0.0232	-0.31781	0.116	-0.0201	0.858	0.1689	0.668	-0.53345	0.42	1.43924	1.22e-09	-0.063917	0.0963	0.0101	0.791	-0.0788	0.11	-0.055668	0.265	-0.04193	0.408	-0.021297	0.57	-0.080901	0.268	-0.106	0.00895
rs4704221	0.3485	0.067	0.8714	0.00137	0.8195	0.00112	0.31252	0.12	-0.0498	0.655	-0.5094	0.192	0.63676	0.332	-1.23397	1.54e-07	0.078726	0.039	0.03722	0.326	0.102212	0.0369	0.020896	0.672	0.08544	0.0899	0.063767	0.0866	0.070171	0.33	0.06116	0.126
rs5744680	0.4843	0.015	0.7416	0.00948	0.7101	0.00693	0.31598	0.132	-0.1076	0.356	-0.311	0.445	0.24341	0.723	-1.22017	7.24e-07	0.075512	0.0583	0.06552	0.0985	0.077932	0.128	0.044069	0.393	0.10698	0.0425	0.071467	0.0653	0.112421	0.136	0.06864	0.0995
rs984976	0.3921	0.0407	0.8849	0.00125	0.8127	0.00132	0.30379	0.133	-0.0452	0.688	-0.4319	0.272	0.56529	0.393	-1.17122	7.63e-07	0.080974	0.035	0.0385	0.313	0.100795	0.0404	0.013637	0.784	0.08692	0.0864	0.068157	0.069	0.067423	0.352	0.0689	0.0867
rs40060	-0.1169	0.556	-0.9441	0.000929	-0.7265	0.0056	-0.10686	0.611	0.1114	0.338	0.5319	0.192	-0.66981	0.328	1.16171	2.26e-06	-0.031901	0.423	0.02793	0.476	-0.050731	0.319	-0.079013	0.126	-0.04853	0.355	-0.030426	0.432	-0.147371	0.0522	-0.08638	0.0394
rs34361	-0.1365	0.484	-0.9345	0.0008	-0.7216	0.00514	-0.15651	0.447	0.092	0.422	0.5781	0.149	-0.71754	0.287	1.14956	1.88e-06	-0.037487	0.338	0.00376	0.923	-0.03633	0.468	-0.070575	0.165	-0.07386	0.153	-0.032626	0.392	-0.085948	0.247	-0.06705	0.102
rs10057967	-0.1445	0.457	-0.9458	0.000666	-0.7843	0.00224	-0.15914	0.438	0.1005	0.378	0.7756	0.0517	-0.55896	0.404	1.14407	1.88e-06	-0.053084	0.173	0.00508	0.895	-0.02711	0.586	-0.068147	0.18	-0.09001	0.0811	-0.035583	0.348	-0.094441	0.202	-0.04843	0.234
rs7715806	-0.0968	0.617	-1.0586	0.000129	-0.9705	0.000144	-0.2986	0.143	0.0858	0.449	1.1065	0.00527	-1.39529	0.0364	0.69688	0.00356	-0.07483	0.0533	-0.01188	0.758	-0.060561	0.224	-0.038676	0.442	-0.10523	0.0404	-0.050852	0.179	-0.075604	0.303	-0.00055	0.989
rs9942416	-0.0634	0.742	-1.1633	2.42e-05	-0.9264	0.000274	-0.23786	0.242	0.1202	0.288	1.2128	0.00215	-1.53089	0.0213	0.74343	0.00181	-0.086932	0.0243	-0.02404	0.531	-0.067394	0.174	-0.034537	0.491	-0.11484	0.0248	-0.044177	0.241	-0.085038	0.245	-0.00053	0.99
rs1917753	0.2836	0.139	1.2024	1.12e-05	0.5425	0.0321	0.21064	0.297	-0.0157	0.889	-0.4442	0.258	0.52274	0.429	-0.39101	0.0988	-0.001342	0.972	0.00547	0.885	0.091254	0.0633	0.027329	0.579	0.04241	0.398	0.053344	0.152	0.064048	0.377	-0.1137	0.00418
rs1917751	-0.1703	0.374	-1.1979	1.2e-05	-0.3956	0.118	-0.21535	0.286	0.0174	0.877	0.3192	0.416	-0.43084	0.514	0.39299	0.0968	0.003114	0.935	-0.00618	0.871	-0.094694	0.0546	-0.013597	0.782	-0.0598	0.235	-0.059667	0.109	-0.060664	0.402	0.11337	0.00433
rs11741319	-0.2022	0.296	-1.1463	3.45e-05	-0.3365	0.188	-0.18248	0.371	0.0119	0.916	0.244	0.538	-0.45799	0.492	0.27039	0.258	-0.004149	0.915	-0.0023	0.952	-0.086801	0.0817	-0.010011	0.841	-0.0698	0.171	-0.059505	0.114	-0.069395	0.343	0.11012	0.00605
rs940856	-0.1329	0.491	-1.1742	2.15e-05	-0.3116	0.222	-0.14404	0.48	0.0254	0.823	0.1942	0.624	-0.35931	0.59	0.31147	0.193	0.00466	0.904	0.00275	0.943	-0.080361	0.107	0.00526	0.916	-0.06517	0.201	-0.049666	0.187	-0.056225	0.443	0.11836	0.0032
rs2012658	-0.1395	0.47	-1.2081	1.26e-05	-0.3655	0.152	-0.19808	0.331	0.01	0.929	0.2765	0.485	-0.4075	0.541	0.33303	0.163	0.008233	0.832	-0.00808	0.833	-0.085989	0.0834	-0.010037	0.841	-0.06921	0.175	-0.048295	0.199	-0.063102	0.391	0.10827	0.00702
rs7727150	0.1129	0.556	1.2804	2.59e-06	0.5635	0.0266	0.25779	0.202	0.0255	0.821	-0.4032	0.306	0.80325	0.225	-0.50059	0.0349	-0.006274	0.87	0.00495	0.898	0.133138	0.00728	0.042911	0.39	0.09683	0.0564	0.04561	0.225	0.081587	0.263	-0.10949	0.0062
rs11745812	-0.1435	0.454	-1.1898	1.42e-05	-0.3257	0.199	-0.17134	0.397	0.0143	0.899	0.2088	0.595	-0.39384	0.552	0.35178	0.138	0.006509	0.865	-0.00228	0.952	-0.089248	0.0714	-0.011145	0.822	-0.06187	0.222	-0.047463	0.204	-0.058163	0.424	0.11016	0.00563
rs296211	0.051	0.804	0.993	0.000698	0.8417	0.0019	0.35594	0.1	0.0947	0.431	-1.6653	7.47e-05	2.21905	0.00169	-0.14819	0.559	0.056525	0.169	0.02679	0.512	0.123601	0.017	0.050994	0.342	0.13013	0.0137	0.08116	0.0396	-0.039132	0.617	0.01966	0.646
rs295049	0.0309	0.88	0.959	0.00106	0.7748	0.00423	0.18193	0.401	0.0379	0.753	-1.8037	1.79e-05	2.50697	0.000392	-0.10695	0.673	0.07501	0.0677	0.05027	0.215	0.137972	0.0077	0.030067	0.576	0.15099	0.00403	0.071261	0.0711	-0.035936	0.647	-0.00087	0.984
rs295025	0.0885	0.665	0.9595	0.00101	0.7469	0.00559	0.31749	0.14	0.0326	0.785	-1.6444	8.27e-05	2.10779	0.00272	-0.22157	0.38	0.077324	0.0585	0.03738	0.356	0.14227	0.00574	0.025514	0.632	0.14461	0.0056	0.071441	0.0691	-0.054089	0.487	0.00901	0.833
rs152599	-0.0046	0.981	0.6279	0.024	0.6797	0.00817	0.04927	0.81	0.0278	0.807	-1.3295	0.000852	1.24964	0.0624	-0.28665	0.233	-0.004529	0.907	-0.00487	0.901	0.03705	0.454	0.040683	0.424	0.02729	0.594	0.029976	0.43	0.028527	0.699	0.06984	0.0828
rs6580586	0.0024	0.994	0.5463	0.21	0.9116	0.0234	1.17627	0.000245	0.6554	0.000236	-0.5075	0.416	2.08209	0.0472	-0.32178	0.393	0.035165	0.564	-0.03777	0.547	0.11243	0.14	0.082337	0.294	0.04215	0.599	0.15894	0.0055	-0.129903	0.291	0.01389	0.827
rs11953428	0.3538	0.489	1.8778	0.0103	0.5579	0.409	1.38824	0.0101	0.3264	0.277	-1.3688	0.192	3.55929	0.0438	0.44816	0.479	0.042052	0.682	0.024	0.809	0.23064	0.0516	0.22464	0.0532	0.23158	0.05	0.219043	0.015	0.022194	0.906	-0.06179	0.571
rs17749279	0.4904	0.235	1.7799	0.00255	1.0542	0.0531	0.87929	0.0433	0.3764	0.12	-3.349	7.46e-05	4.55853	0.00135	-0.01319	0.979	0.054358	0.51	0.05176	0.526	-0.051253	0.643	0.143585	0.163	0.11951	0.249	-0.051731	0.534	-0.215344	0.217	0.06899	0.409
rs2962845	0.0343	0.871	0.7456	0.0134	0.8973	0.00125	0.0827	0.71	-0.0957	0.439	-1.0466	0.0154	1.82048	0.0122	0.38543	0.139	0.085353	0.0429	0.02513	0.547	0.067689	0.207	0.007898	0.885	0.14	0.00942	0.076439	0.0593	-0.030166	0.706	0.02431	0.578
rs11739147	0.023	0.913	0.7646	0.011	0.9219	0.000905	0.11336	0.61	-0.0893	0.47	-0.9941	0.0212	1.83732	0.0114	0.42752	0.1	0.078767	0.0616	0.01706	0.682	0.065699	0.219	0.010833	0.843	0.14151	0.0086	0.073849	0.0677	-0.038278	0.632	0.02487	0.569
rs1800562	0.536	0.168	0.5186	0.352	0.351	0.495	0.30905	0.451	0.2788	0.222	0.0667	0.933	1.85689	0.167	-0.51832	0.281	0.445084	1.02e-08	0.04157	0.587	0.022519	0.82	0.08014	0.412	0.04002	0.69	-0.020859	0.786	0.159806	0.248	-0.16559	0.0562
rs2242416	0.0435	0.818	-0.6874	0.011	-0.5597	0.025	-0.64812	0.00114	-0.1494	0.178	0.7787	0.0445	-0.54574	0.403	-0.5128	0.0282	-0.06644	0.0793	0.03429	0.363	-0.13833	0.00386	0.038278	0.438	0.01994	0.688	-0.037291	0.31	0.035514	0.62	0.0062	0.875
rs1469475	1.0873	0.00931	1.8834	0.00158	1.2584	0.0225	1.09327	0.0132	0.4108	0.0945	-1.9098	0.0258	5.36311	0.000189	-0.27306	0.598	-0.016311	0.845	0.18599	0.0175	0.168575	0.095	0.009819	0.929	0.18704	0.0702	0.06637	0.406	0.008144	0.959	-0.07497	0.403
rs10455175	1.1623	0.00356	1.9452	0.000652	0.1707	0.746	0.54979	0.192	0.0855	0.715	-2.0552	0.0121	3.67564	0.00757	0.58517	0.236	0.016533	0.836	0.11786	0.113	-0.007059	0.945	-0.242865	0.0267	-0.15839	0.147	0.131766	0.0708	0.126148	0.371	0.06949	0.389
rs11755235	0.0201	0.964	-0.9072	0.158	-0.5033	0.397	-1.70459	0.000324	-0.5795	0.0279	1.1173	0.226	-1.7344	0.263	1.25928	0.0235	-0.249655	0.00561	-0.09121	0.319	-0.294701	0.0239	-0.142994	0.234	-0.14347	0.252	0.041106	0.628	0.108046	0.499	0.08412	0.349
rs2209247	0.4199	0.182	1.0653	0.0179	0.2974	0.474	0.5311	0.109	0.1327	0.472	-2.1253	0.00098	4.54272	2.77e-05	0.86992	0.0253	-0.002398	0.97	0.02788	0.65	-0.039494	0.629	-0.053891	0.514	0.09656	0.219	0.117677	0.044	-0.013381	0.91	0.02507	0.699
rs6908214	0.6722	0.0464	0.356	0.461	0.7591	0.0886	1.16047	0.00112	0.4195	0.0342	0.8644	0.212	-1.52146	0.191	-0.12563	0.764	0.0165	0.807	0.09872	0.125	0.176551	0.0301	0.15988	0.0443	0.12854	0.124	-0.014918	0.82	0.187028	0.113	-0.1351	0.07
rs847440	0.0571	0.762	0.7199	0.00766	0.9693	0.000101	0.38933	0.0506	0.1346	0.224	-0.6545	0.0911	0.84467	0.194	0.29406	0.207	0.093805	0.013	0.01853	0.623	0.097324	0.0443	0.032532	0.51	0.03273	0.509	0.095542	0.00956	0.026777	0.706	0.01633	0.679
rs819368	0.3051	0.143	0.6252	0.0359	1.0857	8.02e-05	0.17124	0.436	0.0373	0.76	-1.3764	0.00128	1.03735	0.149	0.36552	0.156	0.050266	0.229	-0.03294	0.431	0.113722	0.0297	0.119964	0.0249	0.0915	0.0889	0.089332	0.0252	0.119033	0.122	-0.06109	0.166
rs17140821	0.1816	0.712	1.1103	0.113	0.8854	0.174	0.56452	0.277	-0.4702	0.104	-2.4973	0.0134	4.50253	0.008	1.59952	0.00852	0.029226	0.766	0.23392	0.00446	0.1702	0.131	0.142328	0.212	0.16163	0.165	0.513893	7.23e-12	0.178696	0.272	0.02903	0.775
rs2362301	0.3554	0.179	0.1434	0.705	1.3445	0.00012	0.98697	0.000408	0.357	0.0215	-1.9573	0.000302	2.6931	0.00314	0.30622	0.35	0.019469	0.714	0.02858	0.584	0.028279	0.675	-0.023898	0.728	0.07538	0.266	-0.046346	0.376	0.092437	0.341	0.00354	0.949
rs11771405	0.9378	0.000991	0.5997	0.144	-0.2352	0.533	0.47163	0.116	0.3863	0.021	-0.5116	0.383	1.77343	0.0717	0.07125	0.84	0.021105	0.712	-0.08668	0.14	0.022932	0.753	0.14524	0.04	0.14016	0.0519	0.121496	0.024	0.011594	0.913	0.00417	0.944
rs10487574	0.5392	0.0507	0.314	0.426	0.6421	0.0773	0.38135	0.19	0.4037	0.0127	-1.1091	0.0505	2.52463	0.00805	-0.36297	0.288	0.078666	0.154	-0.02825	0.61	-0.131982	0.0737	0.055109	0.437	0.03049	0.67	0.013003	0.807	-0.010772	0.918	0.06972	0.214
rs17330072	0.6378	0.00532	0.5362	0.101	0.2488	0.411	0.41952	0.0827	0.4497	0.000821	-0.9864	0.0357	2.47403	0.00174	0.16955	0.549	0.114124	0.0129	-0.01677	0.714	-0.032616	0.582	0.060796	0.3	0.0628	0.289	0.021878	0.621	-0.008751	0.92	0.05705	0.227
rs10487569	0.6194	0.026	0.5179	0.194	0.4971	0.177	0.49272	0.0936	0.4523	0.00564	-0.9833	0.0852	2.48485	0.00969	-0.27892	0.418	0.118341	0.0338	-0.01915	0.733	-0.046812	0.52	0.033454	0.642	0.06721	0.349	0.046971	0.38	-0.005795	0.956	0.03969	0.49
rs2074755	-0.1281	0.656	-0.3851	0.35	-0.208	0.585	-0.06412	0.833	0.0662	0.695	1.6373	0.00552	-8.01363	5.39e-16	-0.69249	0.0516	-0.020531	0.722	-0.08637	0.148	0.03279	0.654	-0.026264	0.732	-0.08388	0.287	-0.013191	0.816	-0.058416	0.601	-0.07134	0.248
rs17145817	0.0278	0.894	-0.7542	0.0116	-0.329	0.234	-0.01499	0.946	0.0308	0.801	1.2147	0.00458	-4.68343	7.38e-11	-0.67561	0.00891	0.029155	0.486	-0.08484	0.0462	-0.015484	0.774	0.054754	0.312	-0.03427	0.536	-0.001515	0.97	-0.037959	0.634	0.00293	0.946
rs799165	0.0061	0.983	-0.3471	0.398	-0.1493	0.694	-0.18769	0.536	0.115	0.496	1.7329	0.00331	-7.61089	1.4e-14	-0.57392	0.107	0.013257	0.818	-0.06198	0.295	-0.006795	0.928	-0.040995	0.596	-0.10372	0.195	-0.064837	0.266	-0.03216	0.773	-0.02118	0.727
rs675236	0.4719	0.0168	0.6392	0.0234	0.7122	0.00634	0.56831	0.00629	0.0642	0.578	-0.2465	0.542	0.47071	0.489	-0.01538	0.95	0.033801	0.393	0.09256	0.0179	0.11853	0.018	0.038485	0.456	0.16415	0.00136	0.035027	0.366	0.001628	0.983	0.03607	0.38
rs17504461	0.4844	0.0157	0.7536	0.00832	0.8009	0.00255	0.61977	0.00334	0.0721	0.54	-0.1294	0.753	0.53349	0.441	0.06372	0.798	0.037205	0.356	0.10281	0.00963	0.125026	0.0141	0.061413	0.239	0.16423	0.0017	0.085957	0.0294	0.039583	0.602	0.04727	0.257
rs2136768	0.3545	0.0648	1.1177	4.64e-05	0.258	0.309	0.3944	0.0514	0.0341	0.762	-0.9568	0.0152	1.84204	0.00538	0.00199	0.993	0.07082	0.0657	0.06025	0.117	0.015615	0.75	0.018186	0.716	0.07739	0.126	0.016812	0.654	0.198848	0.00706	0.02524	0.53
rs10258797	1.0223	9.39e-06	1.1413	0.000536	0.2883	0.345	0.17688	0.468	-0.0186	0.891	-1.5455	0.0011	2.84069	0.00036	-0.11935	0.676	-0.035957	0.437	0.09399	0.0351	0.137853	0.0151	0.068887	0.238	0.1558	0.00724	0.130935	0.00248	0.05368	0.531	0.04252	0.372
rs7800093	1.3497	0.0427	3.3609	0.000405	2.1858	0.0127	-0.56406	0.422	-0.1856	0.635	-0.8214	0.547	4.76417	0.0377	0.22523	0.784	-0.169384	0.202	0.18549	0.14	-0.100425	0.601	0.210664	0.208	0.37062	0.0156	0.311265	0.00771	-0.004119	0.987	-0.15627	0.292
rs6961948	0.296	0.641	2.1162	0.0198	2.1472	0.0105	0.84835	0.205	0.2396	0.519	-1.5354	0.239	1.80645	0.409	1.18834	0.13	0.131803	0.3	0.07891	0.519	-0.013186	0.937	0.186071	0.233	0.40148	0.00455	0.589968	1.11e-09	0.115836	0.61	-0.02444	0.856
rs9314492	0.7869	7.47e-05	0.7634	0.00734	-0.2069	0.432	0.09017	0.668	0.0897	0.442	-0.1826	0.654	1.26776	0.0644	0.54069	0.0278	0.015212	0.702	0.02305	0.557	-0.016564	0.745	-0.050849	0.325	0.07175	0.162	0.075908	0.0449	0.127377	0.0813	-0.04403	0.293
rs4841134	-0.2139	0.264	0.6293	0.0217	0.7907	0.00177	0.63378	0.0017	0.4803	1.88e-05	-1.7196	1.17e-05	1.79728	0.0065	0.13502	0.569	0.041907	0.274	-0.05032	0.19	0.043016	0.381	-0.009531	0.85	0.04594	0.361	0.031084	0.404	-0.061803	0.395	0.03666	0.359
rs17410407	-0.2518	0.325	-0.5715	0.121	-0.2424	0.473	0.05695	0.833	0.1968	0.189	2.7181	2.25e-07	-5.50695	4.15e-10	-0.1359	0.668	-0.00622	0.904	-0.03594	0.489	0.040197	0.536	-0.022521	0.738	-0.09602	0.166	-0.021901	0.662	-0.056463	0.567	-0.04965	0.363
rs17482310	-0.2651	0.288	-0.6389	0.073	-0.3373	0.306	0.02204	0.933	0.1499	0.306	2.7512	7.13e-08	-5.34816	4.56e-10	-0.08015	0.795	-0.021477	0.667	-0.03379	0.506	0.038515	0.543	-0.055374	0.405	-0.10912	0.111	-0.036115	0.466	-0.083677	0.392	-0.04371	0.41
rs12543154	-0.3471	0.158	-0.4593	0.192	-0.2066	0.525	0.06478	0.803	0.1089	0.45	2.705	7.75e-08	-5.49646	8.15e-11	-0.1973	0.517	-0.012654	0.797	-0.01522	0.759	0.046691	0.453	-0.04013	0.535	-0.09114	0.173	-0.031134	0.522	-0.057417	0.547	-0.07057	0.181
rs1441771	-0.3331	0.176	-0.355	0.313	-0.1614	0.62	0.13657	0.599	0.1419	0.326	2.7229	6.53e-08	-5.47271	1.04e-10	-0.04324	0.887	-0.005013	0.919	-0.00929	0.851	0.058625	0.345	-0.038397	0.552	-0.09342	0.163	-0.036298	0.454	-0.048502	0.609	-0.08052	0.128
rs263	-0.1915	0.441	-0.2809	0.43	0.4444	0.176	0.35701	0.173	0.1512	0.3	2.9794	4.8e-09	-5.05314	3.55e-09	0.05137	0.867	0.002983	0.952	0.02597	0.601	0.027789	0.662	-0.049257	0.461	-0.04393	0.511	-0.05533	0.261	0.035811	0.702	-0.08829	0.0988
rs271	-0.2296	0.386	-0.3723	0.326	0.2943	0.401	0.20475	0.464	-0.0058	0.97	3.334	8.15e-10	-5.84173	1.56e-10	0.04414	0.893	-0.022017	0.678	-0.00226	0.966	0.038849	0.564	-0.05151	0.465	-0.11004	0.131	-0.077957	0.142	-0.019878	0.845	-0.07032	0.216
rs326	0.0656	0.751	-0.2333	0.43	0.2191	0.422	0.14076	0.518	0.0964	0.426	3.4355	4.17e-16	-6.30473	6.51e-19	0.06395	0.802	-0.025013	0.545	0.00926	0.822	0.097646	0.06	-0.008687	0.873	-0.03382	0.537	0.010839	0.787	-0.020696	0.792	-0.06273	0.151
rs327	0.0595	0.778	-0.3044	0.312	-0.1263	0.65	-0.00959	0.966	0.0346	0.779	3.6827	1.14e-17	-6.77272	7.48e-21	-0.00038	0.999	-0.032594	0.439	-0.00612	0.884	0.084025	0.112	0.000558	0.992	-0.085	0.132	-0.008557	0.835	-0.071787	0.374	-0.05115	0.25
rs12679834	0.1005	0.746	-0.3374	0.448	-0.2811	0.494	-0.03037	0.926	-0.0763	0.676	5.2499	1.07e-16	-9.70995	9.86e-20	-0.39933	0.298	-0.065447	0.293	-0.00081	0.99	0.069346	0.372	-0.048639	0.557	-0.04223	0.609	0.032192	0.591	-0.105037	0.388	-0.07591	0.255
rs2197089	0.2635	0.163	0.5106	0.059	-0.0795	0.75	0.24328	0.222	0.0219	0.843	-2.3364	1.56e-09	3.91789	1.74e-09	0.05309	0.82	-0.031575	0.404	-0.02963	0.433	-0.035576	0.463	0.001792	0.971	-0.00018	0.997	0.044508	0.225	0.063121	0.376	0.07544	0.0551
rs1569209	0.4027	0.236	-0.3535	0.467	-0.0263	0.953	-0.32887	0.36	-0.0871	0.663	4.9595	9.52e-13	-8.6378	1.19e-13	-0.22948	0.585	-0.042572	0.532	-0.05204	0.453	0.068587	0.418	-0.00816	0.928	-0.08291	0.368	0.011836	0.858	-0.173592	0.208	-0.04393	0.544
rs17482753	0.0862	0.783	-0.4357	0.331	-0.1706	0.68	-0.14327	0.664	-0.041	0.823	5.4704	1.22e-17	-10.0257	1.05e-20	-0.19426	0.616	-0.041439	0.509	-0.04713	0.461	0.048395	0.539	-0.088901	0.3	-0.09881	0.249	-0.002799	0.964	-0.05848	0.631	-0.08292	0.219
rs12682115	0.2369	0.454	-0.2507	0.58	0.0121	0.977	-0.08916	0.79	0.0159	0.932	5.3503	1.45e-16	-9.85588	1.26e-19	-0.13717	0.726	-0.044566	0.482	-0.04894	0.451	0.058867	0.46	-0.075033	0.385	-0.10044	0.248	-0.010968	0.861	-0.081662	0.512	-0.08434	0.218
rs10503669	0.3145	0.319	-0.272	0.547	-0.0578	0.89	-0.02078	0.95	0.0815	0.659	5.2727	3.11e-16	-9.50185	1.9e-18	-0.11334	0.772	-0.032639	0.606	-0.04752	0.461	0.032838	0.681	-0.073541	0.393	-0.09667	0.263	-0.008046	0.897	-0.056575	0.644	-0.0975	0.155
rs17410962	0.3199	0.267	-0.1666	0.686	0.5001	0.19	0.25441	0.403	0.2393	0.157	4.2636	4.88e-13	-7.50575	3.81e-14	-0.01106	0.975	-0.015757	0.785	-0.02183	0.709	0.054942	0.45	-0.087191	0.27	-0.00951	0.901	0.004167	0.941	0.00207	0.985	-0.08607	0.166
rs17489268	-0.0066	0.975	-0.4822	0.116	-0.0834	0.769	-0.00455	0.984	0.0746	0.554	3.98	1.07e-19	-7.32648	2.59e-23	-0.1161	0.662	-0.042111	0.327	0.00038	0.993	0.091203	0.0907	0.017416	0.758	-0.09306	0.108	-0.041315	0.329	-0.100218	0.229	-0.04995	0.272
rs17411024	0.4205	0.17	-0.0217	0.961	0.1027	0.8	-0.05627	0.862	0.0468	0.795	4.4961	7.29e-13	-8.24605	5.16e-15	-0.24117	0.524	-0.049045	0.424	-0.0426	0.496	0.082261	0.282	-0.082477	0.328	-0.08898	0.288	-0.026283	0.665	-0.110923	0.364	-0.06686	0.311
rs17411031	-0.0229	0.915	-0.5048	0.101	-0.0731	0.797	-0.00991	0.965	0.0799	0.526	4.0064	7.16e-20	-7.23188	1.08e-22	-0.0736	0.782	-0.040229	0.35	-0.00057	0.989	0.087487	0.106	0.007408	0.896	-0.10669	0.0662	-0.041528	0.327	-0.105041	0.208	-0.04627	0.308
rs17411045	0.0212	0.921	-0.4999	0.104	-0.0485	0.864	0.00826	0.971	0.0816	0.517	4.0542	2.21e-20	-7.28765	4.36e-23	-0.0364	0.891	-0.038507	0.37	-0.00068	0.987	0.090625	0.0925	0.009702	0.864	-0.10062	0.0823	-0.036848	0.383	-0.104072	0.212	-0.04277	0.345
rs17489282	-0.0067	0.975	-0.5002	0.103	-0.0819	0.773	-0.00735	0.974	0.0722	0.566	4.037	3.24e-20	-7.30483	3.44e-23	-0.06541	0.805	-0.041803	0.331	0.00036	0.993	0.090958	0.0915	0.009939	0.861	-0.10069	0.0823	-0.039778	0.347	-0.105879	0.204	-0.04725	0.298
rs4922117	-0.0075	0.972	-0.4845	0.115	-0.0745	0.793	0.01321	0.954	0.0785	0.533	4.0639	1.94e-20	-7.32632	2.77e-23	-0.07484	0.778	-0.037864	0.379	-0.00156	0.971	0.096367	0.0737	0.009832	0.862	-0.1018	0.0791	-0.039783	0.347	-0.106955	0.2	-0.0439	0.333
rs17411126	-0.0548	0.798	-0.4843	0.113	-0.1227	0.664	0.00558	0.98	0.0394	0.753	3.9652	1.11e-19	-7.21609	8.15e-23	-0.1195	0.651	-0.039979	0.35	-0.00072	0.987	0.096095	0.0735	-0.004202	0.941	-0.10157	0.0787	-0.036549	0.386	-0.102941	0.215	-0.04152	0.358
rs12541912	0.06	0.773	-0.4742	0.111	-0.1615	0.557	-0.00021	0.999	0.0251	0.837	2.9115	7.21e-12	-5.5381	8.87e-15	-0.13899	0.589	-0.051822	0.212	0.00835	0.841	0.122548	0.0185	-0.012444	0.821	-0.08774	0.116	-0.02853	0.485	-0.08697	0.279	-0.03774	0.388
rs1441766	0.1408	0.489	-0.3577	0.22	0.1636	0.544	0.09935	0.644	0.076	0.525	2.6324	2.65e-10	-4.91071	2.34e-12	0.0085	0.973	-0.036684	0.368	0.01704	0.677	0.111607	0.03	-0.033047	0.543	-0.05399	0.319	-0.016127	0.686	-0.017833	0.819	-0.04417	0.303
rs765547	-0.0647	0.763	-0.5457	0.0757	-0.1564	0.582	0.00953	0.967	0.0542	0.667	3.978	1.23e-19	-7.37744	1.39e-23	-0.12361	0.642	-0.03432	0.425	-0.00233	0.957	0.094468	0.0801	0.001797	0.975	-0.10063	0.0827	-0.036775	0.386	-0.091595	0.271	-0.04372	0.335
rs11986942	0.057	0.781	-0.4436	0.131	0.1302	0.631	0.05176	0.811	0.0907	0.451	3.1676	4.3e-14	-5.7727	2.65e-16	0.00976	0.969	-0.039773	0.333	0.01093	0.79	0.08705	0.0923	-0.032686	0.549	-0.05336	0.328	-0.020806	0.604	-0.054872	0.484	-0.04979	0.25
rs1837842	-0.0682	0.751	-0.514	0.0941	-0.0418	0.883	0.01091	0.962	0.0276	0.826	3.845	1.71e-18	-6.99797	1.98e-21	-0.09679	0.715	-0.035569	0.408	0.00634	0.883	0.086843	0.108	9.7e-05	0.999	-0.07467	0.196	-0.027512	0.516	-0.094559	0.257	-0.05454	0.229
rs1919484	-0.0522	0.808	-0.5161	0.0924	-0.0875	0.758	0.01238	0.956	0.0289	0.819	3.9177	4.31e-19	-7.20703	1.27e-22	-0.13688	0.606	-0.039483	0.359	-0.00892	0.837	0.097028	0.0718	0.003638	0.949	-0.10087	0.082	-0.031211	0.462	-0.094347	0.257	-0.04765	0.294
rs7016880	0.0023	0.994	-0.5236	0.245	-0.1568	0.706	-0.20069	0.545	-0.0819	0.657	5.0215	5.73e-15	-9.60147	6.28e-19	-0.30285	0.436	-0.065393	0.299	-0.05344	0.408	0.070955	0.366	-0.115955	0.186	-0.0926	0.282	-0.003182	0.959	-0.081083	0.513	-0.09007	0.186
rs6586891	0.0435	0.825	0.5003	0.0756	0.0664	0.799	0.16728	0.42	0.04	0.729	-2.6546	4.34e-11	3.77295	2.6e-08	-0.4132	0.0895	-0.047437	0.229	-0.01863	0.636	-0.044162	0.387	-0.12476	0.0174	0.01629	0.753	-0.014452	0.707	0.114803	0.118	0.02366	0.564
rs9644568	0.2966	0.287	-0.3355	0.4	-0.0865	0.814	0.04948	0.866	0.0219	0.894	4.0495	1.25e-12	-7.16446	7.94e-14	-0.07316	0.832	0.034062	0.542	-0.00613	0.913	0.060258	0.39	0.006374	0.931	0.00539	0.942	-0.055055	0.326	0.000943	0.993	-0.10941	0.0706
rs16917012	-0.4981	0.152	-0.7975	0.109	-0.9865	0.0313	-0.58338	0.111	-0.071	0.727	1.8378	0.00995	-1.83319	0.127	-1.6272	0.000155	-0.128459	0.0651	-0.07883	0.268	-0.12048	0.2	-0.075459	0.416	-0.17671	0.07	-0.234848	0.00146	-0.088351	0.515	-0.02745	0.708
rs2980856	0.0745	0.69	0.196	0.464	0.027	0.913	-0.4145	0.0355	0.0653	0.551	1.1737	0.0022	-4.95207	1.32e-14	-1.30402	1.61e-08	0.04401	0.24	0.00999	0.788	0.031899	0.506	0.06022	0.213	0.00481	0.922	-0.005629	0.877	-0.049682	0.481	-0.02517	0.519
rs2954018	0.0596	0.772	-0.2044	0.487	-0.1946	0.474	0.20413	0.347	-0.0183	0.879	-1.6397	9.99e-05	5.19831	1.97e-13	1.06466	2.78e-05	-0.003071	0.941	-0.00987	0.81	-0.033852	0.523	-0.07916	0.147	-0.04547	0.402	-0.001369	0.973	0.091919	0.226	-0.00507	0.906
rs2001945	-0.0987	0.6	-0.3816	0.156	-0.1577	0.526	0.35332	0.0751	-0.0668	0.545	-1.1159	0.00383	4.72309	2.99e-13	1.35916	4.9e-09	-0.017835	0.636	-0.02446	0.516	-0.066868	0.167	-0.093056	0.0593	-0.02749	0.581	-0.019774	0.592	0.040375	0.571	0.01081	0.783
rs2980853	0.0748	0.691	0.2749	0.307	0.1473	0.554	-0.38492	0.053	0.0389	0.725	1.0581	0.00618	-4.94695	2.24e-14	-1.34948	6.74e-09	0.057961	0.125	0.02148	0.567	0.036465	0.449	0.06613	0.174	0.01909	0.699	0.001731	0.962	-0.040758	0.567	-0.02453	0.533
rs2001845	0.0668	0.747	-0.2274	0.443	-0.2369	0.386	0.23741	0.276	-0.0053	0.965	-1.6095	0.000141	5.15729	3.82e-13	1.04858	3.95e-05	-0.008526	0.837	-0.00891	0.828	-0.040379	0.448	-0.083175	0.129	-0.05659	0.3	-0.002872	0.943	0.082796	0.278	-0.00667	0.877
rs4871603	0.1048	0.598	-0.0171	0.952	-0.0451	0.864	0.29668	0.157	0.0042	0.972	-1.4857	0.000267	5.13201	6.05e-14	0.9099	0.000212	-0.02668	0.502	0.00761	0.847	0.002485	0.961	-0.062289	0.229	-0.03466	0.504	0.025134	0.513	0.084633	0.251	0.00264	0.949
rs2980875	0.1169	0.532	0.2253	0.4	0.0634	0.798	-0.41458	0.0358	0.0603	0.583	1.1113	0.00377	-4.90045	2.7e-14	-1.29535	2.1e-08	0.044011	0.241	0.00972	0.794	0.036259	0.45	0.054087	0.265	0.01018	0.836	-0.009957	0.785	-0.07323	0.301	-0.01926	0.623
rs2954020	-0.0065	0.975	-0.214	0.462	-0.184	0.494	0.17504	0.414	0.0019	0.987	-1.4886	0.000348	5.07234	4e-13	1.11881	8.41e-06	-0.020462	0.616	0.01538	0.703	-0.027998	0.592	-0.081195	0.133	-0.06263	0.245	0.032478	0.409	0.121102	0.106	-0.01905	0.655
rs2954025	0.0711	0.718	0.0168	0.952	-0.0186	0.943	0.25044	0.228	0.0119	0.918	-1.3983	0.000533	4.93033	3.29e-13	0.94616	0.000101	-0.038444	0.33	0.00874	0.823	0.01304	0.796	-0.022452	0.66	-0.0276	0.592	0.029917	0.431	0.12311	0.09	0.00512	0.901
rs2980862	0.0486	0.812	-0.1941	0.508	-0.2284	0.399	0.15381	0.477	-0.042	0.727	-1.5356	0.000255	4.97385	1.67e-12	1.09222	1.59e-05	-0.00814	0.843	-0.00099	0.981	-0.035685	0.499	-0.085053	0.118	-0.04754	0.379	0.001728	0.965	0.106016	0.161	-0.00789	0.854
rs17321515	0.0816	0.664	0.2492	0.353	0.0639	0.797	-0.40235	0.0422	0.0464	0.674	1.0012	0.00933	-4.74867	1.9e-13	-1.36162	4.26e-09	0.049909	0.185	0.01384	0.712	0.037385	0.438	0.070009	0.151	0.01271	0.796	-0.004718	0.898	-0.039043	0.582	-0.02124	0.588
rs2980867	0.0768	0.709	-0.1917	0.515	-0.188	0.489	0.20728	0.339	-0.0272	0.821	-1.571	0.000194	5.10164	5.52e-13	1.05749	3.16e-05	-0.005933	0.885	-0.00538	0.896	-0.036999	0.485	-0.083792	0.125	-0.04852	0.372	0.002753	0.945	0.088557	0.245	-0.00953	0.825
rs2954032	0.1436	0.483	-0.118	0.688	-0.1883	0.487	0.17804	0.41	-0.0407	0.735	-1.6591	7.76e-05	5.04112	8.53e-13	0.98033	0.000108	3.5e-05	0.999	0.00255	0.95	-0.027922	0.595	-0.071369	0.188	-0.04033	0.455	0.019933	0.615	0.12426	0.0993	-0.01516	0.724
rs1333048	0.1077	0.567	0.0055	0.984	-0.5945	0.0168	-0.10117	0.61	-0.093	0.4	-0.0553	0.886	0.05872	0.928	-0.26957	0.247	-0.059016	0.117	0.02673	0.476	0.040778	0.398	0.134393	0.00587	0.09979	0.0434	0.174211	2.09e-06	-0.010091	0.887	-0.02545	0.517
rs1333049	0.0524	0.781	-0.0719	0.79	-0.7436	0.0028	0.01016	0.959	-0.0884	0.423	-0.0349	0.928	0.18637	0.774	-0.30258	0.194	-0.072159	0.0557	0.00043	0.991	0.029896	0.537	0.142036	0.00365	0.09179	0.0639	0.163621	8.27e-06	-0.043423	0.543	-0.03766	0.339
rs10817703	-0.1167	0.784	-2.4847	4.25e-05	-1.4923	0.008	-1.01973	0.0232	-0.0097	0.969	2.7261	0.00177	-3.3743	0.0213	-0.09457	0.857	-0.102614	0.229	-0.11511	0.204	-0.344777	0.00628	0.038358	0.734	-0.25852	0.0406	-0.176552	0.0525	-0.016945	0.917	-0.08123	0.376
rs12098356	1.9353	0.000233	1.5837	0.0355	1.2479	0.0728	1.19997	0.031	0.4027	0.193	-0.1277	0.906	1.24085	0.495	-0.02567	0.969	0.097589	0.355	0.16149	0.0994	0.110278	0.4	0.254872	0.0383	0.26073	0.0345	0.129303	0.185	0.358422	0.0348	-0.11852	0.304
rs7081476	-0.5738	0.366	1.4064	0.121	2.5064	0.00282	1.62578	0.0151	-0.1911	0.608	-3.5379	0.00664	4.68216	0.0324	0.26161	0.739	-0.050352	0.692	0.0502	0.682	0.280522	0.0489	0.412291	0.00288	0.36326	0.00832	0.581599	5.5e-10	0.491578	0.00762	0.02789	0.833
rs1408579	-0.2813	0.145	-0.671	0.0158	-0.7298	0.00441	-0.2031	0.321	0.0628	0.581	1.4657	0.000226	0.37603	0.573	0.41907	0.0803	0.00351	0.928	-0.0519	0.179	-0.084304	0.0907	-0.136652	0.0072	-0.08858	0.0799	-0.036003	0.339	-0.139853	0.0569	0.03302	0.415
rs11597086	-0.26	0.171	-0.8082	0.00293	-0.7352	0.00336	-0.00512	0.98	0.1493	0.18	1.4569	0.000182	0.22597	0.73	0.46344	0.0484	-0.006769	0.859	-0.0456	0.231	-0.062492	0.201	-0.109796	0.0285	-0.07629	0.129	-0.008211	0.825	-0.127374	0.0804	0.03214	0.417
rs7909855	0.3309	0.0788	0.9187	0.000636	0.8456	0.000664	0.17844	0.368	-0.1346	0.222	-1.2561	0.00112	0.14104	0.828	-0.37401	0.108	0.042314	0.261	0.0304	0.421	0.075685	0.12	0.082216	0.0979	0.09432	0.0575	-0.001266	0.973	0.057107	0.425	-0.04029	0.308
rs12269373	0.3072	0.101	0.9223	0.000569	0.7318	0.00308	0.13763	0.486	-0.1208	0.271	-1.213	0.00157	-0.01924	0.976	-0.32672	0.158	0.023532	0.531	0.01503	0.689	0.072427	0.136	0.08339	0.0908	0.07427	0.133	-0.001829	0.96	0.088074	0.217	-0.05731	0.144
rs11591741	-0.2613	0.169	-0.8042	0.00313	-0.8026	0.00143	-0.00929	0.963	0.1476	0.187	1.4933	0.000132	0.16449	0.802	0.48969	0.0375	-0.002471	0.948	-0.03872	0.31	-0.060853	0.215	-0.10746	0.0327	-0.06787	0.177	0.000675	0.986	-0.139047	0.0582	0.03387	0.394
rs2230804	0.3522	0.0598	0.9225	0.000567	0.8268	0.000826	0.13379	0.498	-0.1347	0.22	-1.3038	0.000681	0.12063	0.852	-0.35059	0.13	0.040539	0.28	0.02907	0.44	0.078639	0.105	0.07955	0.107	0.09833	0.047	-0.00193	0.958	0.055941	0.433	-0.04419	0.26
rs4919438	0.3497	0.0616	0.9185	0.000599	0.8178	0.000939	0.14329	0.468	-0.1366	0.213	-1.3243	0.000558	0.14452	0.823	-0.36908	0.111	0.042577	0.256	0.02962	0.431	0.076246	0.116	0.07774	0.115	0.09701	0.0498	-0.003673	0.921	0.06028	0.398	-0.04123	0.293
rs7922807	0.3133	0.0947	0.932	0.000509	0.7313	0.00315	0.12303	0.533	-0.118	0.283	-1.2039	0.00174	0.02208	0.973	-0.34394	0.138	0.024425	0.515	0.0235	0.532	0.079258	0.103	0.086695	0.0789	0.07813	0.114	-0.003044	0.934	0.093617	0.19	-0.06082	0.121
rs7901695	-0.0583	0.774	1.8325	2.61e-10	-0.1894	0.48	0.04077	0.849	-0.325	0.00634	-0.4187	0.315	0.62609	0.372	-0.25233	0.315	-0.048983	0.229	0.06025	0.133	0.166134	0.0011	-0.043913	0.411	0.0619	0.241	0.049537	0.209	0.002084	0.978	0.03493	0.409
rs4506565	-0.0805	0.692	1.7678	1.06e-09	-0.2548	0.342	-0.00726	0.973	-0.3395	0.00433	-0.4098	0.325	0.71103	0.31	-0.17552	0.484	-0.055866	0.169	0.05551	0.167	0.163077	0.00138	-0.036935	0.489	0.06982	0.185	0.053683	0.173	0.009054	0.906	0.02545	0.548
rs4132670	-0.0714	0.724	1.7632	1.1e-09	-0.231	0.388	0.03116	0.884	-0.2852	0.0164	-0.4066	0.328	0.7948	0.256	-0.16309	0.515	-0.071775	0.0769	0.04792	0.232	0.164552	0.00121	-0.043548	0.414	0.06961	0.185	0.059532	0.129	0.0237	0.756	0.0367	0.384
rs12243326	-0.2468	0.238	1.8578	5.29e-10	-0.343	0.215	-0.04226	0.848	-0.3443	0.00507	-0.4693	0.275	0.35897	0.62	-0.22002	0.396	-0.054219	0.196	0.02877	0.489	0.187659	0.000332	-0.04404	0.426	0.01611	0.769	0.064961	0.108	-0.059953	0.456	0.01496	0.732
rs12255372	-0.1925	0.354	1.7789	1.94e-09	-0.3366	0.22	-0.00536	0.981	-0.3287	0.0069	-0.4797	0.26	0.38736	0.588	-0.18989	0.459	-0.059592	0.151	0.02516	0.542	0.185994	0.000338	-0.026954	0.622	0.01234	0.82	0.071799	0.0729	-0.04211	0.595	0.01339	0.757
rs7909440	0.1667	0.504	0.7698	0.0312	0.428	0.195	0.39357	0.135	0.1748	0.233	-0.3678	0.472	2.23499	0.0095	0.3998	0.196	0.039311	0.431	0.0961	0.0475	0.063566	0.31	0.148576	0.0188	0.13461	0.0329	0.197922	1.8e-05	-0.117726	0.234	0.03111	0.548
rs11196361	0.0814	0.755	0.6093	0.105	0.1419	0.682	0.34171	0.216	0.0782	0.611	-0.5281	0.326	2.53065	0.00504	0.34927	0.28	0.049607	0.343	0.10727	0.0326	0.024867	0.708	0.171472	0.00841	0.14502	0.0273	0.203367	2.05e-05	-0.067711	0.497	0.02412	0.655
rs2130779	0.9037	0.0149	0.6802	0.2	0.3548	0.469	0.73329	0.0612	0.4249	0.0511	-2.5132	0.000957	2.87787	0.0246	-0.12507	0.785	0.056978	0.444	0.05048	0.487	-0.052964	0.589	-0.040099	0.689	0.15214	0.0993	0.165351	0.0145	0.059234	0.665	0.12717	0.0855
rs11601382	0.0729	0.74	-0.2182	0.489	-0.7066	0.015	0.10874	0.639	-0.0012	0.993	1.4137	0.00171	-1.83179	0.0155	0.19658	0.469	-0.057797	0.19	-0.05541	0.208	-0.138048	0.0171	-0.206888	0.000522	-0.18272	0.00233	-0.016061	0.707	-0.023281	0.779	-0.02918	0.527
rs10833951	-0.2052	0.308	-1.2355	1.76e-05	-0.3576	0.179	-0.23146	0.276	0.0608	0.606	0.2567	0.534	-1.57005	0.0238	-0.16636	0.504	-0.024357	0.546	-0.05361	0.185	-0.063185	0.222	-0.079793	0.133	-0.05503	0.301	-0.071558	0.0696	-0.065636	0.394	0.03457	0.408
rs9787761	-0.5546	0.344	0.6468	0.439	0.0849	0.913	-0.10429	0.866	-0.4711	0.171	-1.5126	0.208	5.07785	0.0119	1.18174	0.103	0.083523	0.475	-0.0069	0.95	0.065823	0.641	-0.07513	0.608	0.02424	0.867	0.460867	2.09e-07	0.195441	0.304	0.02064	0.863
rs16938306	0.0792	0.743	-0.9447	0.00635	-1.1369	0.000374	-0.76885	0.0026	-0.1481	0.297	0.9155	0.0651	-1.42234	0.0884	-0.18814	0.53	-0.013767	0.777	0.02972	0.53	-0.18548	0.00454	0.018086	0.769	-0.09785	0.132	0.028044	0.548	-0.037113	0.686	-0.03604	0.48
rs174534	0.2704	0.174	-0.1882	0.508	0.2744	0.297	-0.2412	0.25	-0.0227	0.846	-2.1684	1.02e-07	3.29519	1.52e-06	-0.96458	8.62e-05	0.112685	0.00464	0.09422	0.0164	-0.001191	0.981	0.068877	0.183	0.0231	0.658	0.057888	0.133	-0.049446	0.516	0.01176	0.777
rs4246215	0.6284	0.00148	-0.3062	0.28	0.3349	0.2	-0.16887	0.419	0.0679	0.558	-2.3688	4.86e-09	3.60516	1.2e-07	-1.12127	4.48e-06	0.095109	0.0163	0.0665	0.0913	-0.007827	0.879	0.073246	0.157	0.0254	0.626	0.04821	0.209	-0.094301	0.218	-0.023	0.581
rs174547	0.5702	0.00445	-0.1996	0.485	0.3419	0.198	-0.24543	0.246	-0.0285	0.809	-2.4775	1.73e-09	3.67655	1.09e-07	-1.28626	2.14e-07	0.125371	0.00178	0.07635	0.0548	0.003895	0.94	0.076084	0.146	0.01022	0.845	0.039448	0.311	-0.059123	0.444	-0.00232	0.956
rs174548	0.5758	0.00494	-0.4296	0.143	0.4009	0.139	-0.2876	0.184	0.0102	0.933	-2.5719	8.84e-10	3.94995	2.2e-08	-1.04589	3.65e-05	0.1409	0.000597	0.05623	0.166	-0.035113	0.509	0.030959	0.563	-0.0123	0.82	0.018231	0.648	-0.062898	0.425	-0.02615	0.543
rs174549	0.6121	0.00289	-0.3811	0.195	0.4277	0.116	-0.26612	0.22	0.009	0.94	-2.5406	1.57e-09	4.08653	7.79e-09	-0.99455	9.06e-05	0.145293	0.000416	0.0579	0.154	-0.020609	0.698	0.032329	0.547	-0.00057	0.992	0.023843	0.551	-0.04862	0.537	-0.03666	0.396
rs174577	0.6561	0.000916	-0.3393	0.231	0.2976	0.255	-0.23344	0.264	0.0338	0.771	-2.5597	2.74e-10	3.52617	2.34e-07	-1.26323	2.33e-07	0.122969	0.00193	0.07184	0.0674	-0.036531	0.477	0.063884	0.215	0.01382	0.791	0.039818	0.301	-0.080063	0.293	0.0128	0.757
rs174583	0.6367	0.00131	-0.4063	0.152	0.3006	0.252	-0.2577	0.218	0.0179	0.878	-2.4787	1.03e-09	3.42136	5.49e-07	-1.26635	2.34e-07	0.118498	0.00285	0.06734	0.0865	-0.037991	0.46	0.083851	0.104	0.01641	0.753	0.039885	0.3	-0.062208	0.413	0.02437	0.555
rs174589	0.4516	0.0495	-0.2192	0.505	0.1053	0.729	-0.29318	0.227	-0.1885	0.163	-1.4768	0.00172	1.75439	0.0269	-1.58595	2.44e-08	0.012804	0.781	0.07895	0.0781	-0.018809	0.751	0.089948	0.122	0.03924	0.507	0.023257	0.6	-0.079043	0.376	-0.02551	0.598
rs509027	1.2607	0.0498	1.46	0.111	1.0348	0.222	0.37456	0.579	0.0126	0.973	-1.5098	0.25	1.95359	0.377	0.25789	0.745	-0.060642	0.636	0.07769	0.521	0.091572	0.565	0.06881	0.672	0.42317	0.00175	0.388763	0.000184	0.52434	0.00462	-0.12084	0.393
rs7122363	-0.1604	0.495	0.1106	0.742	-1.109	0.00035	-0.35441	0.153	-0.1682	0.222	1.8489	0.000123	-3.28166	5.03e-05	0.02894	0.921	-0.066425	0.158	0.06497	0.155	0.040559	0.496	-0.058877	0.34	-0.00033	0.996	0.024653	0.585	-0.013762	0.877	-0.05102	0.306
rs4938288	-0.1901	0.316	-0.5367	0.0481	0.6486	0.0095	0.12732	0.524	-0.0908	0.414	-0.9042	0.02	1.90378	0.00358	-0.04788	0.838	-0.073888	0.0516	-0.03911	0.303	0.018222	0.709	0.125615	0.0117	-0.02744	0.584	-0.042123	0.256	0.011446	0.873	0.04602	0.244
rs7113362	-0.1767	0.348	-0.4325	0.108	0.6455	0.00944	0.17798	0.37	-0.0955	0.387	-0.9836	0.0108	1.87888	0.00378	-0.07464	0.749	-0.057063	0.13	-0.03618	0.336	0.017026	0.725	0.115488	0.0186	-0.00873	0.86	-0.027065	0.461	0.001325	0.985	0.03344	0.395
rs17570978	0.3782	0.286	0.8373	0.0999	0.788	0.0929	0.5496	0.143	0.3293	0.113	-1.9962	0.00603	3.34476	0.00632	0.56171	0.201	0.234551	0.00101	0.13264	0.0472	0.018808	0.837	-0.065342	0.49	0.08024	0.378	0.104627	0.112	-0.047198	0.73	0.02286	0.757
rs499790	0.2931	0.34	-0.1044	0.812	-0.1526	0.707	0.21732	0.503	-0.0155	0.931	-2.102	0.000846	7.68101	3.59e-13	0.53598	0.159	-0.03309	0.591	0.05691	0.349	0.12944	0.0891	0.092855	0.236	0.08762	0.268	0.098473	0.0921	-0.163217	0.193	0.09049	0.148
rs480878	0.4641	0.149	-0.0144	0.975	-0.1664	0.695	0.4368	0.198	0.0309	0.87	-2.3493	0.000383	7.68022	4.39e-12	0.59989	0.132	-0.019915	0.757	0.04554	0.477	0.085195	0.295	0.062702	0.452	0.08572	0.298	0.127618	0.0365	-0.087694	0.491	0.14541	0.0239
rs481843	0.3954	0.249	-0.1559	0.751	0.0616	0.892	0.54966	0.129	0.0277	0.891	-3.0478	1.48e-05	10.6078	2.39e-19	0.95129	0.0251	-0.003695	0.957	0.02275	0.741	0.159691	0.0562	0.078234	0.376	0.0335	0.71	0.20396	0.00115	-0.134987	0.332	0.05854	0.408
rs1240776	-0.1566	0.412	-0.0066	0.981	-0.0942	0.709	-0.2822	0.161	0.0327	0.77	1.1125	0.00449	-3.09633	2.51e-06	-0.24656	0.297	0.002849	0.941	0.01537	0.685	-0.087537	0.076	-0.004169	0.933	-0.0262	0.601	-0.112168	0.00281	0.013408	0.852	0.02258	0.571
rs12799766	0.3746	0.0922	-0.1114	0.727	0.0461	0.876	0.43684	0.0628	0.1674	0.2	-1.6252	0.000369	5.9427	8.36e-15	0.48888	0.0758	-0.006669	0.881	0.01294	0.767	0.08478	0.126	-0.051037	0.375	0.03154	0.582	0.101135	0.0163	-0.044922	0.594	-0.00861	0.854
rs1787704	-0.204	0.28	-0.1345	0.619	-0.2055	0.41	-0.21818	0.274	0.0391	0.724	1.1792	0.00235	-3.29873	4.09e-07	-0.42156	0.0708	-0.021754	0.566	0.00427	0.91	-0.093851	0.0549	0.052992	0.282	-0.03163	0.524	-0.135697	0.000249	0.056028	0.433	-0.00168	0.966
rs1145196	-0.2115	0.265	-0.0581	0.831	-0.1579	0.529	-0.2276	0.255	-0.0249	0.823	1.0059	0.00979	-2.84406	1.37e-05	-0.37496	0.111	0.00195	0.959	0.00305	0.936	-0.101228	0.0396	0.021736	0.661	-0.04879	0.329	-0.127806	0.000596	0.033956	0.636	-0.00371	0.926
rs12279373	0.3854	0.284	-0.079	0.878	0.5596	0.239	0.49466	0.192	0.0929	0.659	-3.6488	7.3e-07	12.6607	9.97e-25	0.71772	0.106	-0.088927	0.216	0.09574	0.165	0.024669	0.788	-0.051395	0.595	0.04105	0.657	0.114793	0.0868	0.116185	0.37	0.12799	0.0733
rs12280724	0.4748	0.186	0.1006	0.845	0.3003	0.527	0.28986	0.444	-0.0126	0.952	-3.5467	1.41e-06	12.5177	2.76e-24	0.83034	0.0614	-0.05958	0.407	0.08728	0.203	-0.007643	0.935	-0.01359	0.885	0.03718	0.686	0.128211	0.0531	0.090262	0.491	0.10129	0.16
rs12280753	0.1569	0.653	0.0376	0.94	0.3198	0.489	0.06305	0.864	-0.0135	0.948	-3.0723	1.82e-05	11.492	1.01e-21	0.71933	0.0963	-0.082104	0.241	0.07717	0.25	0.021511	0.81	-0.04653	0.616	0.02358	0.793	0.129802	0.0447	0.072138	0.572	0.12495	0.0734
rs10488699	0.2861	0.446	-0.1163	0.829	0.369	0.456	0.47139	0.234	0.1326	0.547	-4.0305	1.52e-07	13.4694	1.06e-25	0.70979	0.126	-0.07592	0.311	0.1302	0.0656	-0.037975	0.699	-0.060457	0.547	0.05068	0.596	0.141295	0.0411	0.147027	0.269	0.12354	0.099
rs964184	0.4261	0.125	-0.1606	0.686	0.4404	0.231	0.59052	0.0442	0.1472	0.367	-4.0501	1.14e-12	15.3829	9.33e-60	1.8593	6.2e-08	-0.073138	0.188	0.0256	0.641	0.029272	0.681	0.023024	0.751	0.08354	0.238	0.201366	7.35e-05	-0.029875	0.777	0.11137	0.0478
rs12286037	0.2698	0.463	-0.1241	0.813	0.149	0.759	0.39037	0.314	-0.0481	0.823	-3.6071	1.68e-06	12.939	1.04e-24	1.04855	0.021	-0.088906	0.226	0.07079	0.316	-0.026565	0.782	-0.070969	0.474	-0.01249	0.896	0.140803	0.0363	0.034794	0.798	0.12827	0.0784
rs6589566	0.4914	0.185	-0.0474	0.929	0.5598	0.253	0.47262	0.227	0.1919	0.378	-4.2184	2.82e-08	15.9411	2.82e-36	2.40976	1.46e-07	-0.039641	0.594	-0.05853	0.441	0.081558	0.379	0.062345	0.509	0.10732	0.252	0.194471	0.00397	-0.119219	0.42	0.00272	0.972
rs3741298	0.4002	0.0903	-0.0383	0.91	-0.0082	0.979	0.34449	0.167	0.0891	0.521	-2.1494	9.11e-06	10.9893	3.57e-42	1.28221	1.16e-05	-0.032624	0.49	0.05899	0.205	0.037927	0.529	0.010707	0.863	0.08361	0.17	0.137068	0.00206	-0.048366	0.594	0.07389	0.128
rs651821	0.4902	0.207	-0.148	0.79	0.5668	0.27	0.42271	0.302	0.2601	0.253	-4.1842	1.44e-07	15.4689	2.88e-31	2.20198	4.44e-06	-0.058791	0.45	-0.14021	0.0906	0.062365	0.524	0.067498	0.495	0.03741	0.712	0.105473	0.149	-0.135458	0.387	-0.01771	0.829
rs6589567	0.3029	0.303	-0.1651	0.695	0.1514	0.697	0.29192	0.346	0.2029	0.239	-1.7152	0.00442	8.62901	1.28e-17	1.32069	0.000276	-0.12464	0.0342	-0.02504	0.675	0.072829	0.326	0.033788	0.659	-0.00485	0.95	0.117441	0.0332	-0.115034	0.324	-0.01831	0.768
rs7396835	0.2057	0.455	-0.0523	0.894	0.5711	0.117	0.34349	0.237	0.0358	0.824	-0.7719	0.172	4.52601	1.82e-06	1.02811	0.00252	-0.116573	0.0344	-0.08402	0.137	0.067222	0.332	0.069247	0.321	0.00843	0.907	0.056873	0.278	-0.058938	0.578	-0.05836	0.321
rs7396851	0.2423	0.379	0.0099	0.98	0.5498	0.131	0.35531	0.221	0.0416	0.797	-0.8581	0.129	4.75187	5.51e-07	1.04634	0.00212	-0.120784	0.0285	-0.06291	0.263	0.068486	0.324	0.077387	0.267	0.02976	0.678	0.058011	0.269	-0.035449	0.736	-0.05533	0.347
rs5128	0.1292	0.685	-0.3372	0.461	0.8765	0.0381	0.15975	0.635	0.0901	0.629	-2.0084	0.00217	8.94091	3.35e-16	1.24513	0.0016	-0.113227	0.0764	-0.0765	0.249	0.134746	0.0836	0.115825	0.152	-0.00347	0.967	0.077095	0.204	0.004581	0.97	0.00657	0.922
rs7115242	-0.0117	0.972	-0.0134	0.977	0.6433	0.141	0.4869	0.162	0.0648	0.738	-1.5838	0.0195	7.87713	4.16e-12	1.03993	0.0109	-0.13899	0.0358	-0.1022	0.141	0.186691	0.0193	0.111421	0.186	-0.01856	0.833	0.040758	0.525	-0.011513	0.928	0.04851	0.477
rs12420422	0.3132	0.627	1.177	0.201	-0.1886	0.825	0.40586	0.55	-0.158	0.675	-2.2769	0.0849	2.30403	0.3	-0.60778	0.445	0.148609	0.249	0.26609	0.0165	0.281854	0.0513	0.331321	0.0196	0.42515	0.00318	0.775326	5.2e-17	-0.071852	0.775	0.13123	0.3
rs11062268	0.2291	0.435	1.2995	0.00198	1.1139	0.00409	0.22105	0.476	-0.0709	0.681	-0.6162	0.306	1.15958	0.253	-0.22376	0.538	-0.018532	0.753	0.10543	0.0616	0.020127	0.79	0.173638	0.0165	0.27964	6.85e-05	0.214591	6.39e-05	0.076791	0.479	0.00033	0.996
rs1034937	0.1418	0.626	1.5002	0.000311	0.8086	0.0354	0.20602	0.502	0.1709	0.316	0.1461	0.807	0.00877	0.993	-0.02837	0.937	0.007833	0.893	0.06141	0.276	-0.036562	0.63	0.090778	0.219	0.21018	0.00306	0.194716	0.000243	0.056128	0.601	-0.05494	0.373
rs12310617	0.1846	0.715	1.3408	0.0649	0.3574	0.593	0.80735	0.131	0.4638	0.119	-1.5318	0.14	0.38422	0.826	0.00732	0.991	0.174717	0.0848	0.19321	0.0386	-0.161661	0.246	0.160358	0.192	0.29239	0.0143	0.549273	8.63e-12	0.021643	0.91	0.06955	0.498
rs12580415	-0.757	0.00562	-1.1334	0.00374	-1.1556	0.0014	-0.29011	0.314	0.011	0.945	1.6551	0.00319	-3.62723	0.00012	-0.19663	0.561	-0.008854	0.872	-0.01308	0.812	-0.147107	0.0462	0.120689	0.0792	-0.14385	0.0579	0.030098	0.571	-0.061649	0.562	0.01919	0.735
rs10734853	0.6974	0.278	3.0022	0.00111	0.7078	0.406	1.35879	0.0453	0.2495	0.508	-0.7817	0.554	6.81473	0.00214	1.60998	0.0431	0.207885	0.106	0.18198	0.127	0.23219	0.134	0.219819	0.155	0.05821	0.724	0.166456	0.156	0.205193	0.356	-0.03703	0.787
rs2701097	0.024	0.906	-0.0406	0.89	0.4482	0.0965	0.13718	0.524	0.1001	0.403	-1.1938	0.00432	2.47765	0.000426	0.63347	0.012	-0.002462	0.952	0.0641	0.114	0.065876	0.206	0.065066	0.224	0.00108	0.984	0.078171	0.0479	0.017934	0.817	0.01506	0.723
rs12371960	-0.0017	0.994	1.2839	1.46e-05	0.4078	0.136	0.41327	0.0588	-0.0435	0.721	-0.0973	0.819	0.52552	0.461	0.08716	0.734	-0.018289	0.659	-0.02952	0.477	0.13902	0.00761	0.046015	0.393	0.02141	0.693	0.088829	0.0255	-0.01754	0.822	0.05036	0.241
rs7302816	-0.6555	0.00653	-0.3005	0.385	0.1016	0.75	-1.29656	3.39e-07	-0.5963	2.44e-05	0.4686	0.344	-0.9751	0.242	-0.05696	0.849	-0.113488	0.0188	-0.02096	0.662	0.058514	0.336	-0.079346	0.215	0.02364	0.704	0.090264	0.0473	-0.242236	0.0132	0.09962	0.0421
rs12579302	-0.824	0.00125	-0.1777	0.627	0.3309	0.327	-1.48294	3.55e-08	-0.5012	0.000808	0.1835	0.726	-0.65812	0.455	0.16514	0.601	-0.080985	0.113	-0.05204	0.311	0.06564	0.304	-0.070656	0.296	0.00518	0.938	0.036277	0.455	-0.182058	0.0742	0.09011	0.0832
rs17249754	-0.8654	0.00075	-0.0862	0.815	0.3408	0.316	-1.49291	3.5e-08	-0.4752	0.00161	0.1401	0.791	-0.68849	0.437	0.11004	0.729	-0.08404	0.102	-0.05197	0.315	0.062232	0.333	-0.090432	0.185	-0.02607	0.7	0.027284	0.579	-0.20148	0.0526	0.10526	0.0433
rs12369179	-0.8026	0.0161	0.4124	0.387	-1.1176	0.0113	0.03849	0.913	-0.5898	0.00253	-0.9977	0.145	-0.02853	0.98	-0.69771	0.0907	-0.172948	0.00965	0.06428	0.31	0.081034	0.32	-0.093557	0.279	0.05341	0.529	0.037996	0.544	-0.090847	0.481	0.15722	0.0165
rs10773181	0.1591	0.417	1.0061	0.000329	0.6938	0.00733	0.20308	0.326	0.0114	0.921	-0.2882	0.473	-0.00046	1	-0.02235	0.927	0.054355	0.166	0.12696	0.000936	0.101549	0.041	0.05941	0.239	0.12217	0.0159	0.048124	0.203	0.016036	0.828	0.04172	0.304
rs9553748	0.154	0.504	1.5904	1.39e-06	-0.0869	0.776	0.24385	0.316	0.0653	0.629	-0.1313	0.781	1.3277	0.0949	0.27111	0.341	0.005151	0.911	-0.00053	0.991	0.033443	0.57	-0.013681	0.819	0.00215	0.971	0.078433	0.0723	-0.030965	0.722	0.04256	0.372
rs11616202	-0.556	0.152	-1.5288	0.00587	-1.3342	0.00945	-1.88637	4.04e-06	-0.795	0.00047	1.289	0.106	-2.11513	0.114	-0.13243	0.783	-0.032572	0.676	-0.19048	0.0238	0.073202	0.444	-0.148299	0.171	-0.30021	0.00974	-0.134093	0.0912	-0.161415	0.307	0.13194	0.0861
rs7324165	0.1393	0.792	1.2998	0.0846	0.2162	0.756	0.48319	0.386	-0.3441	0.266	-1.476	0.174	1.69215	0.353	0.3741	0.567	0.080392	0.447	0.24754	0.00755	0.065318	0.621	0.074874	0.563	0.23754	0.0518	0.431446	5.59e-07	0.049903	0.795	0.10046	0.342
rs17233850	-0.136	0.542	-0.7464	0.0193	-0.9219	0.00177	-0.04848	0.837	-0.1239	0.344	1.2532	0.00621	-2.78815	0.000291	-0.91516	0.000907	-0.106393	0.0173	-0.04423	0.325	-0.052777	0.363	-0.060745	0.309	-0.02828	0.631	-0.080558	0.0693	-0.048323	0.571	0.0337	0.467
rs1678383	0.234	0.486	-0.031	0.949	1.3992	0.00166	0.47218	0.183	0.2104	0.286	-3.1901	3.65e-06	3.35424	0.00379	0.55556	0.182	0.064488	0.338	0.01737	0.794	-0.003287	0.97	-0.145378	0.116	-0.05805	0.516	-0.031292	0.636	0.094791	0.439	-0.00867	0.902
rs4444189	0.4076	0.0297	0.5331	0.0471	1.1338	4.77e-06	0.09401	0.635	0.009	0.935	-0.7517	0.0508	1.87441	0.00378	0.05852	0.801	0.064541	0.086	-0.00228	0.952	0.051627	0.287	0.052887	0.281	0.01356	0.785	0.07698	0.0372	-0.10751	0.13	-0.0141	0.719
rs1811861	1.6837	0.00841	1.6521	0.0707	0.6322	0.449	-0.33821	0.616	-0.3905	0.3	-1.0019	0.443	2.60719	0.235	-0.33587	0.67	0.124304	0.329	0.32949	0.00284	0.006639	0.969	0.140652	0.359	0.43933	0.00217	0.290582	0.00879	0.667731	0.000276	0.00936	0.944
rs8016217	0.3402	0.0855	0.2371	0.401	0.5279	0.043	0.48263	0.0207	0.3042	0.00865	-0.2501	0.536	-0.41629	0.541	-0.32575	0.184	0.13924	0.000429	-0.05696	0.148	-0.027444	0.589	-0.034503	0.503	-0.08053	0.12	-0.03346	0.382	0.02945	0.69	0.05248	0.203
rs193442	0.3858	0.0408	0.2064	0.444	0.1929	0.439	0.58926	0.00304	0.369	0.000842	-0.0355	0.927	-0.32896	0.613	-0.08508	0.715	0.148634	8.26e-05	-0.02984	0.429	-0.023238	0.631	-0.046238	0.351	-0.04959	0.317	-0.016538	0.654	0.008938	0.901	0.02772	0.481
rs193441	0.4166	0.0277	0.1485	0.584	0.2269	0.365	0.63255	0.00154	0.3721	0.000801	0.0332	0.932	-0.41896	0.522	-0.13924	0.552	0.142164	0.000183	-0.04005	0.29	-0.019466	0.69	-0.023857	0.631	-0.05456	0.274	-0.034067	0.357	0.011336	0.874	0.03849	0.329
rs36528	0.3411	0.0692	0.2723	0.311	0.2914	0.24	0.58481	0.00315	0.3584	0.00113	-0.1664	0.666	-0.12511	0.847	-0.07857	0.735	0.147642	8.7e-05	-0.03469	0.356	-0.013877	0.773	-0.035522	0.471	-0.05164	0.297	-0.004008	0.913	0.044435	0.532	0.04081	0.297
rs4464023	0.4126	0.0288	0.467	0.084	0.3484	0.163	0.543	0.00642	0.3356	0.00244	-0.2446	0.528	0.00878	0.989	0.12664	0.588	0.146797	0.000104	-0.03977	0.291	-0.004561	0.925	-0.0301	0.541	-0.04315	0.384	-0.00056	0.988	0.041615	0.558	0.03739	0.341
rs4899396	0.3442	0.0691	0.393	0.147	0.3526	0.159	0.48294	0.0157	0.2996	0.00699	-0.2642	0.497	-0.11089	0.865	0.02578	0.912	0.149409	8.26e-05	-0.04695	0.214	-0.004771	0.922	-0.024744	0.615	-0.04797	0.335	-0.005404	0.883	0.030077	0.673	0.03217	0.414
rs1859551	0.3657	0.0516	0.2264	0.4	0.2525	0.309	0.6228	0.00168	0.3238	0.00329	-0.1205	0.755	-0.04557	0.944	-0.04409	0.85	0.146273	0.000102	-0.04681	0.213	-0.025166	0.601	-0.053542	0.277	-0.04867	0.325	-0.014127	0.7	0.027197	0.703	0.03333	0.395
rs4905014	0.0139	0.981	0.5235	0.518	0.8698	0.246	0.48608	0.417	-0.2651	0.427	0.0058	0.996	0.69412	0.724	-0.45814	0.516	0.375854	0.000978	0.12007	0.253	-0.074715	0.613	-0.009698	0.946	0.22136	0.0989	-0.060683	0.586	1.16628	3.75e-21	0.05259	0.65
rs11856743	0.4947	0.421	1.4556	0.0978	1.7804	0.0281	1.1844	0.0682	0.145	0.688	-2.2706	0.0716	5.02663	0.0178	1.22467	0.107	0.071362	0.562	-0.06302	0.617	-0.174469	0.319	0.101041	0.493	0.01062	0.947	0.056243	0.628	0.176248	0.409	0.17862	0.135
rs16957473	-0.0486	0.937	1.1566	0.19	2.0476	0.0122	1.64046	0.0118	0.1949	0.59	-2.7713	0.0286	5.04237	0.0179	-0.36119	0.636	0.23654	0.0551	0.12085	0.3	-0.453307	0.0219	-0.05864	0.725	0.18064	0.226	0.288617	0.00724	0.208829	0.322	-0.11389	0.398
rs7170361	-0.2943	0.152	-0.5344	0.0692	-0.6054	0.0258	-0.14902	0.492	-0.0735	0.542	2.6569	2.72e-10	0.52401	0.46	0.71602	0.00485	-0.065307	0.113	-0.04314	0.294	-0.09224	0.0851	0.034799	0.51	0.08902	0.0919	0.00417	0.916	0.002978	0.969	-0.07176	0.1
rs261332	-0.2572	0.269	-0.3041	0.362	-0.4895	0.111	0.03577	0.884	-0.0389	0.775	3.4381	4.88e-13	1.28904	0.108	0.56926	0.0481	-0.088905	0.0564	-0.00174	0.97	-0.067473	0.267	0.029486	0.627	0.09049	0.126	0.048015	0.28	0.03244	0.71	-0.01499	0.759
rs485538	-0.0853	0.738	-0.3317	0.364	-0.791	0.0188	0.33026	0.219	0.0857	0.567	3.2266	5.87e-10	1.09578	0.213	0.52188	0.0984	-0.128776	0.0116	0.06205	0.217	-0.067373	0.315	0.055076	0.403	0.12254	0.0598	0.120548	0.0123	0.075773	0.42	-0.04126	0.442
rs261336	-0.1717	0.496	-0.4995	0.166	-0.8402	0.0118	0.38232	0.151	0.0502	0.734	3.3512	8.81e-11	0.95895	0.271	0.59917	0.055	-0.139895	0.00566	0.04866	0.331	-0.042258	0.522	0.042104	0.523	0.10808	0.0948	0.072266	0.137	0.024428	0.798	-0.06949	0.199
rs17185294	-0.3029	0.113	-0.3813	0.163	-0.5202	0.0395	-0.53931	0.00748	-0.3164	0.00474	0.61	0.12	-0.97676	0.138	0.08158	0.73	-0.004101	0.915	-0.11491	0.00262	-0.119452	0.0153	0.001305	0.979	0.02114	0.673	0.015101	0.684	0.000949	0.99	0.09084	0.0223
rs12592974	0.12	0.782	2.0759	0.00079	0.0974	0.865	0.30729	0.501	0.0551	0.828	-4.1873	2.32e-06	4.8095	0.00126	-0.71145	0.184	-0.068196	0.431	-0.01651	0.85	0.160228	0.134	0.013917	0.901	-0.06796	0.563	0.053258	0.525	0.087847	0.576	-0.02614	0.774
rs4887077	-0.2082	0.273	-0.7141	0.00855	-0.8619	0.000591	-0.07903	0.693	0.0562	0.614	0.5191	0.183	-1.31841	0.0441	-0.00752	0.975	0.023359	0.539	-0.03379	0.37	-0.11446	0.0192	0.068743	0.16	-0.02854	0.564	-0.119477	0.00125	0.052422	0.46	-0.0084	0.832
rs17602	-0.1948	0.52	-0.5912	0.17	-0.7386	0.0651	-0.76678	0.0164	-0.0798	0.653	2.0543	0.000937	-2.29077	0.0284	0.31273	0.404	0.000732	0.99	-0.07148	0.25	0.010273	0.894	-0.001647	0.984	-0.06795	0.405	-0.014976	0.801	-0.255503	0.0434	0.02172	0.73
rs4786017	0.1404	0.59	0.9424	0.0115	0.0629	0.855	-0.13096	0.634	-0.087	0.57	-0.0788	0.883	0.36465	0.685	0.08651	0.788	0.007769	0.882	0.14835	0.00321	0.087212	0.186	0.011476	0.868	0.13682	0.0406	0.149433	0.00236	0.18765	0.0458	0.05895	0.271
rs8054227	0.2763	0.201	0.0741	0.811	1.2341	1.53e-05	0.54699	0.0165	0.1357	0.285	-1.3727	0.00195	1.66013	0.026	-0.56927	0.0333	-0.002624	0.952	-0.01003	0.815	-0.014103	0.799	-0.049389	0.383	-0.03853	0.497	0.087888	0.0323	0.080406	0.31	0.01899	0.674
rs9932704	0.1758	0.411	-0.0292	0.924	1.1271	6.55e-05	0.52956	0.0189	0.1209	0.335	-1.1654	0.00782	1.46554	0.0468	-0.58874	0.0259	-0.00465	0.914	-0.01146	0.787	-0.034932	0.527	-0.036408	0.513	-0.01728	0.757	0.075718	0.0618	0.110452	0.157	0.0404	0.363
rs2072498	0.5507	0.0166	0.7425	0.0241	0.2439	0.422	0.18374	0.449	-0.0991	0.463	-1.3052	0.00564	0.91787	0.247	0.04368	0.878	0.104159	0.0238	0.08619	0.0544	0.112006	0.0517	0.005343	0.929	0.03886	0.515	0.132251	0.00233	0.052022	0.543	0.00672	0.889
rs891210	0.5503	0.0205	0.763	0.025	0.3693	0.238	0.18346	0.464	-0.0127	0.928	-1.6985	0.000489	0.71869	0.38	-0.30896	0.293	0.058542	0.219	0.13766	0.00284	0.203119	0.000536	0.054215	0.377	0.11125	0.0667	0.173252	0.000113	0.068315	0.44	0.0057	0.908
rs12443639	0.5164	0.0229	0.6326	0.0514	0.1765	0.556	0.24133	0.314	-0.0209	0.875	-1.535	0.000967	0.79378	0.311	-0.2866	0.307	0.069627	0.126	0.10863	0.014	0.181642	0.00115	0.024426	0.677	0.08104	0.167	0.164696	0.000119	0.026798	0.754	0.00768	0.871
rs9939973	0.1696	0.369	0.5501	0.0418	1.8459	1.19e-13	0.32781	0.1	0.0619	0.577	-0.6755	0.0811	1.41272	0.0301	0.14121	0.546	0.038857	0.305	0.04504	0.23	0.006053	0.901	0.003947	0.936	0.04371	0.377	0.001	0.978	-0.029128	0.684	-0.02611	0.509
rs9940128	0.1932	0.308	0.5602	0.0388	1.8577	1.02e-13	0.31062	0.121	0.0467	0.675	-0.7188	0.0643	1.46844	0.0247	0.12139	0.605	0.039328	0.301	0.04287	0.255	0.008765	0.858	-0.000876	0.986	0.04394	0.376	0.001037	0.978	-0.019365	0.787	-0.02678	0.499
rs1121980	0.1771	0.349	0.5414	0.0456	1.8358	1.82e-13	0.32094	0.108	0.0621	0.576	-0.6459	0.0961	1.32129	0.0429	0.10395	0.657	0.034514	0.363	0.04669	0.214	0.000696	0.989	0.006297	0.898	0.04721	0.341	-1.8e-05	1	-0.027986	0.696	-0.02839	0.473
rs7193144	0.2637	0.168	0.7179	0.00871	1.871	1.1e-13	0.34583	0.0869	0.0598	0.594	-0.6699	0.0872	1.49962	0.0229	0.20096	0.396	0.05606	0.143	0.05315	0.161	0.022051	0.655	0.0192	0.7	0.04701	0.348	0.025681	0.489	-0.068992	0.343	-0.02993	0.455
rs8050136	0.291	0.127	0.6824	0.0123	1.8877	5.27e-14	0.29889	0.137	0.0542	0.628	-0.7595	0.0517	1.54107	0.0189	0.1753	0.457	0.049839	0.192	0.05388	0.154	0.031098	0.526	0.017492	0.724	0.05751	0.249	0.021171	0.567	-0.050356	0.487	-0.01983	0.619
rs9939609	0.3038	0.112	0.6899	0.0116	1.9052	3.72e-14	0.28104	0.163	0.0555	0.62	-0.692	0.0773	1.40622	0.0328	0.17516	0.459	0.047139	0.218	0.04389	0.248	0.023293	0.636	0.022236	0.656	0.05556	0.267	0.014717	0.692	-0.04332	0.551	-0.02494	0.533
rs9941349	0.1795	0.349	0.4517	0.0989	1.8325	3.8e-13	0.23655	0.242	0.0385	0.732	-0.7029	0.0733	1.16815	0.0768	0.095	0.688	0.028996	0.45	0.04273	0.26	0.003003	0.951	0.024285	0.626	0.05739	0.252	0.009939	0.789	-0.020178	0.78	-0.02667	0.505
rs9930506	0.2497	0.19	0.5127	0.0593	1.7591	2.35e-12	0.22671	0.258	-0.0096	0.932	-0.6769	0.0827	1.45371	0.0266	0.12405	0.599	0.029067	0.446	0.0198	0.602	0.010885	0.824	0.046657	0.345	0.05802	0.245	0.027224	0.462	-0.037557	0.602	-0.04987	0.211
rs16953625	0.6348	0.274	2.408	0.00373	0.0019	0.998	-0.0719	0.907	-0.2293	0.501	-0.2404	0.84	0.2054	0.918	-0.33912	0.637	0.041777	0.719	0.37484	0.000157	0.218921	0.115	0.223103	0.105	0.43793	0.000598	0.213536	0.0397	0.404173	0.031	-0.00903	0.941
rs4783909	0.0104	0.984	0.2667	0.725	1.7265	0.0141	1.8148	0.00124	0.5653	0.0702	-0.7786	0.476	3.53509	0.0536	-0.35018	0.595	0.138746	0.192	0.06287	0.544	0.073036	0.58	-0.050902	0.726	0.0909	0.51	-0.013742	0.897	0.146967	0.442	0.0399	0.715
rs9989419	0.0804	0.687	0.0412	0.886	-0.2438	0.357	-0.06851	0.746	-0.1056	0.369	-3.8761	2.52e-21	1.7233	0.0124	-0.54714	0.0268	0.057653	0.151	-0.02622	0.512	-0.055336	0.285	0.071616	0.17	-0.05081	0.336	-0.041598	0.29	-0.01444	0.848	0.00063	0.988
rs247617	-0.0822	0.682	-0.255	0.375	-0.1091	0.681	0.21383	0.313	0.0315	0.789	7.0686	4.15e-68	-2.62499	0.000148	1.32705	8.67e-08	-0.009778	0.808	-0.01807	0.651	-0.010625	0.836	-0.009204	0.861	-0.01281	0.807	-0.016829	0.668	-0.013943	0.854	0.02811	0.5
rs6499863	0.4651	0.0674	0.342	0.348	0.3213	0.34	0.09366	0.727	-0.1308	0.381	-3.4285	4.55e-11	2.02534	0.021	-0.09229	0.769	-0.002277	0.964	0.05835	0.245	-0.129886	0.0593	0.036072	0.582	-0.12674	0.071	-0.016847	0.736	-0.012671	0.896	-0.08679	0.114
rs1532625	-0.2122	0.271	0.18	0.514	-0.0223	0.93	0.2472	0.225	0.0133	0.906	5.5394	2.16e-45	-1.65002	0.0131	1.11755	2.79e-06	-0.015059	0.697	-0.00778	0.84	0.066143	0.18	0.023094	0.647	0.00516	0.918	0.002367	0.95	-0.015877	0.828	0.03879	0.334
rs289742	-0.2548	0.359	-0.3229	0.417	0.1377	0.708	-0.34939	0.234	-0.1921	0.239	4.1918	1.66e-13	-1.50458	0.116	0.77488	0.0243	-0.021867	0.695	-0.00703	0.899	-0.159422	0.033	-0.128109	0.0863	-0.06102	0.415	-0.022432	0.68	-0.142511	0.194	0.04776	0.401
rs17624199	-0.7715	0.0361	-2.1947	3.08e-05	-1.116	0.0217	-0.32246	0.407	-0.1398	0.517	2.0663	0.0062	-3.79417	0.00281	-0.56996	0.211	-0.117308	0.112	-0.25008	0.00192	-0.180096	0.0709	-0.152916	0.129	-0.26056	0.0141	-0.248199	0.00154	0.037959	0.779	-0.04435	0.569
rs11647864	-0.6937	0.0507	-2.1067	3.39e-05	-0.9296	0.0478	-0.36812	0.326	-0.2087	0.316	2.0972	0.00397	-3.97765	0.00116	-0.51559	0.241	-0.109806	0.123	-0.23633	0.00238	-0.096291	0.302	-0.150615	0.124	-0.25633	0.0127	-0.167328	0.0229	-0.006206	0.963	-0.01735	0.816
rs7190256	-0.0944	0.886	2.245	0.0177	1.6824	0.0538	0.32742	0.638	-0.3283	0.396	-0.2992	0.825	0.46694	0.838	0.35459	0.664	-0.121381	0.358	0.20683	0.0845	0.135344	0.402	0.306062	0.0323	0.4117	0.00463	0.76825	1.17e-15	0.040225	0.87	-0.08389	0.563
rs16957568	0.2865	0.24	0.7342	0.0355	1.2041	0.000189	0.67022	0.00923	0.1235	0.388	-0.4118	0.411	2.21808	0.00838	0.13722	0.65	-0.002599	0.958	-0.06072	0.215	0.038836	0.528	0.008043	0.895	0.159	0.00847	0.033343	0.473	0.11567	0.186	-0.07703	0.139
rs3859079	0.1324	0.523	0.8742	0.00323	0.9583	0.000478	0.35861	0.101	-0.0373	0.759	-0.3801	0.372	1.13472	0.113	-0.08389	0.744	-0.017933	0.666	-0.04026	0.331	0.017658	0.739	0.072261	0.167	0.12315	0.0195	0.045264	0.256	0.076559	0.316	-0.06852	0.119
rs3803802	0.0425	0.826	-0.5234	0.0561	0.4091	0.109	0.17954	0.377	0.1484	0.19	-0.0769	0.846	-0.07546	0.91	-0.45076	0.0592	-0.013481	0.727	0.0054	0.89	-0.006	0.904	-0.087302	0.0916	-0.00742	0.886	-0.22872	8.02e-09	-0.153306	0.0403	-0.08851	0.0295
rs8082812	0.336	0.544	4.0418	2.63e-07	0.6068	0.406	0.10323	0.859	-0.827	0.0107	-2.9931	0.00812	2.9026	0.127	2.77791	4.64e-05	0.043516	0.694	0.27858	0.00146	-0.031943	0.822	0.305243	0.00599	0.53849	1.66e-07	0.84793	3.37e-37	1.22623	3.4e-41	0.10619	0.325
rs7231732	0.3962	0.078	1.0325	0.00132	0.4847	0.103	-0.02934	0.902	0.0346	0.793	-1.6356	0.000387	2.57201	0.000907	-0.03113	0.911	0.011462	0.799	0.106	0.0155	0.069827	0.221	0.111093	0.0496	0.12424	0.031	0.093842	0.0295	0.044426	0.598	0.03109	0.504
rs1284436	-0.4849	0.0103	-0.7167	0.00805	-0.4571	0.0676	-0.22546	0.258	-0.2012	0.0695	1.3938	0.000326	-2.41426	0.000214	-0.07058	0.763	-0.040492	0.285	-0.09009	0.0166	-0.077685	0.109	-0.115605	0.0189	-0.06384	0.198	-0.045503	0.217	-0.035801	0.616	-0.07146	0.069
rs4245301	0.0804	0.683	-0.0271	0.923	0.0587	0.821	0.10129	0.624	-0.1194	0.299	-1.3861	0.000578	0.47985	0.48	-0.33972	0.161	0.045139	0.252	-0.01023	0.793	0.128887	0.0101	0.093537	0.0677	0.10024	0.05	0.094788	0.0127	-0.030612	0.679	0.06384	0.119
rs11876158	0.476	0.0245	0.7933	0.00907	0.0906	0.747	0.23951	0.285	0.073	0.557	-1.3807	0.00153	2.22504	0.00239	-0.34159	0.193	0.004277	0.92	0.00853	0.839	0.082113	0.124	0.027883	0.611	0.05736	0.296	0.069527	0.0876	0.060481	0.442	0.01902	0.666
rs12604306	0.472	0.0201	0.7759	0.00757	0.0259	0.923	0.21912	0.307	0.0695	0.56	-1.2399	0.00291	2.31583	0.000942	-0.33471	0.183	0.00503	0.902	-0.0001	0.998	0.063842	0.214	-0.001301	0.98	0.06035	0.252	0.053181	0.175	0.041893	0.581	0.03101	0.462
rs12961670	0.4684	0.0227	0.7817	0.0079	0.0482	0.86	0.21032	0.333	0.0619	0.608	-1.2029	0.00436	2.23259	0.00165	-0.3226	0.205	0.008945	0.828	-0.00267	0.948	0.068555	0.188	0.009379	0.86	0.07188	0.178	0.054163	0.173	0.047043	0.541	0.02314	0.589
rs10401969	-0.3643	0.286	0.8048	0.0991	-0.7785	0.0842	-0.10786	0.765	0.0759	0.705	0.7725	0.27	-6.44311	4.24e-08	-2.43435	7.51e-09	0.022185	0.746	0.01468	0.827	0.159343	0.0547	0.074729	0.382	-0.13035	0.167	-0.106005	0.123	0.074274	0.55	0.07511	0.278
rs10415849	0.0672	0.814	0.3734	0.36	-0.9178	0.0148	-0.16982	0.573	-0.1912	0.254	0.8934	0.127	-3.95254	5.81e-05	-1.67408	2.01e-06	-0.002509	0.965	0.05714	0.303	0.103944	0.145	0.131083	0.0612	-0.03757	0.62	-0.095728	0.0944	0.040186	0.705	0.03993	0.498
rs2960321	0.1715	0.584	1.1028	0.0138	1.0489	0.0112	1.16097	0.000439	0.319	0.0823	-0.4667	0.468	0.80288	0.457	0.6309	0.103	0.093369	0.137	0.01375	0.825	0.16557	0.0294	-0.035828	0.67	-0.00844	0.92	0.05834	0.329	0.124702	0.268	-0.05609	0.404
rs4803750	0.8269	0.029	0.3242	0.55	0.7935	0.112	-0.73446	0.0661	-0.1852	0.405	0.8663	0.265	3.49011	0.00752	-2.62955	1.87e-08	-0.02112	0.78	-0.04769	0.532	0.05924	0.53	0.147035	0.11	0.11878	0.208	-0.069335	0.359	0.089467	0.512	-0.02387	0.764
rs864140	-0.5015	0.0123	-0.8523	0.00295	-0.7057	0.0076	-0.44302	0.0363	-0.0683	0.561	0.2179	0.596	-1.77885	0.0101	-0.14942	0.547	-0.077183	0.0544	-0.15899	8.24e-05	-0.115508	0.0263	-0.054799	0.294	-0.08607	0.103	-0.04836	0.213	-0.102135	0.179	0.00398	0.924
rs306757	-0.45	0.0209	-0.8933	0.00135	-0.6374	0.0133	-0.34047	0.0978	-0.0258	0.822	0.3116	0.436	-1.63791	0.0149	-0.11722	0.627	-0.0448	0.251	-0.16794	2.3e-05	-0.117974	0.0201	-0.068971	0.18	-0.08435	0.104	-0.042775	0.259	-0.120217	0.107	0.00594	0.884
rs4473454	-0.3587	0.304	0.4197	0.4	0.4452	0.335	0.03616	0.922	-0.4683	0.0221	-2.0928	0.00345	3.90957	0.00116	1.11849	0.00956	-0.043962	0.529	0.03258	0.627	0.083792	0.324	0.127292	0.122	0.13737	0.104	0.22442	0.000248	-0.024156	0.854	-0.15596	0.044
rs760762	-0.4583	0.0144	-1.1085	3.52e-05	0.2437	0.325	0.00832	0.967	-0.0529	0.631	0.8427	0.0283	-2.13126	0.000972	-0.90808	8.85e-05	-0.049118	0.191	-0.073	0.0521	0.002651	0.956	0.023444	0.635	-0.11908	0.0161	-0.084464	0.0208	-0.016478	0.817	-0.0494	0.209
rs6029609	-0.4141	0.0266	-1.0872	4.67e-05	0.2416	0.328	0.04632	0.814	-0.0415	0.705	0.8341	0.0295	-2.04284	0.00152	-0.92921	5.73e-05	-0.049676	0.184	-0.07405	0.0478	-0.002959	0.951	0.026854	0.585	-0.11278	0.0219	-0.086356	0.0177	-0.022063	0.755	-0.0546	0.164
rs2866611	-0.4302	0.0216	-1.1104	3.35e-05	0.287	0.246	0.07502	0.704	-0.0312	0.777	0.8156	0.0337	-1.96493	0.00234	-0.92525	6.42e-05	-0.048896	0.192	-0.07738	0.0393	-0.004031	0.933	0.026228	0.595	-0.10765	0.0292	-0.0822	0.0244	-0.014974	0.833	-0.05776	0.141
rs16984549	0.5449	0.0374	0.8875	0.0179	0.1961	0.571	0.92242	0.00084	0.4413	0.00407	-0.1721	0.749	1.1132	0.218	0.07171	0.825	0.141434	0.00704	0.1408	0.00452	0.087272	0.18	-0.053177	0.436	0.13778	0.0354	-0.013821	0.786	0.159847	0.0885	0.02563	0.635
rs460976	-0.6713	0.277	1.0139	0.25	0.5924	0.469	1.01493	0.12	0.0923	0.799	-1.9531	0.124	1.75522	0.41	-0.16618	0.828	0.023775	0.848	0.21062	0.0555	0.108439	0.467	0.211989	0.13	0.46794	0.000299	0.714295	1.13e-16	0.331404	0.0907	0.05879	0.638
rs13050205	0.0835	0.868	0.8788	0.224	0.3824	0.566	0.32693	0.538	-0.1732	0.558	-0.0918	0.929	0.04881	0.978	0.73643	0.238	0.163112	0.105	0.23418	0.0076	0.218047	0.0541	0.155555	0.179	0.37013	0.000631	0.501914	1.37e-10	-0.242186	0.248	0.16733	0.0856
rs914210	-0.2467	0.199	-0.8253	0.00267	-0.3884	0.126	-0.09899	0.625	0.0515	0.647	0.9248	0.0188	-0.11556	0.862	0.37664	0.113	-0.037464	0.33	-0.11433	0.00317	0.049024	0.318	-0.136814	0.00784	-0.21405	3.41e-05	-0.098966	0.00911	0.049452	0.495	-0.04192	0.297
rs5752792	0.1742	0.46	0.7554	0.025	0.8273	0.00783	0.47399	0.0565	0.0816	0.555	-0.7764	0.108	2.39947	0.00313	0.68686	0.0184	0.055284	0.241	0.05433	0.245	0.011406	0.851	0.038877	0.526	0.1015	0.095	0.056306	0.219	0.054795	0.535	-0.0363	0.466

## Sheet: FHS1
SNP ID	VR beta	VR p	BG beta	BG p	BMI beta	BMI p	SBP beta	SBP p	DBP beta	DBP p	HDLC beta	HDLC p	TG beta	TG p	TC beta	TC p	HC beta	HC p	Death beta	Death p	CHD beta	CHD p	CHF beta	CHF p	IC beta	IC p	Stroke beta	Stroke p	DM beta	DM p	Dementia beta	Dementia p	cancer(not skin) beta	cancer(not skin) p
rs4420638	NA	NA	NA	NA	NA	NA	NA	NA	NA	NA	NA	NA	NA	NA	NA	NA	NA	NA	NA	NA	NA	NA	NA	NA	NA	NA	NA	NA	NA	NA	NA	NA	NA	NA
rs1287616	-1.0422	0.0482437	0.447	0.437556	0.7659	0.222605	-0.2729	0.637614	-0.0256	0.934516	-0.089	0.936674	-1.92254	0.34157	0.5977	0.363426	-0.1323	0.197751	-0.0019	0.970111	0.0347	0.661731	0.00211	0.982087	0.08321	0.565719	0.0017	0.987484	0.047041	0.587437	0.1245	0.146435	-0.033619	0.664021
rs7549339	0.1661	0.779545	0.753	0.238212	-0.1014	0.884765	-0.1114	0.864965	-0.0879	0.800981	2.038	0.102449	2.82031	0.211242	0.1136	0.878047	-0.1092	0.34258	0.0796	0.178644	-0.00678	0.940726	-0.09953	0.351023	-0.10414	0.493573	0.0432	0.711032	0.083229	0.34757	0.0922	0.378572	-0.068831	0.510393
rs924930	0.4688	0.431223	0.6199	0.330192	-0.23	0.745194	-0.3211	0.621595	-0.2185	0.527167	1.87	0.134366	2.28605	0.305264	-0.1699	0.817088	-0.0912	0.426167	0.0546	0.33983	-0.04934	0.584495	-0.11983	0.246983	-0.18338	0.246403	-0.0041	0.972283	0.076231	0.400759	0.0496	0.638301	-0.119585	0.264298
rs3753373	0.3898	0.507364	0.4738	0.458202	-0.248	0.724978	-0.4749	0.463281	-0.1229	0.721897	1.895	0.127624	2.07949	0.355484	-0.4417	0.549679	-0.0032	0.977641	0.0856	0.146021	-0.03676	0.687137	-0.07445	0.461465	-0.14498	0.343885	0.0215	0.858112	0.069085	0.442527	0.1384	0.17514	-0.145726	0.171257
rs4949203	0.2624	0.64526	0.3259	0.593378	-0.4356	0.520708	0.0568	0.927682	0.0058	0.98602	2.02	0.0920104	2.52303	0.242296	-0.0683	0.923232	-0.0334	0.762419	0.0752	0.172227	-0.05846	0.504491	-0.09077	0.367017	-0.06655	0.653291	0.0524	0.625108	0.083969	0.33196	0.0588	0.56695	-0.090466	0.362677
rs7533667	0.2556	0.653642	0.3215	0.598235	-0.4426	0.513985	0.0719	0.90845	0.0066	0.984238	2.041	0.0886357	2.52966	0.240628	-0.0555	0.937569	-0.034	0.758189	0.0746	0.174968	-0.06113	0.487387	-0.08951	0.373704	-0.07398	0.617818	0.0534	0.618641	0.080906	0.349509	0.0552	0.589795	-0.088794	0.37169
rs6425744	0.2803	0.631292	0.2913	0.641558	-0.3387	0.628165	-0.1619	0.802446	-0.1145	0.738506	1.933	0.113381	2.19849	0.3175	-0.0043	0.995323	-0.0833	0.459496	0.0871	0.117091	-0.08459	0.366211	-0.03686	0.715812	-0.16627	0.298519	0.0044	0.96832	0.083296	0.359789	0.0424	0.69627	-0.043098	0.679279
rs12567716	NA	NA	NA	NA	NA	NA	NA	NA	NA	NA	NA	NA	NA	NA	NA	NA	NA	NA	NA	NA	NA	NA	NA	NA	NA	NA	NA	NA	NA	NA	NA	NA	NA	NA
rs4970834	1.3757	0.0255904	-0.3769	0.571952	-0.1901	0.796128	0.3959	0.55986	0.7772	0.0308107	1.505	0.248426	-2.70035	0.250751	-1.7286	0.0255549	0.2275	0.0595611	0.0453	0.387767	0.08584	0.315743	-0.02875	0.780615	-0.02842	0.856868	-0.2216	0.0919499	-0.127386	0.21481	0.1775	0.0799174	-0.028803	0.770074
rs629301	0.7698	0.182547	-0.4393	0.478539	-0.269	0.693	0.9853	0.12046	0.6048	0.0735672	0.7688	0.525847	-3.299	0.128854	-2.4298	0.000708382	0.0582	0.603672	0.02977	0.56187	0.0675	0.402048	0.10586	0.237612	0.0263	0.862189	-0.2381	0.05201	-0.0505	0.603972	0.16863	0.0539283	-0.07946	0.396855
rs583104	0.8959	0.104899	-0.3442	0.561843	-0.3084	0.636148	0.8239	0.175011	0.6559	0.0425918	0.6795	0.557867	-2.08	0.318176	-2.2514	0.00105193	0.0705	0.510619	0.02197	0.653517	0.0828	0.285857	0.0919	0.287038	0.0418	0.772783	-0.1898	0.0890303	-0.0248	0.783374	0.19326	0.0248446	-0.08421	0.33639
rs599839	0.9112	0.102853	-0.0465	0.938451	-0.1354	0.83809	0.8864	0.147615	0.6733	0.0375515	0.622	0.595637	-1.97502	0.340823	-2.3689	0.000682907	0.0529	0.625724	0.0146	0.763808	0.07972	0.302344	0.0712	0.410634	0.06501	0.654573	-0.1592	0.16057	1.5e-05	0.999871	0.1901	0.0328957	-0.039438	0.649954
rs672569	NA	NA	NA	NA	NA	NA	NA	NA	NA	NA	NA	NA	NA	NA	NA	NA	NA	NA	NA	NA	NA	NA	NA	NA	NA	NA	NA	NA	NA	NA	NA	NA	NA	NA
rs9426908	1.1885	0.190465	-1.3198	0.177383	0.8757	0.415269	-0.5456	0.585068	-0.0144	0.978516	0.783	0.679709	-1.16864	0.733735	-0.3952	0.727953	-0.1092	0.53603	-0.0534	0.473975	0.21891	0.0731186	0.25098	0.0765989	0.0295	0.903089	-0.1657	0.361918	-0.139373	0.389733	-0.0277	0.860465	0.045414	0.748083
rs627163	NA	NA	NA	NA	NA	NA	NA	NA	NA	NA	NA	NA	NA	NA	NA	NA	NA	NA	NA	NA	NA	NA	NA	NA	NA	NA	NA	NA	NA	NA	NA	NA	NA	NA
rs6684412	NA	NA	NA	NA	NA	NA	NA	NA	NA	NA	NA	NA	NA	NA	NA	NA	NA	NA	NA	NA	NA	NA	NA	NA	NA	NA	NA	NA	NA	NA	NA	NA	NA	NA
rs16867253	-2.0248	0.272034	0.5097	0.797559	-1.3398	0.540027	-3.5979	0.0760825	-1.3267	0.220178	5.131	0.177588	-2.02769	0.769795	2.2089	0.334853	-0.576	0.105406	0.1572	0.148801	-0.02848	0.9266	-0.02265	0.940371	-0.5531	0.309146	0.1253	0.715937	0.123124	0.652651	0.0223	0.947429	-0.005221	0.986506
rs7592574	NA	NA	NA	NA	NA	NA	NA	NA	NA	NA	NA	NA	NA	NA	NA	NA	NA	NA	NA	NA	NA	NA	NA	NA	NA	NA	NA	NA	NA	NA	NA	NA	NA	NA
rs4832485	-0.4155	0.401117	-0.2204	0.67635	-0.0824	0.887849	0.6713	0.215721	0.3815	0.186054	0.86	0.410134	-1.40169	0.45294	0.5914	0.338064	-0.0311	0.742539	-0.0264	0.605056	0.01018	0.890301	0.05413	0.513656	0.06648	0.607377	-0.2726	0.00452955	0.016383	0.849812	0.0939	0.277344	-0.110495	0.15167
rs13392272	0.3797	0.457112	-0.1063	0.84592	-0.1712	0.777286	1.4139	0.0114573	0.7697	0.00966056	-1.4601	0.172235	2.701	0.160907	0.9281	0.143973	0.128	0.195427	-0.00167	0.974312	-0.14334	0.0532852	-0.1601	0.0580517	-0.1845	0.161067	-0.0165	0.878957	-0.1089	0.180753	-0.01571	0.846458	-0.03214	0.679573
rs693	0.4964	0.311825	0.1265	0.809954	-0.1429	0.805778	1.3639	0.0112218	0.7277	0.0110696	-1.461	0.154972	2.51155	0.175454	0.935	0.126186	0.1422	0.134453	-0.0058	0.907318	-0.13398	0.0616024	-0.14002	0.0885345	-0.2084	0.0921546	-0.0123	0.905302	-0.075908	0.341868	-0.0119	0.880606	-0.034677	0.638231
rs1469513	0.2671	0.594503	0.5772	0.282992	-0.5171	0.381506	0.8354	0.129286	0.2452	0.404736	-1.344	0.199329	1.45769	0.441711	0.3454	0.581541	0.0384	0.692218	0.0052	0.915542	-0.15767	0.0359257	-0.06023	0.532119	-0.17874	0.173458	0.0386	0.677686	0.039744	0.619628	-0.0205	0.805819	0.016112	0.835254
rs12714264	-0.1174	0.86553	-0.9174	0.209624	-0.6274	0.441922	-1.3348	0.0785695	-0.0913	0.82066	-2.081	0.151584	-1.0911	0.677257	-1.4768	0.0872615	0.1177	0.378895	-0.0155	0.832279	-0.02113	0.845315	0.07772	0.494976	0.03927	0.830509	-0.0486	0.741669	0.007474	0.948277	0.0854	0.480494	0.056654	0.60495
rs7575840	-0.3379	0.504873	0.7016	0.196308	-0.1661	0.780435	0.9078	0.103221	0.2378	0.424494	1.038	0.326596	-1.32574	0.488721	0.5217	0.410307	0.0609	0.534121	0.0061	0.910887	-0.07521	0.309956	0.04496	0.65851	-0.10334	0.462471	0.036	0.713027	-0.013318	0.868812	-0.1301	0.155018	-0.019896	0.796497
rs562338	0.2761	0.64967	-1.5194	0.0179857	-1.0424	0.146727	-1.2653	0.0569237	-0.0311	0.930038	-0.993	0.432299	-1.4513	0.529694	-2.0317	0.00686541	0.0951	0.418886	-0.0209	0.722936	0.02316	0.801951	-0.04442	0.66338	0.147	0.311161	-0.1425	0.264691	0.000556	0.995571	0.0019	0.985604	0.134759	0.146139
rs1429974	-0.6331	0.211992	0.7513	0.167399	-0.0132	0.982376	0.7756	0.164918	0.2588	0.384986	1.409	0.183891	-1.17455	0.541474	0.5995	0.34434	0.0454	0.642196	0.0082	0.879237	-0.06632	0.379332	0.08393	0.373291	-0.10322	0.443043	0.0206	0.83365	0.008285	0.917754	-0.1173	0.193762	-0.024276	0.751465
rs754523	-0.6471	0.202578	0.7906	0.14695	0.0441	0.941117	0.7777	0.163616	0.2511	0.400469	1.235	0.245459	-1.1346	0.55606	0.5637	0.37527	0.0529	0.591294	0.0068	0.899585	-0.0491	0.514002	0.09196	0.326193	-0.10068	0.455169	0.0329	0.73733	0.016717	0.835203	-0.1226	0.176246	-0.036425	0.636906
rs97458	0.2352	0.645837	-0.7538	0.168903	-0.6738	0.264067	-0.5625	0.317012	0.0618	0.836607	-0.4453	0.677667	-0.715	0.710934	-1.201	0.0593135	-0.0451	0.648917	0.04458	0.396714	0.07519	0.378971	0.01122	0.893714	0.0845	0.49785	-0.0603	0.562276	-0.0398	0.620766	0.12721	0.147504	0.12733	0.133467
rs312970	0.4604	0.445733	-2.0243	0.00188394	-0.9348	0.192724	-0.9115	0.170358	-0.0299	0.932501	-0.919	0.470892	-0.82208	0.71945	-2.1378	0.00418139	0.0559	0.634167	-0.0204	0.724518	-0.01938	0.850267	-0.04824	0.63864	-0.02019	0.89164	0.0337	0.782288	-0.098163	0.316201	-0.0081	0.936263	0.122009	0.199965
rs11687710	-0.4013	0.436349	0.8815	0.110998	-0.089	0.883293	0.8675	0.125725	0.3549	0.240626	1.417	0.188936	-1.35613	0.487539	0.446	0.48871	0.0484	0.627461	-0.0264	0.626331	-0.04742	0.528642	0.07767	0.411049	-0.14887	0.278926	-0.0055	0.95681	0.013125	0.874174	-0.1733	0.0595886	-0.03312	0.676505
rs527034	0.466	0.38478	-1.6472	0.00426479	-0.768	0.221556	-0.75	0.204644	-0.0216	0.945557	-0.217	0.849748	-0.73311	0.722959	-1.5059	0.0246847	0.127	0.226886	-0.0164	0.748572	-0.06485	0.440393	-0.00431	0.959872	-0.0386	0.772076	-0.0196	0.852241	-0.09809	0.270183	0.0368	0.680839	0.074986	0.366314
rs4560142	0.6259	0.29922	-1.8739	0.00363085	-0.8027	0.258777	-0.8496	0.199159	0.0648	0.854081	-0.824	0.513706	-0.23364	0.918509	-1.6255	0.0301932	0.0971	0.405205	-0.0102	0.856836	-0.03784	0.715522	-0.02481	0.80369	0.01427	0.920925	-0.0229	0.848888	-0.088799	0.365519	0.0189	0.853638	0.152712	0.104168
rs4591370	0.6018	0.316468	-1.8646	0.00365606	-0.8442	0.23363	-0.8975	0.173776	0.0274	0.937891	-0.676	0.591558	-0.49403	0.828365	-1.6901	0.0236405	0.0861	0.459893	-0.017	0.763994	-0.03346	0.74527	-0.02811	0.776762	0.0031	0.982896	-0.0298	0.80292	-0.091612	0.350865	-0.0026	0.979872	0.156883	0.0952235
rs1712247	0.6527	0.269434	-1.7219	0.00675064	-0.8071	0.249862	-0.8497	0.191509	0.1366	0.694046	-0.694	0.578164	-0.22676	0.919667	-1.7549	0.016881	0.0827	0.470375	-0.0078	0.888036	-0.0236	0.815465	-0.00279	0.977127	-0.01121	0.936726	-0.0284	0.805527	-0.060281	0.51936	-0.0236	0.811733	0.141981	0.122985
rs538928	0.6079	0.313733	-1.7955	0.00529631	-0.8637	0.225002	-0.7849	0.235477	0.0835	0.812676	-0.68	0.590391	-0.3912	0.864076	-1.6906	0.0242173	0.0661	0.571585	-0.0202	0.72092	-0.04276	0.679674	-0.02617	0.792174	0.00938	0.948481	-0.051	0.668565	-0.087009	0.377166	-0.0194	0.848312	0.163562	0.0835677
rs576203	0.6079	0.312138	-1.8457	0.00404133	-0.8119	0.252147	-0.9407	0.153685	0.0012	0.997203	-0.669	0.595375	-0.46061	0.839964	-1.7185	0.0214504	0.0869	0.456223	-0.0187	0.740305	-0.03189	0.756747	-0.02765	0.780295	0.00449	0.975226	-0.0387	0.74746	-0.090341	0.357023	-0.0021	0.983443	0.158173	0.0925426
rs488507	0.5134	0.396787	-1.6488	0.00911455	-0.8318	0.24469	-0.8576	0.197458	0.0402	0.909282	-0.826	0.516127	0.12541	0.956437	-1.871	0.0128269	0.0574	0.623288	-0.0156	0.78338	-0.00229	0.982168	-0.00333	0.973259	0.06403	0.650731	0.0076	0.94936	-0.091312	0.359218	0.002	0.984463	0.147475	0.120731
rs506585	0.6134	0.310372	-1.7723	0.00600714	-0.8795	0.216931	-0.9371	0.158124	-0.0073	0.983472	-0.779	0.538406	-0.49826	0.827963	-1.6481	0.0281499	0.0853	0.466958	-0.022	0.697032	-0.04552	0.658459	-0.02288	0.817963	-0.02898	0.844422	-0.0289	0.808984	-0.08288	0.401125	0.003	0.976917	0.142971	0.130915
rs478442	0.5422	0.368654	-1.8478	0.00410735	-0.8161	0.251366	-0.9221	0.163873	0.031	0.929878	-0.707	0.576059	-0.30842	0.892841	-1.729	0.0210592	0.0844	0.470329	-0.0189	0.738515	-0.02852	0.782508	-0.02408	0.808928	-0.01519	0.915993	-0.0397	0.73973	-0.08732	0.37646	-0.0085	0.934001	0.158123	0.0955076
rs567071	0.7015	0.212806	-1.6696	0.00554584	-0.5828	0.380081	-0.7721	0.211948	0.0783	0.812242	-0.581	0.62281	-0.905	0.672752	-1.2442	0.0758968	0.01	0.927036	-0.03362	0.513969	-0.09807	0.278222	-0.05665	0.554026	-0.1254	0.36341	-0.1354	0.247715	-0.0899	0.30096	0.01734	0.855441	0.15055	0.0861497
rs365946	0.058	0.926739	-1.5737	0.0194644	-0.3043	0.682432	-0.8939	0.196721	-0.2477	0.502001	-0.9915	0.451755	0.881	0.710733	-1.7	0.0302505	-0.0222	0.855723	-0.02306	0.677776	-0.00616	0.953479	0.0121	0.907218	-0.0413	0.779847	-0.0522	0.675956	-0.0268	0.794208	-0.02319	0.834762	0.10501	0.311488
rs13387827	-0.1249	0.855762	-1.6642	0.0233113	0.463	0.568856	-0.6718	0.373448	-0.12	0.765449	-2.6094	0.0687748	2.842	0.27059	-1.0358	0.226288	0.0153	0.908755	0.01282	0.832721	0.0434	0.675193	0.1503	0.211033	0.1061	0.502163	-0.0814	0.574906	-0.0072	0.948889	0.02901	0.803212	0.09515	0.364529
rs13398007	-0.3082	0.655376	-1.5876	0.0313578	0.3353	0.681543	-0.8428	0.266474	-0.173	0.668497	-2.8793	0.0456991	3.034	0.241599	-1.2265	0.153821	-0.0045	0.973112	0.01984	0.744471	0.05457	0.60114	0.14704	0.221837	0.1334	0.392927	-0.0438	0.761994	0.0282	0.799237	0.06299	0.585216	0.07926	0.454915
rs6759518	1.0709	0.321521	-0.3047	0.791513	1.0793	0.397087	-0.6507	0.583967	-0.7595	0.228222	2.11	0.345068	-5.44702	0.168213	1.1857	0.37591	0.0998	0.630789	0.0866	0.380001	0.06448	0.691766	0.081	0.673113	0.11105	0.62968	-0.142	0.568676	-0.15686	0.379218	-0.1342	0.447102	0.260413	0.0914214
rs1728918	NA	NA	NA	NA	NA	NA	NA	NA	NA	NA	NA	NA	NA	NA	NA	NA	NA	NA	NA	NA	NA	NA	NA	NA	NA	NA	NA	NA	NA	NA	NA	NA	NA	NA
rs780094	-0.6202	0.199723	0.3747	0.46761	0.9233	0.101061	-0.0635	0.90478	-0.0851	0.764271	-1.777	0.0777246	7.11529	8.91214e-05	0.4611	0.445428	-0.0837	0.369168	0.0109	0.809037	-0.00206	0.976423	0.01908	0.813642	0.16944	0.142866	0.0681	0.467167	0.054094	0.45766	-0.0067	0.935715	-0.006191	0.94224
rs780092	0.565	0.403762	-1.0467	0.148985	-0.0649	0.934895	0.0493	0.946981	0.031	0.937585	3.914	0.00576534	-7.58283	0.00314078	0.3074	0.713361	0.0981	0.449665	-0.0266	0.692361	-0.063	0.508828	0.06157	0.588471	-0.29716	0.112264	0.2154	0.111228	-0.101571	0.35767	0.1491	0.186172	-0.02949	0.795727
rs4665383	-0.4464	0.387667	0.091	0.869592	0.2867	0.63775	0.7553	0.183426	0.2735	0.366572	-1.3268	0.219717	5.396	0.00562744	0.7984	0.215707	-0.0886	0.376027	0.0202	0.687165	0.03616	0.634694	0.08924	0.286628	0.1825	0.138395	0.0978	0.351987	0.0212	0.795077	0.03109	0.723884	-0.0103	0.905892
rs2068834	-0.4183	0.415639	0.179	0.745051	0.3501	0.563033	0.8377	0.137909	0.2879	0.338491	-1.33	0.216603	5.25179	0.00686716	0.665	0.299558	-0.0263	0.792186	0.0387	0.46175	0.0656	0.391443	0.11975	0.159097	0.16124	0.188059	0.0925	0.388446	0.026505	0.752651	0.0364	0.687009	0.004574	0.957504
rs10191091	0.4461	0.348471	0.6952	0.173145	-0.3787	0.499254	-0.1805	0.729984	-0.5258	0.0584182	-0.207	0.836034	-1.98717	0.274643	0.2303	0.698056	-0.0314	0.733462	-0.0505	0.26572	0.01727	0.799032	0.06126	0.422373	0.17632	0.110899	0.0277	0.767268	0.123404	0.10187	-0.2059	0.0147153	0.002335	0.972724
rs2881324	0.8153	0.0989407	0.228	0.66102	-0.791	0.172191	-0.4319	0.423909	-0.6136	0.0325694	0.241	0.817053	-2.50536	0.182807	0.3682	0.552012	-0.0344	0.719777	-0.0843	0.0723321	-0.02691	0.709263	-0.00383	0.962186	0.12311	0.275513	0.0779	0.419265	0.062384	0.428669	-0.2077	0.0184025	-0.080138	0.260942
rs10187368	1.3505	0.0259426	-0.1736	0.790241	-0.0665	0.926077	-1.0707	0.108435	-0.6287	0.0773068	-1.462	0.253364	0.09042	0.968803	-0.0084	0.991193	-0.1327	0.259663	-0.0705	0.248759	-0.00659	0.943653	0.01283	0.892612	0.17662	0.19867	0.0775	0.483539	-0.069082	0.466559	-0.2085	0.0586256	0.051314	0.5635
rs11678465	-0.464	0.322315	-0.7776	0.12289	-0.0534	0.92282	-0.3608	0.48428	0.1215	0.657906	0.876	0.375179	0.24542	0.891106	0.3783	0.518394	0.0018	0.98444	0.0421	0.357506	-0.02421	0.741233	-0.07855	0.338283	-0.22066	0.0544516	-0.0433	0.635837	-0.048542	0.520297	0.0844	0.330048	-0.03678	0.587999
rs7594278	-0.4991	0.295491	-0.714	0.164493	0.0311	0.955952	-0.4584	0.381549	0.0976	0.727687	0.94	0.347945	0.15102	0.934371	0.4179	0.481956	0.0258	0.779726	0.0484	0.287258	-0.02342	0.74736	-0.06847	0.424893	-0.2489	0.0348811	-0.059	0.529545	-0.030138	0.702358	0.0697	0.42276	-0.032963	0.633374
rs12465994	-2.3555	0.0303348	-0.2694	0.818412	0.9564	0.454743	-1.5739	0.189317	-0.1825	0.775638	-3.4865	0.126911	3.099	0.462908	0.7855	0.565555	0.3567	0.0911644	-0.06736	0.405318	-0.04337	0.786997	0.03712	0.825673	-0.043	0.886677	-0.4406	0.0692514	-0.0151	0.930667	0.10649	0.492401	-0.14196	0.395274
rs4255990	-2.2744	0.017291	-0.0013	0.998974	1.4226	0.2073	-1.6667	0.111785	-0.3702	0.509324	-2.505	0.213003	-1.86267	0.615187	0.0143	0.990426	0.2904	0.115129	-0.0744	0.421844	-0.03308	0.811006	-0.06571	0.676439	-0.10711	0.692196	-0.4366	0.0383955	-0.083587	0.585247	0.1021	0.524869	-0.079899	0.592085
rs7579629	-2.5908	0.0163777	-0.3386	0.771285	0.8971	0.479814	-1.4116	0.235873	-0.2242	0.724323	-3.0644	0.176456	2.801	0.503817	0.7407	0.585235	0.2996	0.152987	-0.06714	0.409885	-0.02553	0.870989	0.02814	0.868283	-0.0512	0.86543	-0.3919	0.0970209	-0.0182	0.916279	0.07858	0.618577	-0.11206	0.49908
rs6752737	-0.7661	0.234554	-0.4896	0.477973	-0.2479	0.745954	-0.7256	0.305298	-0.549	0.144612	0.7114	0.599021	3.21	0.183946	-0.1732	0.829069	-0.1408	0.259694	0.02703	0.652401	0.09649	0.254494	0.26205	0.0154329	-0.0406	0.804073	0.0565	0.662404	-0.0157	0.887244	-0.18832	0.100067	0.01628	0.869664
rs222826	-1.9172	0.19394	-1.4987	0.336222	-3.5815	0.0375555	0.1328	0.93488	0.0687	0.936688	2.695	0.384811	-3.65501	0.512682	2.2871	0.21299	0.3355	0.24411	0.3762	0.010322	0.17031	0.4004	0.3918	0.0749848	0.71731	0.00519533	0.64	0.00959474	-0.317087	0.239915	0.6162	0.00106547	0.154948	0.49845
rs288298	-1.5168	0.194266	1.3296	0.287494	0.2362	0.865375	0.2867	0.823183	-0.9899	0.145733	2.216	0.366925	1.84666	0.669665	-3.2261	0.0258858	-0.0284	0.899956	0.0607	0.511884	-0.3046	0.107121	0.04628	0.81195	-0.02206	0.940018	0.1035	0.654934	0.304883	0.104858	-0.0477	0.812322	0.170538	0.299773
rs288297	-1.5576	0.190122	1.3568	0.286178	0.4371	0.757788	0.7561	0.562227	-0.9647	0.163446	1.7535	0.480544	1.715	0.695137	-2.9496	0.0454052	-0.026	0.910309	0.08339	0.372059	-0.33365	0.0884048	0.09904	0.604525	0.0116	0.968513	0.1614	0.482926	0.3093	0.103074	-0.02282	0.912061	0.18607	0.263309
rs940274	-1.7332	0.313336	0.4174	0.820289	5.6411	0.00618182	-1.1675	0.534952	-0.3717	0.709839	3.143	0.379667	-2.19104	0.721949	-0.2006	0.92498	0.2815	0.396954	-0.1329	0.475152	0.47314	0.0403107	-0.58121	0.142566	-0.1144	0.788792	-0.2358	0.62836	0.516072	0.0363583	-0.0754	0.755175	0.428319	0.0162826
rs11129754	0.2395	0.627479	0.0063	0.990475	0.7031	0.228395	0.9648	0.0746303	0.4696	0.103165	1.8123	0.0800273	-1.255	0.502986	0.8408	0.17129	0.0555	0.56221	-0.00772	0.879154	-0.07556	0.311877	0.13356	0.109436	-0.1597	0.205282	0.1078	0.283557	-0.0094	0.904073	0.11859	0.149315	-0.06097	0.429576
rs4678564	0.1029	0.834504	0.0243	0.96336	0.7305	0.210051	1.0214	0.0581748	0.4876	0.0897941	1.798	0.081577	-1.277	0.494318	0.7361	0.229862	0.0569	0.550973	-0.0095	0.85193	-0.07495	0.316081	0.1374	0.101737	-0.16144	0.193135	0.1196	0.234211	0.003344	0.965835	0.1316	0.107682	-0.049347	0.516872
rs6788554	0.0693	0.890958	-0.0731	0.892764	0.7064	0.237343	1.0125	0.0677038	0.4908	0.0962713	1.7862	0.0919722	-1.005	0.600241	0.8688	0.167566	0.0468	0.63356	0.00296	0.954314	-0.07455	0.333161	0.12993	0.13434	-0.171	0.179112	0.1433	0.159555	-0.0179	0.824117	0.14606	0.0784995	-0.0557	0.477287
rs7632505	0.2805	0.67213	-0.0292	0.967245	-1.7923	0.0217175	-0.8047	0.26894	-0.4239	0.274408	0.5119	0.711632	-4.13	0.0974776	-1.6946	0.04	0.1162	0.365758	-0.0377	0.62246	-0.00403	0.966981	-0.03268	0.795759	0.132	0.401458	0.0948	0.418827	0.0848	0.39659	0.03346	0.759964	-0.0505	0.622525
rs12486864	-1.4834	0.146202	0.6029	0.582537	-2.0754	0.0860693	-1.6491	0.142433	-0.5701	0.343602	0.279	0.896486	-0.49035	0.90033	-1.5096	0.237093	0.3902	0.048639	-0.035	0.743683	-0.18804	0.257544	-0.30334	0.126475	-0.13491	0.585482	0.212	0.191744	0.039355	0.814475	-0.3173	0.101402	0.168402	0.253007
rs9838604	-0.2951	0.551254	-0.0809	0.878889	0.1882	0.746994	-1.1021	0.0427483	-0.5631	0.0518077	-0.949	0.359162	-0.57181	0.759802	0.1413	0.81916	0.0223	0.8149	0.0087	0.84897	0.00767	0.915872	0.07125	0.366727	0.44231	6.65391e-05	-0.1269	0.197504	0.000804	0.991964	0.0216	0.792076	0.009923	0.898387
rs9842371	-0.119	0.816151	-0.1093	0.841994	0.1438	0.811266	-1.0631	0.058437	-0.5248	0.079907	-1.0227	0.338846	-0.669	0.729322	0.2492	0.696642	0.0166	0.867074	0.01052	0.821441	-0.0036	0.961349	0.05451	0.504747	0.4551	7.55766e-05	-0.1359	0.180227	0.0144	0.864467	0.02124	0.800352	-0.00061	0.993992
rs13114738	0.2666	0.778625	-0.2316	0.81943	0.1947	0.862031	-1.767	0.0890928	-1.961	0.000361968	-1.7937	0.366843	6.216	0.0805952	2.1077	0.0737837	0.2329	0.204577	0.10665	0.222979	0.1377	0.299208	0.06907	0.655473	-0.0264	0.915189	-0.068	0.72015	0.0519	0.722585	0.34398	0.0077785	0.02691	0.865653
rs6821561	-0.2727	0.626046	0.2588	0.662826	0.6736	0.303173	-0.3437	0.576874	-0.3942	0.230189	0.149	0.89884	-1.8516	0.383535	-1.0939	0.117455	0.1111	0.306768	-0.0266	0.659172	-0.00385	0.963158	-0.01358	0.88288	-0.02906	0.825308	-0.0388	0.7093	0.093401	0.254393	-0.0961	0.326252	0.012871	0.87887
rs13129572	-0.1074	0.842093	0.512	0.37528	-0.0964	0.879848	-0.3067	0.604369	-0.5536	0.078624	-0.1669	0.882463	-1.064	0.599385	-1.8888	0.00477914	0.1422	0.173574	-0.0158	0.789886	0.08067	0.298682	-0.02121	0.818258	0.0274	0.823081	-0.0593	0.552606	0.0789	0.312318	-0.07966	0.389268	0.03111	0.698921
rs13116159	-0.2236	0.678585	0.4423	0.44677	0.0489	0.939194	-0.5186	0.383953	-0.6286	0.0468503	0.519	0.647176	-1.55492	0.448862	-1.8381	0.00639577	0.1818	0.0810432	0.0178	0.750766	0.07601	0.325214	-0.00107	0.990577	0.0683	0.567723	0.0316	0.748351	0.052453	0.503769	-0.0424	0.640079	0.008534	0.916726
rs3108151	-0.2719	0.619927	0.1087	0.853272	-0.2757	0.670852	-0.3691	0.53891	-0.5806	0.0690304	0.397	0.728985	-1.4334	0.486277	-1.4037	0.0390697	0.1451	0.169593	-0.0126	0.821757	0.07471	0.340904	-0.08584	0.350768	0.00212	0.986264	-0.064	0.530817	0.043407	0.588929	-0.027	0.768669	0.012316	0.881064
rs12646447	-0.246	0.725663	-1.2728	0.0898996	-0.2506	0.762196	-0.5524	0.473131	-0.1385	0.735715	-1.2877	0.383251	-1.3	0.627175	-1.7288	0.0474684	-0.1152	0.395763	-0.06971	0.320879	-0.02449	0.808103	-0.17231	0.188851	-0.285	0.136716	-0.0137	0.922274	-0.0522	0.65806	-0.07925	0.508307	0.01238	0.912505
rs17042171	-0.1095	0.874283	-1.2194	0.0999678	-0.1938	0.812804	-0.4425	0.560604	-0.0093	0.98175	-1.29	0.376709	-0.62198	0.813944	-1.5633	0.0695878	-0.0719	0.591263	-0.0578	0.405098	-0.00721	0.942739	-0.15159	0.246965	-0.26034	0.161505	0.0129	0.925171	-0.041192	0.721125	-0.0782	0.51476	0.013975	0.899453
rs723363	0.5408	0.259926	-0.5541	0.281795	0.2445	0.666129	0.0249	0.962419	-0.1746	0.534688	-0.967	0.338356	1.60051	0.380326	-0.5061	0.398163	0.0164	0.859934	0.0062	0.901481	0.13375	0.0395768	0.03767	0.645565	0.08126	0.484	-0.0425	0.660707	0.011346	0.884328	-0.1555	0.0708271	0.084797	0.24197
rs6533530	0.7511	0.119047	-0.5699	0.27043	0.2095	0.712829	0.002	0.996945	-0.147	0.602565	-0.805	0.427933	1.44696	0.429872	-0.5421	0.367531	0.0082	0.930408	0.0042	0.932562	0.13161	0.0452715	0.06717	0.401481	0.10347	0.366144	-0.058	0.550513	0.011322	0.886023	-0.1413	0.0986304	0.091033	0.217948
rs6533531	0.694	0.150079	-0.6081	0.239801	0.2155	0.704973	-0.0469	0.929611	-0.1092	0.699255	-0.718	0.479461	1.27938	0.485417	-0.5446	0.363734	0.0183	0.844807	0.0048	0.923153	0.12864	0.0491825	0.06196	0.441577	0.11143	0.329986	-0.0614	0.528785	0.01503	0.848936	-0.1238	0.147288	0.070542	0.345391
rs3866831	0.7547	0.115527	-0.6535	0.204162	0.1755	0.75667	0.0266	0.959787	-0.0992	0.724153	-0.6559	0.516131	1.302	0.475397	-0.4833	0.4196	0.0097	0.916797	0.00567	0.908557	0.12307	0.0590857	0.05554	0.485288	0.0929	0.412018	-0.0695	0.470835	0.0021	0.978607	-0.12102	0.15501	0.0926	0.212481
rs1460771	0.2519	0.603452	0.5901	0.255604	-0.1362	0.812758	1.0485	0.047802	0.2825	0.317407	-1.929	0.05885	0.62541	0.734928	0.4769	0.428938	0.0125	0.894381	0.0263	0.559105	0.03275	0.642034	0.01564	0.851361	0.15614	0.192396	0.1279	0.178788	-0.012307	0.880896	-0.0441	0.603577	-0.115295	0.147459
rs7676684	0.328	0.498649	0.3854	0.456558	-0.1516	0.791242	1.27	0.0167297	0.2739	0.33358	-2.383	0.0188518	1.24553	0.499571	0.6448	0.283263	0.0367	0.696033	0.0228	0.617655	0.06941	0.316903	0.03942	0.635023	0.12688	0.297032	0.1112	0.255222	-0.012283	0.884715	-0.0735	0.378817	-0.110313	0.165128
rs7698391	0.2897	0.566717	0.3153	0.551562	-0.1881	0.752731	1.1277	0.0409843	0.4299	0.141729	-1.864	0.0808908	0.61021	0.751055	0.412	0.511921	0.0716	0.461043	0.0287	0.542025	0.02911	0.696599	-0.05751	0.518056	0.15339	0.220394	0.1188	0.232707	-0.041112	0.6262	-0.0403	0.652342	-0.115635	0.156556
rs7698790	0.233	0.630737	0.5646	0.267121	-0.1659	0.772888	1.0662	0.0446785	0.3072	0.277645	-1.948	0.0559417	0.49784	0.787571	0.4102	0.496371	0.0099	0.915904	0.0238	0.594944	0.04282	0.546473	0.02094	0.80252	0.16502	0.167721	0.1244	0.196409	-0.013335	0.871756	-0.0514	0.547336	-0.111601	0.158318
rs6839599	0.2668	0.58398	0.4581	0.372184	-0.2339	0.685076	1.104	0.0386635	0.3483	0.22113	-1.823	0.0745931	0.58432	0.753265	0.5272	0.383675	0.009	0.924231	0.0168	0.706963	0.02654	0.706712	0.00815	0.920934	0.1467	0.230318	0.1097	0.260538	-0.0393	0.649543	-0.0603	0.481454	-0.112297	0.158911
rs2054305	0.2227	0.64618	0.5867	0.258851	-0.114	0.842877	1.0965	0.0391132	0.3404	0.229594	-1.921	0.0596748	0.60637	0.74299	0.4514	0.453791	0.0094	0.920678	0.0211	0.638447	0.0302	0.671986	0.01719	0.837775	0.16174	0.179039	0.1298	0.174652	-0.014919	0.855993	-0.0505	0.553511	-0.124391	0.118905
rs2199312	0.2589	0.598514	0.6599	0.208177	-0.2392	0.682293	1.0558	0.0499526	0.3423	0.23658	-2.029	0.0496035	1.07155	0.568429	0.3734	0.539232	0.0335	0.724957	0.0131	0.776718	0.01966	0.786844	0.03459	0.684169	0.14589	0.236398	0.1082	0.267913	-0.015866	0.846695	-0.045	0.59944	-0.134434	0.098474
rs10857031	0.2899	0.550913	0.6193	0.234085	-0.0827	0.8859	1.1138	0.0364841	0.357	0.208416	-2.017	0.0483532	0.70423	0.703811	0.4682	0.439249	0.0246	0.794008	0.02	0.656474	0.02978	0.677588	0.01391	0.868834	0.15849	0.188809	0.1268	0.18643	-0.004918	0.952194	-0.0535	0.531619	-0.124455	0.119763
rs7655989	0.2733	0.573888	0.5863	0.260148	-0.0749	0.896574	1.0964	0.0395667	0.352	0.214935	-2.025	0.047402	0.73478	0.691545	0.4513	0.455805	0.0178	0.850209	0.0214	0.634802	0.03154	0.659869	0.01492	0.859379	0.15919	0.187573	0.128	0.182617	-0.01006	0.902388	-0.0532	0.534268	-0.122027	0.126238
rs13104081	0.3095	0.522737	0.5725	0.269808	-0.1128	0.84425	1.1034	0.037614	0.2992	0.29019	-2.0058	0.0488057	0.815	0.658654	0.3523	0.559146	0.0016	0.986551	0.01642	0.714996	0.02329	0.744723	0.02247	0.789133	0.144	0.23377	0.1226	0.198015	-0.013	0.87352	-0.05249	0.537451	-0.12798	0.106485
rs17012484	NA	NA	NA	NA	NA	NA	NA	NA	NA	NA	NA	NA	NA	NA	NA	NA	NA	NA	NA	NA	NA	NA	NA	NA	NA	NA	NA	NA	NA	NA	NA	NA	NA	NA
rs1869717	-0.994	0.479811	0.549	0.717143	-1.3003	0.434891	-0.3864	0.802998	0.0725	0.929519	-2.09	0.480721	-12.3548	0.0204654	-1.7158	0.330211	0.2775	0.307188	0.4699	0.00025917	0.0113	0.954057	0.35922	0.103148	0.1696	0.582529	0.5892	0.0101036	0.007932	0.971181	0.2619	0.331946	0.063537	0.76879
rs380527	NA	NA	NA	NA	NA	NA	NA	NA	NA	NA	NA	NA	NA	NA	NA	NA	NA	NA	NA	NA	NA	NA	NA	NA	NA	NA	NA	NA	NA	NA	NA	NA	NA	NA
rs1423527	0.2792	0.557087	0.4356	0.392963	-0.1316	0.813902	-0.5965	0.253605	0.0363	0.896372	-0.0574	0.953959	0.501	0.781172	0.24	0.686317	-0.1635	0.075464	0.04665	0.36014	0.11342	0.104615	0.09215	0.265714	-0.1206	0.358288	-0.0578	0.556578	-0.0312	0.68765	-0.17393	0.0581739	0.0867	0.252953
rs2335418	0.2657	0.575451	0.4279	0.399203	-0.49	0.379835	-0.6784	0.191154	-0.1422	0.609118	0.947	0.338858	0.06569	0.970791	0.3743	0.525033	-0.1973	0.0309291	0.0546	0.287797	0.05755	0.403247	0.07607	0.349976	-0.11268	0.380929	-0.0932	0.356713	-0.06488	0.410244	-0.1286	0.14662	0.112798	0.124272
rs11957260	0.3651	0.436511	0.4422	0.380773	-0.4624	0.403807	-0.6884	0.1824	-0.1529	0.578921	0.903	0.35773	-0.2126	0.904796	0.512	0.383538	-0.2095	0.0211618	0.0587	0.242486	0.05343	0.433492	0.07778	0.330016	-0.12149	0.34181	-0.084	0.398938	-0.067428	0.38629	-0.1159	0.186747	0.116052	0.111281
rs10474433	0.6898	0.159274	0.7227	0.169684	0.6923	0.230684	-0.4969	0.356276	0.0663	0.818233	-0.184	0.85737	-0.86481	0.642303	0.4884	0.426348	-0.1692	0.0749237	0.0384	0.457809	0.08192	0.247829	0.10651	0.215963	-0.07877	0.536639	0.0258	0.797998	-0.022182	0.783317	-0.1557	0.118888	0.079146	0.320376
rs7703051	0.5242	0.278036	0.3612	0.486994	0.0762	0.893617	-0.4168	0.433108	0.1779	0.530608	0.695	0.492658	-0.16009	0.930531	0.4426	0.464519	-0.1447	0.123077	0.0492	0.333428	0.10918	0.129392	0.05486	0.520448	-0.12243	0.34161	-0.0329	0.735974	-0.040309	0.617848	-0.1712	0.0596383	0.082293	0.257676
rs12654264	0.3566	0.463444	0.311	0.549773	0.0031	0.995699	-0.459	0.390919	0.1582	0.579184	0.678	0.505522	0.19632	0.915307	0.6246	0.304511	-0.1326	0.159577	0.0582	0.259289	0.09942	0.17156	0.05187	0.542919	-0.12416	0.339086	-0.0424	0.670206	-0.055037	0.495584	-0.1463	0.106287	0.088451	0.228547
rs3846663	0.336	0.487709	0.3068	0.554593	0.08	0.888546	-0.4228	0.426854	0.1565	0.581196	0.73	0.470861	0.00301	0.998691	0.395	0.513524	-0.1277	0.173492	0.0476	0.347161	0.1063	0.137921	0.06544	0.443204	-0.11357	0.378759	-0.0217	0.823808	-0.059857	0.452017	-0.1858	0.0428319	0.092624	0.203899
rs4704221	0.1001	0.836361	0.5601	0.280834	-0.6139	0.28413	-0.649	0.222483	-0.1146	0.685858	1.0996	0.279179	0.096	0.958218	0.3914	0.516978	-0.1622	0.0842651	0.06801	0.170454	0.07484	0.298275	0.01349	0.867142	-0.1241	0.342627	-0.0875	0.383759	-0.0576	0.4883	-0.07856	0.368987	0.09305	0.196612
rs5744680	-0.1333	0.783101	-0.5196	0.316444	0.5804	0.310215	0.6313	0.234683	0.0919	0.745409	-1.123	0.268272	-0.064	0.972026	-0.3439	0.568608	0.1623	0.0836315	-0.07413	0.146905	-0.08005	0.26825	0.00014	0.998649	0.127	0.336141	0.0594	0.558855	0.0596	0.472711	0.0808	0.366152	-0.09683	0.181201
rs984976	-0.1654	0.731075	-0.4823	0.349527	0.5431	0.339425	0.606	0.251134	0.0723	0.797193	-1.0483	0.29843	-0.284	0.875753	-0.3929	0.512312	0.1632	0.0799734	-0.06856	0.174979	-0.08181	0.258482	-0.00279	0.972658	0.1285	0.32799	0.0634	0.531642	0.0519	0.527546	0.08599	0.332478	-0.09345	0.193485
rs40060	0.4593	0.357718	0.3224	0.54798	-0.1521	0.796068	-0.6202	0.258174	0.2626	0.369785	0.314	0.764414	0.26549	0.88836	0.5678	0.363929	-0.1046	0.281249	-0.0132	0.809025	0.05032	0.492906	0.00303	0.972294	-0.20989	0.113288	-0.0208	0.841948	-0.019804	0.809883	-0.1343	0.137427	0.014362	0.847841
rs34361	0.3242	0.519433	0.2318	0.667587	-0.1684	0.776273	-0.5794	0.29466	0.3083	0.29585	0.3954	0.707245	0.218	0.90912	0.5002	0.426145	-0.0967	0.321449	-0.00699	0.899891	0.07741	0.292195	0.01192	0.892479	-0.2009	0.123698	-0.0199	0.852429	-0.0129	0.876653	-0.13585	0.133348	0.00491	0.949175
rs10057967	0.3746	0.450238	0.1208	0.820463	-0.3747	0.521153	-0.296	0.587349	0.2617	0.368174	-0.242	0.81555	0.47193	0.801813	0.7626	0.217082	-0.0687	0.474699	-0.0076	0.885701	0.09641	0.187874	-0.00671	0.936904	-0.29281	0.0297692	-0.0072	0.9456	0.01158	0.886625	-0.0987	0.255553	0.022566	0.763574
rs7715806	0.6334	0.20302	0.6206	0.244868	-0.4386	0.454399	0.5379	0.325305	0.4436	0.127801	0.214	0.837596	2.75451	0.142796	0.9344	0.132218	-0.0175	0.856209	-0.0104	0.838061	0.0594	0.414866	-0.02194	0.797307	-0.23552	0.0680923	-0.0399	0.700485	-0.007593	0.925921	-0.1202	0.136615	0.034002	0.653822
rs9942416	0.56	0.258059	0.5279	0.320165	-0.4318	0.458961	0.5048	0.353677	0.3934	0.174904	-0.064	0.951127	3.06642	0.100203	1.0069	0.103038	-0.0084	0.93037	-0.0041	0.936026	0.07744	0.294386	-0.01128	0.893307	-0.23817	0.0668173	-0.0679	0.520613	-0.030446	0.711311	-0.1275	0.115569	0.036357	0.624664
rs1917753	0.4219	0.40074	-0.4801	0.372004	-1.1154	0.0567501	-0.3012	0.580898	0.1668	0.567301	-0.236	0.823235	1.23318	0.513978	1.3682	0.0278147	-0.0966	0.320468	-0.009	0.847814	0.08543	0.245039	0.03713	0.682183	-0.14	0.27896	-0.0411	0.712094	-0.085454	0.309742	-0.1286	0.127425	-0.072132	0.37938
rs1917751	0.4742	0.338322	-0.2006	0.705767	-1.0396	0.0746493	-0.1298	0.811557	0.1951	0.501216	-0.3998	0.700919	1.291	0.491975	1.091	0.0771736	-0.0806	0.401346	-0.01073	0.826684	0.10785	0.145997	0.01774	0.842772	-0.1463	0.251782	-0.0724	0.503247	-0.0661	0.426518	-0.11813	0.155188	-0.10423	0.197724
rs11741319	0.4934	0.32008	-0.1266	0.81196	-1.1186	0.0552954	-0.0494	0.927937	0.1843	0.526193	-0.918	0.378505	1.94055	0.301614	1.2431	0.0440932	-0.0507	0.598065	-0.0146	0.76552	0.14953	0.0447111	0.00679	0.937806	-0.18566	0.155249	-0.0748	0.486522	-0.051339	0.538199	-0.1237	0.131363	-0.117426	0.149041
rs940856	0.49	0.323381	-0.1265	0.812085	-1.1154	0.0559472	-0.0493	0.92799	0.1864	0.521323	-0.917	0.378762	1.91755	0.307608	1.2304	0.0467099	-0.0511	0.594878	-0.0144	0.769543	0.1493	0.0452077	0.00798	0.926695	-0.18615	0.154481	-0.0751	0.485011	-0.051782	0.535035	-0.1238	0.131243	-0.117873	0.147764
rs2012658	0.4883	0.326456	-0.1304	0.807044	-1.122	0.0553435	-0.1168	0.831	0.1479	0.612046	-0.864	0.408577	1.641	0.383904	1.1554	0.0625334	-0.0322	0.738609	-0.02233	0.649224	0.14073	0.0613358	0.01449	0.866799	-0.2202	0.10449	-0.0694	0.520525	-0.0554	0.508319	-0.13642	0.0961981	-0.11436	0.1628
rs7727150	0.4966	0.336227	-0.1117	0.837826	-1.0676	0.0823645	0.303	0.591221	0.3606	0.236334	-1.183	0.275486	3.06125	0.120686	1.3568	0.0370379	-0.0743	0.460163	-0.045	0.372568	0.16075	0.0342554	0.05596	0.533944	-0.06845	0.59444	-0.0826	0.466316	-0.022272	0.796294	-0.1279	0.13617	-0.144348	0.0918678
rs11745812	0.5624	0.259144	0.0185	0.971914	-1.02	0.0829308	-0.0296	0.957161	0.172	0.558137	-0.819	0.433171	1.91587	0.30962	1.3899	0.0259839	-0.045	0.642484	-0.0117	0.811701	0.1543	0.0386134	0.01849	0.83161	-0.17866	0.17413	-0.0589	0.587073	-0.04353	0.606969	-0.1337	0.108329	-0.125265	0.125902
rs296211	1.0008	0.0640628	-0.3154	0.586681	-0.2123	0.739737	0.4546	0.444694	0.1989	0.530125	1.5129	0.181667	-1.165	0.569116	-1.3174	0.0505892	-0.1395	0.182956	-0.0918	0.0756982	-0.06499	0.396945	-0.05809	0.549143	-0.3103	0.0293125	-0.12	0.248341	-0.1574	0.0673189	-0.02497	0.800401	0.03111	0.711112
rs295049	0.7745	0.288429	-0.4597	0.551783	-0.742	0.390202	1.1128	0.156264	0.3393	0.425437	2.622	0.0841951	-4.32353	0.113866	-2.2832	0.0113022	-0.3153	0.022928	-0.0982	0.172469	-0.07478	0.463836	0.01735	0.897301	-0.24538	0.164816	-0.2027	0.138573	-0.210581	0.0648782	-0.1087	0.38693	0.135739	0.264213
rs295025	0.9556	0.0922255	-0.2528	0.678263	0.1783	0.790102	0.7482	0.230851	0.3702	0.266173	1.1949	0.315761	-0.517	0.810837	-1.4874	0.0357044	-0.1691	0.124147	-0.08361	0.145423	-0.04232	0.596125	-0.01991	0.841473	-0.2338	0.0893918	-0.1209	0.286482	-0.0927	0.32023	-0.10963	0.291139	0.13649	0.127118
rs152599	0.5873	0.230556	0.2498	0.631885	0.1061	0.854398	0.352	0.510949	-0.0554	0.84548	-0.135	0.895828	1.53989	0.410118	0.5656	0.352765	-0.1077	0.253786	-0.0164	0.754117	-0.04823	0.489013	-0.0363	0.661168	-0.1415	0.23733	-0.0439	0.666646	0.001618	0.983688	0.0521	0.559162	0.067488	0.368724
rs6580586	0.3774	0.642358	-0.0261	0.976098	0.8554	0.367878	0.7264	0.414946	0.3343	0.480346	2.08	0.220585	-1.52981	0.620183	0.0221	0.98248	0.3093	0.0471924	0.0293	0.740029	0.01904	0.861129	0.04285	0.746805	0.26101	0.175532	-0.0496	0.780159	-0.003198	0.980786	-0.0947	0.533555	0.013108	0.913353
rs11953428	-0.9197	0.481368	0.5079	0.716441	-0.3572	0.816533	-1.4234	0.323377	-0.923	0.229672	1.275	0.642847	-2.61078	0.598604	-1.7142	0.293173	0.0005	0.998422	-0.0486	0.689869	-0.21923	0.26899	0.06409	0.775979	0.07886	0.806962	-0.3722	0.191456	0.097966	0.673179	0.3334	0.130033	-0.325552	0.169461
rs17749279	-0.4225	0.687195	-1.24	0.26952	-0.225	0.855755	0.2354	0.838262	0.0873	0.886951	2.044	0.351704	0.00024	0.999953	0.1449	0.91183	0.1372	0.499793	-0.0742	0.453779	0.03181	0.827468	-0.30342	0.13186	-0.06663	0.781528	0.2414	0.180574	-0.014036	0.934731	-0.0442	0.815789	0.079849	0.653285
rs2962845	-0.6999	0.187463	0.1923	0.735617	-0.1729	0.783319	-0.0973	0.867611	0.1047	0.736248	1.4633	0.189209	-1.121	0.576498	0.1107	0.867324	0.0541	0.599269	0.05463	0.304173	-0.05823	0.456415	-0.03926	0.672735	-0.0827	0.528086	0.079	0.442456	-0.0321	0.710462	0.08607	0.317923	-0.00051	0.994692
rs11739147	-0.668	0.208418	0.1416	0.803622	-0.0812	0.897185	-0.1048	0.857552	0.1041	0.737837	1.443	0.195566	-1.18017	0.556709	0.2369	0.720185	0.0625	0.543984	0.0484	0.363297	-0.0597	0.445417	-0.02323	0.801504	-0.07142	0.582759	0.0698	0.498813	-0.033249	0.700018	0.0831	0.334615	0.001892	0.980398
rs1800562	-1.5996	0.14617	1.0055	0.396135	-1.6567	0.204555	1.6543	0.171906	0.1847	0.774757	1.995	0.392868	-6.55522	0.115682	0.7191	0.601423	0.2382	0.266109	0.0308	0.792039	0.17787	0.263987	0.18457	0.303176	-0.15683	0.59247	0.2749	0.164534	0.265614	0.103085	-0.2599	0.198419	-0.21777	0.274144
rs2242416	-0.4997	0.31336	0.6806	0.202261	0.4053	0.491014	-0.0092	0.986527	0.0553	0.849103	2.262	0.0293724	-3.61269	0.0539304	0.7141	0.250479	-0.0774	0.420685	-0.0068	0.883588	-0.01532	0.82762	-0.07352	0.376904	-0.00534	0.966059	-0.1917	0.0596393	0.010502	0.896089	0.0701	0.445929	-0.030127	0.69096
rs1469475	-0.3932	0.664876	-0.9906	0.308471	0.9115	0.393421	-0.8217	0.410106	-0.2392	0.653143	0.4804	0.799847	-3.46	0.31283	-1.908	0.0919628	0.159	0.366555	0.0176	0.859582	0.13614	0.245565	-0.05278	0.705145	-0.5143	0.0607793	-0.0935	0.622512	-0.4002	0.0219562	-0.00965	0.951125	-0.05914	0.673276
rs10455175	-0.6634	0.465813	0.9456	0.334294	0.6869	0.526454	-1.1468	0.254778	-0.243	0.649422	1.269	0.503898	-5.29053	0.120895	-2.015	0.0775537	-0.1637	0.357064	0.0883	0.293834	-0.12813	0.347374	0.1727	0.188635	-0.30937	0.229248	0.145	0.439616	0.345634	0.00670865	0.258	0.0883655	0.086931	0.517634
rs11755235	NA	NA	NA	NA	NA	NA	NA	NA	NA	NA	NA	NA	NA	NA	NA	NA	NA	NA	NA	NA	NA	NA	NA	NA	NA	NA	NA	NA	NA	NA	NA	NA	NA	NA
rs2209247	0.424	0.591409	-0.0362	0.965993	1.8741	0.0449824	1.485	0.0870903	0.5755	0.213772	-0.124	0.940667	-0.75838	0.799473	-0.067	0.946051	0.083	0.588257	0.0062	0.928298	-0.02294	0.844246	0.0002	0.998689	0.14342	0.435285	-0.0527	0.748534	-0.020582	0.882787	0.1637	0.190986	-0.007024	0.950962
rs6908214	0.1507	0.880948	-0.5968	0.580298	1.9167	0.10585	1.5537	0.159307	0.0273	0.963056	2.9858	0.157848	-5.781	0.131157	1.633	0.193179	-0.2168	0.266325	-0.08271	0.37358	-0.02845	0.846848	-0.30735	0.0741782	-0.1236	0.606101	-0.1553	0.449255	-0.2203	0.182544	-0.10325	0.549616	0.04865	0.74909
rs847440	0.4622	0.337859	0.254	0.623438	0.3932	0.489599	-0.4271	0.419743	-0.0451	0.873086	-1.337	0.18532	2.84048	0.117285	-0.3323	0.579479	-0.0024	0.979307	0.0012	0.977587	0.00359	0.958825	0.00975	0.903673	-0.03823	0.749428	0.0059	0.951065	0.048495	0.510447	0.0157	0.85533	0.064971	0.394267
rs819368	0.9012	0.0919897	0.3065	0.594852	1.025	0.103912	0.2612	0.657518	-0.0754	0.810519	-2.044	0.0657971	3.63985	0.0717048	-0.6057	0.363234	-0.1268	0.218885	0.0579	0.25158	0.01963	0.790486	0.15342	0.0652495	0.06468	0.604222	0.0611	0.579088	0.196624	0.0209225	-0.0149	0.873401	0.088177	0.26332
rs17140821	-2.1721	0.101788	-2.17	0.126397	1.5936	0.31214	-0.6728	0.644996	-0.5875	0.449442	-0.5966	0.829781	-4.641	0.351428	-2.9886	0.0707947	0.0364	0.887874	0.03511	0.762791	-0.2348	0.284932	0.00543	0.978188	-0.0351	0.914012	0.4101	0.0851814	-0.1395	0.579331	0.05739	0.812819	0.44969	0.0239255
rs2362301	-0.1178	0.865247	-0.2944	0.693738	-1.2599	0.124462	0.2887	0.704181	0.0494	0.903701	0.358	0.806354	1.25469	0.635724	-0.4772	0.580721	-0.1422	0.294335	-0.0876	0.195531	-0.02607	0.80891	-0.02793	0.82184	-0.19076	0.267185	-0.2894	0.034234	0.126052	0.260862	-0.1106	0.316048	0.105411	0.299508
rs11771405	1.0458	0.138244	0.6402	0.385603	1.8633	0.0246503	2.1296	0.00582458	0.5276	0.204122	0.876	0.551757	2.26242	0.404385	0.6509	0.463244	-0.0197	0.885527	0.0811	0.290501	-0.03282	0.759067	0.25304	0.0280238	0.34788	0.0120928	0.1335	0.316852	0.120674	0.284521	0.1364	0.289454	0.029522	0.790303
rs10487574	0.4252	0.51194	0.4115	0.554012	-0.8573	0.260343	0.0319	0.964339	-0.4162	0.273331	0.0139	0.991824	1.674	0.492674	-0.4251	0.599597	-0.0014	0.991404	-0.11196	0.0659016	-0.18198	0.0501022	0.00416	0.964914	0.083	0.603512	0.0126	0.923579	0.0695	0.463859	-0.15968	0.126157	-0.12933	0.213668
rs17330072	0.4997	0.388671	-0.5296	0.39529	-0.2864	0.676167	0.5455	0.392123	0.1121	0.740634	1.42	0.244339	1.3215	0.548356	1.0065	0.164494	0.0069	0.950785	-0.0641	0.259099	-0.14875	0.0600997	-0.00175	0.98569	0.01865	0.889446	0.0797	0.527014	-0.073069	0.487041	-0.1684	0.115385	-0.015825	0.861402
rs10487569	0.3248	0.637892	-0.2429	0.742924	-0.9063	0.264137	0.6401	0.398663	0.054	0.893869	-0.092	0.948901	3.72073	0.150709	0.5493	0.523697	-0.0338	0.800677	-0.0547	0.416846	-0.14454	0.156765	0.0637	0.538935	0.03587	0.834443	0.0247	0.861185	0.039201	0.704042	-0.1058	0.373387	-0.107502	0.315528
rs2074755	-0.7438	0.309966	0.9106	0.247311	-0.6683	0.441185	-1.0305	0.200355	-1.0729	0.0117359	1.396	0.361707	-5.57084	0.0450151	-1.1296	0.214878	-0.0185	0.89622	0.0484	0.486542	0.11528	0.271616	0.14993	0.26087	0.32847	0.0517516	0.204	0.116946	0.031999	0.777258	-0.1856	0.13161	0.063791	0.573003
rs17145817	NA	NA	NA	NA	NA	NA	NA	NA	NA	NA	NA	NA	NA	NA	NA	NA	NA	NA	NA	NA	NA	NA	NA	NA	NA	NA	NA	NA	NA	NA	NA	NA	NA	NA
rs799165	NA	NA	NA	NA	NA	NA	NA	NA	NA	NA	NA	NA	NA	NA	NA	NA	NA	NA	NA	NA	NA	NA	NA	NA	NA	NA	NA	NA	NA	NA	NA	NA	NA	NA
rs675236	0.4968	0.325053	-0.0616	0.909318	-0.0803	0.893368	0.3102	0.57613	0.2113	0.473984	0.796	0.452889	0.68838	0.718021	0.0851	0.892304	0.1197	0.220326	0.0622	0.180242	0.07162	0.298042	0.03001	0.724814	-0.01709	0.88762	0.1174	0.265075	-0.07365	0.385628	-0.025	0.774777	-0.006851	0.932669
rs17504461	0.3281	0.533275	0.2838	0.615043	-0.0118	0.984876	0.432	0.455174	0.2087	0.498126	0.9976	0.365924	1.144	0.564373	-0.0565	0.931345	0.1009	0.322437	0.07168	0.131248	0.05302	0.449938	0.03613	0.68841	-0.0389	0.757421	0.1478	0.163484	-0.0489	0.574557	0.00015	0.998686	-0.00924	0.913616
rs2136768	-0.2039	0.677378	-0.0316	0.952028	-0.3304	0.568604	-0.2616	0.626825	-0.1038	0.717391	0.34	0.7418	-1.62303	0.384153	0.2629	0.667139	0.0313	0.741101	-0.0011	0.981487	-0.00123	0.985826	-0.06632	0.42143	0.1872	0.126926	0.0438	0.648665	-0.070053	0.374279	0.0278	0.738812	-0.000195	0.997994
rs10258797	0.0722	0.898427	-0.6423	0.289434	0.33	0.620998	-0.0375	0.951942	0.3882	0.240957	0.9896	0.404427	-0.127	0.952632	-0.7612	0.280568	-0.1092	0.319204	0.03903	0.471072	-0.08215	0.29993	0.08684	0.366665	-0.2677	0.0849814	-0.1578	0.207927	-0.1795	0.0528549	0.13911	0.154866	0.03493	0.685243
rs7800093	-0.5934	0.704967	-0.6657	0.691132	1.0393	0.571704	-0.188	0.913167	0.1579	0.863708	2.611	0.426224	0.78602	0.895689	0.1194	0.951373	0.2425	0.422808	0.2694	0.0757943	0.14183	0.476165	-0.20635	0.490214	-0.23758	0.601677	0.2841	0.301148	-0.057616	0.824872	0.1843	0.396535	0.49698	0.0193923
rs6961948	3.4019	0.0694762	-1.209	0.547271	1.317	0.556082	1.3834	0.50183	1.0708	0.328615	-1.844	0.642339	3.77069	0.594249	0.3227	0.890063	0.1928	0.596277	-0.1374	0.536389	-0.16309	0.530767	-0.11745	0.745739	0.63502	0.117642	0.1444	0.641849	0.025851	0.926204	0.112	0.68133	0.226841	0.496902
rs9314492	0.3589	0.491532	-0.1871	0.738411	-0.3599	0.556942	-0.2029	0.723637	0.1164	0.703657	-1.4533	0.183668	1.76	0.375167	-0.227	0.727649	0.2815	0.00512449	0.01642	0.74733	-0.04466	0.539799	-0.33009	0.000967388	0.0738	0.544204	0.0457	0.677134	-0.0568	0.511801	0.0073	0.934675	0.01082	0.889972
rs4841134	0.2411	0.626563	0.435	0.412603	-0.1822	0.755061	-0.0491	0.928238	0.2491	0.391184	0.2266	0.827081	-3.429	0.0667326	-0.843	0.172905	0.1863	0.0516916	0.08446	0.110154	-0.08677	0.21154	0.05847	0.462175	-0.1298	0.259911	0.051	0.607379	-0.019	0.810894	0.13782	0.105562	0.05672	0.451
rs17410407	0.5097	0.421641	0.0145	0.982989	-0.0057	0.993978	0.2049	0.768855	0.4986	0.179402	1.6921	0.203521	-2.904	0.227702	0.2105	0.790485	0.0778	0.5272	0.01558	0.791541	-0.02133	0.806931	0.03978	0.722976	0.0301	0.864038	-0.0738	0.588978	0.0584	0.552968	0.07062	0.51438	-0.12637	0.179724
rs17482310	0.5731	0.361689	0.0205	0.975747	-0.0451	0.951556	0.0913	0.894769	0.4388	0.232308	1.569	0.233502	-2.76764	0.245343	0.1868	0.811828	0.0717	0.556298	-0.0012	0.983103	-0.01849	0.829757	0.04045	0.713297	0.05554	0.744791	-0.0644	0.629981	0.070498	0.468241	0.051	0.63373	-0.113018	0.22241
rs12543154	0.0459	0.94119	-0.085	0.898664	-0.3327	0.650831	0.0765	0.910926	0.3467	0.341705	1.6834	0.197649	-2.96	0.211309	-0.0057	0.994107	0.0246	0.838563	-0.0053	0.927681	-0.06693	0.446684	0.01742	0.870019	0.0573	0.735895	-0.1056	0.431726	0.079	0.423584	0.02588	0.811207	-0.11754	0.20783
rs1441771	0.0313	0.959918	-0.0138	0.983421	-0.5227	0.475248	0.3404	0.618078	0.426	0.24185	1.364	0.295225	-3.15167	0.181068	-0.061	0.93741	0.0414	0.73144	0.005	0.933397	-0.04644	0.603634	0.05698	0.59181	0.06287	0.708697	-0.1214	0.373128	0.101753	0.300101	-0.0059	0.956468	-0.101753	0.284765
rs263	-0.1451	0.810172	-0.4412	0.49518	0.1704	0.811308	-0.8703	0.189099	0.1167	0.740996	1.446	0.25275	-3.5061	0.124011	-0.4273	0.569938	0.0403	0.730706	-0.0632	0.257145	-0.12196	0.189143	-0.15589	0.138282	0.13129	0.398917	-0.143	0.240471	-0.041626	0.665446	0.2687	0.00542313	-0.095547	0.297241
rs271	-0.3544	0.600545	-0.2526	0.72779	-0.3996	0.616199	-0.3273	0.659769	0.0882	0.82377	0.681	0.631452	-3.39686	0.18511	-0.4828	0.567013	0.0358	0.785095	-0.0048	0.93878	-0.13973	0.161014	-0.11521	0.33204	0.25846	0.120463	-0.1208	0.384979	-0.013888	0.900914	0.29	0.00855003	-0.005902	0.955064
rs326	0.1419	0.785474	0.1016	0.855611	1.0044	0.102617	0.386	0.50028	0.3669	0.228899	2.8645	0.00862671	-7.279	0.000198394	0.2103	0.74621	-0.0085	0.933062	0.00362	0.940897	-0.14373	0.0585784	-0.14882	0.0774983	0.2091	0.101555	-0.0871	0.371478	0.0036	0.964016	0.17945	0.0285925	0.08631	0.285229
rs327	-0.0223	0.967289	-0.0271	0.962804	1.0477	0.101292	0.79	0.185028	0.3302	0.29888	2.8394	0.0123015	-7.618	0.000187738	0.4358	0.519962	-0.0591	0.573936	0.02529	0.611311	-0.1533	0.0586915	-0.11347	0.202035	0.3094	0.0152029	-0.1283	0.230828	-0.0052	0.951825	0.14324	0.0944439	0.14867	0.0763929
rs12679834	0.5687	0.449568	-0.8704	0.280375	0.6598	0.457708	-0.1847	0.823167	0.16	0.71634	3.5798	0.0225	-9.593	0.000661023	-0.4966	0.596491	-0.1297	0.374479	0.01017	0.878019	-0.2729	0.0234279	-0.19721	0.15177	0.2251	0.229654	-0.2884	0.07931	-0.0378	0.762078	0.23614	0.0365943	-0.06368	0.596535
rs2197089	0.8546	0.0837946	0.4446	0.402481	0.3748	0.519232	-0.3821	0.482516	0.107	0.712276	-1.3221	0.202602	5.981	0.00150691	0.5532	0.370747	0.0367	0.701493	-0.00058	0.990294	0.03912	0.584416	0.0071	0.936456	-0.2211	0.0778341	-0.0704	0.449928	0.0338	0.682279	-0.26231	0.003761	-0.13687	0.0824148
rs1569209	0.2283	0.786078	-1.1762	0.191764	0.653	0.511559	-0.2426	0.792906	-0.0569	0.908009	4.602	0.0086907	-11.637	0.000221148	-0.8286	0.429364	-0.1946	0.233476	0.05145	0.441147	-0.3041	0.0285318	-0.17875	0.276549	0.2944	0.157755	-0.2385	0.211222	-0.0871	0.53148	0.30183	0.0123786	-0.03606	0.7909
rs17482753	0.3037	0.681849	-1.2308	0.12125	0.2671	0.760993	-0.155	0.848914	0.0487	0.910451	4.005	0.00947738	-9.93834	0.000336625	-0.1829	0.8429	-0.1798	0.207081	0.0121	0.854544	-0.30383	0.0110089	-0.19402	0.152714	0.25661	0.157978	-0.2662	0.093422	-0.10642	0.409032	0.2255	0.0455508	-0.121113	0.320119
rs12682115	0.1937	0.797606	-0.9858	0.223222	0.4458	0.617443	-0.0351	0.966212	0.1006	0.819961	4.2281	0.00722265	-9.313	0.000995831	0.051	0.95681	-0.1495	0.30787	0.00794	0.905148	-0.22796	0.0551668	-0.20577	0.135451	0.2851	0.119162	-0.2618	0.109786	-0.0033	0.979079	0.24676	0.0256964	-0.08425	0.490228
rs10503669	0.2992	0.69243	-1.0128	0.212648	0.4769	0.593227	-0.0664	0.936236	0.08	0.856734	3.97	0.0119333	-9.33023	0.00100104	-0.0303	0.974448	-0.2	0.172349	0.0135	0.839859	-0.24304	0.0417901	-0.18925	0.170178	0.28689	0.116099	-0.2699	0.0977585	-0.017663	0.887265	0.2378	0.0311523	-0.080169	0.514751
rs17410962	0.4298	0.529384	-0.3799	0.601181	0.9502	0.238542	-0.4589	0.540491	0.2243	0.575002	2.828	0.0470147	-6.62783	0.00932234	-0.0839	0.921164	-0.0956	0.467862	-0.0458	0.50494	-0.20452	0.0601428	-0.11858	0.318959	0.13181	0.458046	-0.1771	0.212416	0.060214	0.579747	0.2111	0.0468924	-0.164084	0.150433
rs17489268	-0.2206	0.683351	0.164	0.773735	1.0003	0.117026	0.6714	0.257713	0.2037	0.519917	3.108	0.00597445	-7.62962	0.000171844	0.3664	0.585756	-0.08	0.442682	0.0423	0.407309	-0.11894	0.137701	-0.10108	0.270063	0.31568	0.0167982	-0.1351	0.207716	0.016052	0.855734	0.166	0.0511261	0.15747	0.0615044
rs17411024	0.2014	0.784147	-0.773	0.326639	0.534	0.538629	-0.0376	0.962892	0.022	0.959305	3.908	0.0108062	-8.52731	0.00201474	0.2668	0.771215	-0.1649	0.248393	0.016	0.806623	-0.19372	0.0917866	-0.17777	0.185588	0.27758	0.117992	-0.2602	0.110283	0.025157	0.834657	0.2626	0.0171292	-0.06671	0.573015
rs17411031	-0.2441	0.650442	0.2607	0.651553	1.0887	0.0865881	0.7431	0.208875	0.2124	0.500839	2.904	0.00989758	-7.31409	0.000301421	0.5374	0.423769	-0.0847	0.417264	0.0539	0.291298	-0.12991	0.106313	-0.10215	0.265032	0.31956	0.0127421	-0.1125	0.290562	0.030935	0.722938	0.1771	0.0354768	0.146341	0.0803407
rs17411045	NA	NA	NA	NA	NA	NA	NA	NA	NA	NA	NA	NA	NA	NA	NA	NA	NA	NA	NA	NA	NA	NA	NA	NA	NA	NA	NA	NA	NA	NA	NA	NA	NA	NA
rs17489282	0.0785	0.888372	0.467	0.434734	1.0711	0.10617	0.4949	0.420736	0.1265	0.70048	2.86	0.0150188	-6.69535	0.00163221	0.5691	0.414759	-0.0938	0.387746	0.0306	0.539818	-0.13509	0.110712	-0.13492	0.164362	0.3	0.0312945	-0.1328	0.236788	0.061981	0.494516	0.18	0.0308087	0.158628	0.0661765
rs4922117	-0.5445	0.403425	0.3	0.66931	0.9717	0.212333	0.4552	0.530304	-0.0283	0.941156	3.376	0.0131431	-7.98441	0.00140562	0.4821	0.552719	-0.1342	0.27753	0.125	0.0585364	-0.16751	0.077715	-0.08785	0.451185	0.2397	0.101384	-0.1399	0.286072	0.028709	0.788425	0.2706	0.0162946	0.212968	0.0353649
rs17411126	-0.3075	0.568299	0.1626	0.778503	1.0633	0.0947632	0.6619	0.264323	0.1794	0.570295	3.11	0.00574139	-8.0498	6.94557e-05	0.3053	0.650186	-0.0844	0.419264	0.0423	0.407108	-0.15722	0.0500684	-0.09176	0.317997	0.31974	0.0133957	-0.1223	0.245023	0.016578	0.849778	0.1726	0.0425623	0.144036	0.0880364
rs12541912	-0.3341	0.532238	0.0133	0.981505	0.8266	0.190961	0.7131	0.22484	0.1002	0.749143	3.0778	0.00592	-7.621	0.000148109	0.721	0.279677	-0.0236	0.819678	0.0596	0.22574	-0.10725	0.173992	-0.07677	0.359445	0.3141	0.0123574	-0.0664	0.510729	0.012	0.886477	0.22242	0.00988383	0.14431	0.0831009
rs1441766	-0.1425	0.784162	0.1848	0.740283	1.0276	0.0952542	0.5308	0.352948	0.2326	0.444592	2.5674	0.0184299	-6.554	0.000776383	0.703	0.277988	0.0149	0.882717	0.01327	0.785269	-0.09805	0.190073	-0.07445	0.363191	0.2093	0.101313	-0.0595	0.545691	0.0435	0.593891	0.21223	0.0115939	0.08238	0.316113
rs765547	-0.2762	0.608955	0.0168	0.97683	0.9914	0.119744	0.6958	0.240694	0.1992	0.528666	3.138	0.00540864	-8.14431	5.7288e-05	0.32	0.634788	-0.0908	0.385842	0.0397	0.431293	-0.15938	0.0463814	-0.09811	0.276688	0.33321	0.00948205	-0.1097	0.295935	-0.016879	0.848824	0.1545	0.0699633	0.13196	0.1199
rs11986942	-0.1222	0.814152	-0.0481	0.931243	1.0921	0.0767415	0.6339	0.266784	0.3703	0.223803	2.48	0.0224989	-6.32107	0.00117632	0.752	0.246114	-0.0467	0.643811	-0.0177	0.715393	-0.09044	0.230114	-0.09597	0.256786	0.20493	0.122502	-0.0977	0.326365	0.007591	0.925187	0.174	0.0412054	0.045102	0.580591
rs1837842	-0.2753	0.61184	0.0251	0.965617	0.9624	0.131904	0.668	0.262181	0.1872	0.555687	3.2	0.00475364	-8.17547	5.83461e-05	0.3399	0.615104	-0.094	0.371404	0.0473	0.353786	-0.15841	0.0497018	-0.09386	0.302347	0.3378	0.00915258	-0.105	0.322196	-0.021138	0.811098	0.1661	0.0528784	0.11955	0.157399
rs1919484	-0.2322	0.668146	-0.034	0.954052	1.0203	0.112799	0.6858	0.255033	0.1966	0.539505	3.3	0.0038372	-7.80367	0.000129609	0.4671	0.492882	-0.0808	0.445148	0.0547	0.287332	-0.15621	0.0546078	-0.08086	0.378236	0.35527	0.00570919	-0.0797	0.447244	-0.039876	0.65664	0.1814	0.0352207	0.123527	0.147469
rs7016880	0.2577	0.726632	-0.7546	0.339289	0.4407	0.613628	-0.0451	0.955603	0.0875	0.83907	4.3579	0.00452541	-9.775	0.000380611	-0.1395	0.879283	-0.1268	0.375872	0.01398	0.829344	-0.24289	0.0344506	-0.17671	0.183973	0.3227	0.0632839	-0.2039	0.193143	-0.0162	0.89627	0.24003	0.028009	-0.08477	0.46761
rs6586891	0.1108	0.827566	0.0046	0.993288	0.1575	0.793489	-0.9835	0.0786792	-0.38	0.203181	-0.348	0.744284	3.77188	0.0515345	0.325	0.610268	0.0143	0.884419	-0.0085	0.866279	-0.02651	0.718936	-0.07765	0.399924	-0.05802	0.656666	0.0192	0.853652	-0.010554	0.89641	-0.0667	0.454966	-0.034309	0.666626
rs9644568	0.4561	0.529717	-0.7217	0.354011	0.4615	0.589951	0.0444	0.955582	0.0586	0.890309	3.8305	0.0113708	-9.838	0.00030439	0.0316	0.972182	-0.1186	0.39988	-0.03007	0.665633	-0.22317	0.0486273	-0.15128	0.272253	0.2491	0.164615	-0.2084	0.18217	-0.0061	0.959366	0.21811	0.0517706	-0.06271	0.592471
rs16917012	-0.0659	0.94017	-0.8748	0.355109	-1.2508	0.232772	-1.1205	0.247556	-0.5206	0.312952	0.964	0.601871	-5.97218	0.072415	-2.0311	0.0648243	0.0096	0.9553	-0.0051	0.95076	-0.02068	0.870867	0.03931	0.778885	0.14418	0.450376	0.0287	0.8671	-0.158088	0.281609	0.0429	0.773268	0.118005	0.341388
rs2980856	-0.3209	0.525108	-0.1537	0.776585	-0.8286	0.164469	-0.209	0.70636	-0.2039	0.490307	1.1054	0.296344	-2.132	0.265334	-0.6963	0.268715	0.0522	0.594126	-0.03917	0.40179	-0.00974	0.890566	-0.00897	0.920782	-0.021	0.861822	0.0995	0.324178	-0.0095	0.906397	0.07033	0.414389	-0.05099	0.502598
rs2954018	0.0142	0.977598	-0.0301	0.955858	0.9445	0.114302	0.5752	0.300923	0.1638	0.58103	-2.013	0.0576609	2.96295	0.121977	0.2588	0.68198	0.041	0.675878	0.0775	0.0899846	0.02483	0.734242	0.11332	0.218691	-0.07156	0.569811	0.0271	0.783711	-0.020861	0.793747	0.0309	0.724232	0.064431	0.41594
rs2001945	0.3406	0.502911	-0.1194	0.826797	0.5483	0.359409	0.5835	0.296032	0.3697	0.213718	-1.932	0.0692989	2.87087	0.136131	0.7004	0.26967	-0.0079	0.935972	0.0602	0.179157	0.04059	0.571447	0.05928	0.483018	-0.01231	0.919575	-0.0735	0.458694	-0.039447	0.635784	-0.1012	0.240893	0.071506	0.376736
rs2980853	-0.3446	0.493748	-0.1835	0.734057	-0.8329	0.16118	-0.2053	0.710634	-0.191	0.517063	1.0782	0.307139	-2.181	0.253314	-0.6886	0.27274	0.0415	0.671143	-0.03811	0.411992	-0.01259	0.858053	-0.01807	0.840299	-0.023	0.848131	0.0996	0.323759	-0.0092	0.908688	0.0774	0.367295	-0.05343	0.48094
rs2001845	-0.2341	0.661835	-0.1527	0.790788	0.4252	0.504635	0.5596	0.341956	-0.0802	0.798537	-2.432	0.0283066	2.05552	0.309314	0.2419	0.716456	0.0812	0.437156	0.0587	0.242261	0.03563	0.652791	0.09833	0.310606	-0.05646	0.683503	0.0208	0.846695	-0.014261	0.869519	0.0098	0.919535	0.074038	0.361523
rs4871603	0.004	0.993562	0.3933	0.455867	1.0912	0.0608274	0.3006	0.578474	-0.0078	0.978359	-1.183	0.251174	2.33756	0.208765	0.1095	0.858438	0.008	0.93302	0.0622	0.183953	0.03024	0.680917	0.06904	0.459413	-0.03766	0.754465	-0.0037	0.969198	0.04917	0.520209	0.0232	0.77689	0.039068	0.591426
rs2980875	-0.3989	0.44093	-0.1462	0.792608	-0.8773	0.154402	-0.4314	0.446663	-0.3268	0.276409	1.672	0.124164	-1.6723	0.396623	-0.5646	0.383931	0.0106	0.915476	-0.0476	0.328937	0.00413	0.954591	0.01333	0.885077	-0.03081	0.806725	0.0961	0.370312	-0.003615	0.964635	0.0644	0.458732	-0.079428	0.302398
rs2954020	0.1491	0.809209	0.2916	0.657809	1.2194	0.094323	0.9647	0.154163	0.2847	0.428023	-1.806	0.160834	2.78296	0.233523	0.1688	0.826364	0.0483	0.686243	0.085	0.112927	0.04847	0.568422	0.08447	0.439353	-0.16217	0.258643	0.0903	0.475102	0.028297	0.761764	0.1137	0.29002	0.124125	0.203727
rs2954025	0.286	0.561505	0.4039	0.443681	1.3797	0.0175203	0.5887	0.276203	0.1307	0.650022	-1.388	0.177887	2.06728	0.266889	0.3169	0.60562	0.0308	0.747207	0.052	0.270911	-0.0234	0.755656	0.0422	0.653266	-0.0742	0.543378	0.0325	0.735103	0.034223	0.650466	0.0589	0.474074	0.049216	0.501961
rs2980862	0.1304	0.796788	-0.1456	0.78483	1.1403	0.0557407	0.6159	0.267831	0.2222	0.452969	-1.75	0.0976442	2.86359	0.134272	0.522	0.406835	0.0661	0.499748	0.0717	0.115429	0.01667	0.823558	0.08759	0.349958	-0.04619	0.714775	0.0678	0.49659	-0.020133	0.8004	0.0462	0.599768	0.068831	0.384159
rs17321515	-0.362	0.46753	-0.228	0.672568	-0.7376	0.214982	-0.4408	0.420248	-0.185	0.52592	1.277	0.221493	-2.42598	0.200801	-0.7143	0.250589	0.0466	0.632226	-0.0397	0.393221	0.00043	0.995123	-0.01433	0.873173	-0.0009	0.993902	0.0456	0.650118	0.006365	0.936019	0.0708	0.413237	-0.057175	0.442743
rs2980867	-0.0448	0.930026	-0.2128	0.69136	0.8486	0.155109	0.6342	0.254564	0.2375	0.424571	-1.776	0.0962674	2.89872	0.133002	0.408	0.51917	0.032	0.744528	0.0841	0.0665064	0.0261	0.723555	0.11219	0.228624	-0.04568	0.728233	0.0383	0.699579	-0.018864	0.813054	0.0371	0.674433	0.074949	0.338547
rs2954032	0.1591	0.754939	0.0468	0.931742	0.9012	0.134445	0.6734	0.228752	0.1455	0.625693	-2.0284	0.0569539	2.37	0.217259	0.1492	0.814425	0.0286	0.771994	0.07174	0.122511	0.01626	0.827235	0.10671	0.248952	-0.0564	0.658472	0.0356	0.718116	-0.0159	0.841734	0.03355	0.696609	0.07622	0.333806
rs1333048	-0.3122	0.518864	-0.2136	0.680047	0.082	0.885863	0.1118	0.832332	0.2499	0.376763	-0.642	0.526642	-0.42606	0.815598	0.5905	0.32929	-0.0435	0.643288	0.0127	0.779722	-0.02727	0.708422	-0.05233	0.537266	-0.23448	0.0559718	-0.1962	0.0398891	-0.098493	0.176201	0.062	0.431854	0.028595	0.688934
rs1333049	-0.4799	0.329649	-0.2086	0.691564	0.263	0.650569	0.1341	0.802837	0.3388	0.237903	-1.168	0.258016	-0.00785	0.996617	-0.1835	0.764348	0.0128	0.893604	0.0106	0.823932	0.00718	0.921977	-0.00922	0.906828	-0.18319	0.138533	-0.1636	0.0725638	-0.097644	0.186298	0.0581	0.484213	0.018671	0.795389
rs10817703	-1.2121	0.263331	-1.2651	0.276531	-0.6322	0.62235	-2.2023	0.0639723	-1.0742	0.0898617	0.52	0.820138	1.27332	0.757933	-1.9987	0.138888	0.1029	0.625395	-0.0345	0.757468	0.08461	0.616472	-0.18321	0.338788	-0.21179	0.474398	0.1579	0.425842	-0.052522	0.772376	0.0059	0.974609	-0.0301	0.853651
rs12098356	-0.7434	0.62911	1.3613	0.408167	1.0435	0.565675	0.0074	0.99652	1.568	0.0819124	-6.5291	0.0430263	13.495	0.0210021	0.5642	0.76918	0.0227	0.939278	-0.06668	0.636902	0.42175	0.0274938	0.3749	0.0872786	0.4335	0.214989	0.3961	0.120736	0.1365	0.583852	-0.02535	0.930537	0.1715	0.512776
rs7081476	1.3299	0.465023	-0.9625	0.622866	0.012	0.995556	-2.0036	0.317352	0.0859	0.935969	0.779	0.839119	-1.24868	0.856158	-1.2039	0.596382	-0.255	0.469444	0.1047	0.485023	-0.0943	0.751875	-0.17921	0.606371	0.02028	0.966016	-0.1672	0.661962	0.098942	0.730252	-0.0777	0.823123	-0.127412	0.658365
rs1408579	0.8045	0.0993211	0.2526	0.628639	-0.0816	0.887285	-0.0352	0.94795	0.1271	0.658582	2.438	0.0168225	-1.81048	0.3309	-0.7036	0.252814	0.0769	0.413921	0.0271	0.579085	-0.1314	0.055168	0.0637	0.452444	0.03149	0.800428	-0.0981	0.31478	0.03606	0.659205	0.1289	0.133195	0.170623	0.0171951
rs11597086	0.6506	0.184415	-0.0551	0.916563	0.01	0.986153	-0.2602	0.629417	-0.0199	0.944688	1.969	0.05459	-2.19074	0.236364	-0.64	0.295379	0.0686	0.470073	0.0091	0.851075	-0.10539	0.126764	0.04896	0.567829	0.00065	0.995514	-0.1362	0.183878	0.042619	0.591863	0.1284	0.115862	0.19288	0.00754625
rs7909855	-0.4251	0.379416	-0.3868	0.458295	0.2446	0.66987	-0.0595	0.911312	-0.1192	0.674406	-1.195	0.23746	1.69251	0.356059	0.8744	0.147343	0.062	0.507699	0.0365	0.474506	0.09301	0.156525	0.05168	0.53111	0.05146	0.632652	0.1696	0.0839039	-0.054297	0.48753	-0.0992	0.238411	-0.115595	0.105753
rs12269373	-0.485	0.315077	-0.0786	0.879282	0.2685	0.63745	0.2156	0.684498	0.0604	0.83079	-1.4575	0.149237	2.08	0.254751	1.0265	0.0877869	0.0594	0.525151	0.02636	0.603288	0.12502	0.0506694	0.05172	0.51234	0.0464	0.66959	0.1404	0.163509	-0.0283	0.715982	-0.10886	0.190826	-0.14516	0.0380308
rs11591741	0.6574	0.179254	-0.0319	0.95158	0.0983	0.864791	-0.2623	0.626201	-0.0107	0.970366	2.022	0.048011	-2.15093	0.244403	-0.5975	0.327938	0.0742	0.433715	0.0111	0.818587	-0.09929	0.14902	0.04834	0.57194	0.00101	0.992977	-0.1261	0.219397	0.048788	0.540078	0.1274	0.118466	0.191485	0.00763797
rs2230804	-0.4988	0.300596	-0.2349	0.649188	0.2568	0.651601	-0.0496	0.925442	-0.0914	0.745577	-1.47	0.142836	1.91038	0.29471	0.8182	0.173129	0.0774	0.40715	0.0311	0.538557	0.12347	0.0572526	0.05489	0.499704	0.05656	0.601342	0.1648	0.0910842	-0.02837	0.714638	-0.0965	0.248948	-0.097362	0.162658
rs4919438	-0.527	0.271782	-0.3184	0.535764	0.2689	0.634719	-0.0563	0.914977	-0.1048	0.709128	-1.3187	0.189029	1.614	0.374343	0.8327	0.163633	0.0728	0.432721	0.0447	0.372887	0.11802	0.0688164	0.06936	0.394249	0.0501	0.64331	0.1538	0.114601	-0.039	0.615576	-0.08729	0.294802	-0.10961	0.116033
rs7922807	-0.4945	0.306865	-0.0479	0.92644	0.2513	0.659851	0.229	0.666823	0.0695	0.806404	-1.4483	0.15278	2.101	0.251492	1.0233	0.0895686	0.0571	0.542277	0.02854	0.575898	0.12647	0.0491149	0.05459	0.492507	0.0424	0.697277	0.1463	0.149605	-0.0228	0.769533	-0.10202	0.222917	-0.14405	0.0383286
rs7901695	0.0094	0.985054	0.9911	0.0671085	0.5711	0.338268	0.3104	0.573891	-0.1138	0.697952	0.702	0.507506	0.81823	0.664917	-0.753	0.228851	0.0782	0.423403	0.0275	0.579772	0.05425	0.421454	0.14092	0.0959053	-0.01611	0.895834	-0.0547	0.588738	0.204166	0.00844775	0.0113	0.896022	0.008778	0.908344
rs4506565	0.1094	0.830666	0.9024	0.100483	0.7401	0.217981	0.2803	0.617587	-0.0561	0.850821	0.615	0.566046	0.77357	0.688878	-0.8051	0.203408	0.0306	0.756537	0.0297	0.554933	0.07461	0.276344	0.12132	0.169842	-0.01128	0.928337	-0.0792	0.436578	0.190114	0.0186024	0.0173	0.84466	0.008835	0.90783
rs4132670	0.2379	0.637691	0.7399	0.164145	0.5703	0.339906	0.2226	0.68791	-0.0601	0.838988	0.259	0.807353	1.54841	0.417134	-0.8194	0.193021	0.0326	0.739234	0.0303	0.54191	0.05889	0.39008	0.13867	0.107877	-0.03407	0.776377	-0.0449	0.651285	0.158336	0.0551495	0.0627	0.473679	0.003519	0.962295
rs12243326	0.2486	0.629145	0.5411	0.326458	0.2918	0.629856	-0.0475	0.933066	-0.19	0.528137	0.299	0.781749	2.47485	0.20322	-0.6007	0.349583	-0.0706	0.478899	0.0186	0.697423	0.04409	0.519528	0.09412	0.253496	-0.07998	0.501493	-0.0611	0.523045	0.178473	0.0283528	0.0767	0.376063	0.009621	0.90181
rs12255372	0.2151	0.672391	0.6184	0.25681	0.3927	0.512875	0.1093	0.845012	-0.1531	0.607313	0.0039	0.997051	1.913	0.321047	-0.8125	0.200141	-0.0537	0.586004	0.02104	0.672469	0.04166	0.532802	0.123	0.127831	-0.0469	0.698759	-0.0638	0.509793	0.1628	0.0460925	0.05852	0.493638	0.01998	0.795096
rs7909440	0.923	0.138705	0.4385	0.512423	0.9069	0.217568	0.4306	0.530037	0.4802	0.18869	-1.1502	0.378582	1.218	0.605512	-0.0592	0.939369	-0.0591	0.62484	0.00176	0.975308	0.03908	0.647292	-0.06162	0.537788	0.1434	0.30134	-0.0496	0.702325	0.0263	0.786671	0.00548	0.957492	0.03683	0.701658
rs11196361	0.8234	0.191586	0.4279	0.527311	0.9161	0.218231	0.5344	0.440884	0.504	0.172371	-1.4151	0.283953	1.648	0.488975	-0.1604	0.838476	-0.0887	0.467935	0.00191	0.97335	0.03833	0.660795	-0.04852	0.625959	0.1434	0.305142	-0.0737	0.58193	0.0187	0.849781	-0.00687	0.948012	0.04133	0.671655
rs2130779	0.2356	0.815673	2.2841	0.0362828	1.4731	0.215259	2.8585	0.00961806	1.0857	0.0664502	2.03	0.337667	-4.27085	0.269062	-2.3137	0.0664394	-0.047	0.810911	0.0013	0.990588	0.10951	0.474297	0.02874	0.857674	0.12421	0.562984	-0.0568	0.770355	0.23176	0.0995185	-0.0049	0.978375	-0.035047	0.808051
rs11601382	0.6349	0.250179	0.5013	0.396911	1.4447	0.0266927	0.2545	0.674813	0.1608	0.618616	-1.0232	0.3781	1.186	0.569076	-0.6508	0.343911	0.0555	0.603714	-0.03747	0.489198	-0.06359	0.420699	-0.03264	0.718311	-0.0926	0.545285	0.1038	0.314957	0.0487	0.57189	0.11504	0.239626	-0.03028	0.71774
rs10833951	0.3256	0.533017	-0.3007	0.591071	-1.0098	0.101223	-0.5248	0.360611	-0.0326	0.915085	0.059	0.957281	-0.68879	0.727883	-0.7195	0.269591	0.198	0.0500504	-0.002	0.964952	-0.01035	0.887033	-0.04889	0.555037	-0.06967	0.647346	0.203	0.0437633	0.088464	0.291078	-0.0207	0.819979	-0.027094	0.705463
rs9787761	1.5819	0.328925	1.3809	0.427229	-0.2064	0.913633	0.2466	0.890062	0.1607	0.866022	-4.1272	0.220622	6.094	0.310739	2.7888	0.168677	0.0827	0.791969	-0.15658	0.282287	0.25653	0.174118	-0.01279	0.96057	-0.2128	0.685746	-0.0934	0.783112	0.0646	0.776175	-0.57117	0.075869	-0.12673	0.622016
rs16938306	-0.769	0.226769	-0.8206	0.229205	-0.9002	0.229585	-0.2226	0.750327	0.139	0.709531	-0.209	0.876022	-2.20015	0.36205	-0.5119	0.519508	-0.1194	0.332641	-0.0268	0.706976	-0.04203	0.646829	0.00644	0.951622	-0.10334	0.533768	-0.0029	0.981138	-0.00622	0.951509	0.0285	0.789753	0.007954	0.929116
rs174534	1.0503	0.0444325	-0.6151	0.266569	-1.4085	0.0217929	0.5502	0.337513	0.3351	0.27562	0.469	0.667152	-0.12184	0.950964	0.7715	0.237116	0.0664	0.512177	-0.0093	0.865079	0.03062	0.694288	0.06374	0.496399	-0.05003	0.716389	0.157	0.130614	-0.073317	0.370144	0.0913	0.310299	-0.129952	0.102559
rs4246215	0.8987	0.0844643	-0.3614	0.518097	-0.5975	0.330135	0.0351	0.951241	0.1169	0.702138	-0.6378	0.559166	0.9	0.648755	0.5262	0.419236	0.0982	0.33134	-0.03535	0.49995	0.00779	0.922884	-0.03754	0.670491	-0.1729	0.210309	0.0762	0.478321	-0.0973	0.234606	0.02879	0.735922	-0.13775	0.0937658
rs174547	0.7788	0.131487	-0.402	0.467375	-0.6008	0.322979	0.039	0.945247	0.0888	0.769561	-0.526	0.626907	0.81215	0.678337	0.5835	0.365679	0.0621	0.535243	-0.0411	0.441784	-0.02022	0.800637	-0.05671	0.52503	-0.11976	0.37606	0.0587	0.580249	-0.080993	0.318685	0.04	0.640195	-0.148	0.0737764
rs174548	0.75	0.156385	-0.6074	0.283956	-0.7397	0.233909	-0.3734	0.520986	-0.2497	0.420332	-0.123	0.911915	0.51778	0.796989	0.5591	0.397737	0.0728	0.476099	-0.0491	0.367033	-0.01116	0.889116	-0.07797	0.398769	-0.08211	0.570865	0.0713	0.520463	-0.104488	0.20985	0.0393	0.661102	-0.18542	0.0323751
rs174549	0.5938	0.261597	-0.6044	0.272469	-0.6714	0.28328	-0.3354	0.566033	-0.2398	0.441819	-0.336	0.760647	0.23316	0.906775	0.1622	0.806546	0.0706	0.491879	-0.03	0.565634	-0.03394	0.675228	-0.03069	0.735078	-0.11045	0.440126	0.0718	0.523474	-0.074292	0.372787	0.0303	0.737275	-0.188949	0.0287655
rs174577	0.729	0.163231	-0.5386	0.336845	-0.716	0.244157	0.0393	0.945562	0.0563	0.854402	-0.3088	0.778018	0.593	0.765444	0.9117	0.162732	0.0219	0.828894	-0.06454	0.246133	-0.00747	0.924986	-0.08089	0.37749	-0.1212	0.363415	0.0019	0.986222	-0.0926	0.27125	0.01494	0.864251	-0.13906	0.0982602
rs174583	0.7911	0.13149	-0.5904	0.293984	-0.692	0.26168	-0.0014	0.998118	0.0031	0.991923	-0.2087	0.849311	0.505	0.799693	0.7414	0.258012	0.0276	0.786279	-0.06113	0.268925	-0.01046	0.89639	-0.03468	0.706232	-0.0929	0.487429	-0.0094	0.930679	-0.0895	0.285058	-0.00948	0.914829	-0.1606	0.060102
rs174589	0.7548	0.207775	-1.0428	0.10473	-0.9542	0.179298	-0.341	0.604945	-0.0449	0.898163	0.25	0.842159	1.66757	0.459403	0.7003	0.349171	-0.029	0.803276	-0.0753	0.187486	-0.0583	0.505379	-0.1609	0.0964928	-0.12643	0.414868	0.0364	0.765244	-0.134855	0.144731	0.0745	0.417534	-0.077685	0.392666
rs509027	-3.4143	0.0292797	-0.411	0.807141	1.314	0.477624	1.2205	0.479346	-0.6583	0.47466	-7.508	0.0230267	10.1167	0.0987142	0.2728	0.889339	0.306	0.313777	0.1018	0.445275	-0.0883	0.661616	0.16283	0.523907	-0.10382	0.82981	-0.0061	0.985531	-0.425953	0.197524	0.3369	0.134245	-0.503858	0.172315
rs7122363	-0.3641	0.553615	0.1373	0.834825	-0.2342	0.746502	0.3486	0.605914	0.3164	0.379638	2.626	0.0404221	-2.94833	0.20178	-1.2897	0.092275	0.1584	0.182444	0.0811	0.203626	-0.08316	0.343034	-0.08156	0.466151	0.15493	0.290062	0.1445	0.218632	0.003166	0.976713	0.0123	0.900629	-0.113887	0.234273
rs4938288	-0.2721	0.602388	-0.9886	0.0770108	-0.1973	0.748666	-1.2956	0.0236858	-0.5485	0.0726649	-1.588	0.145646	0.455	0.817446	0.392	0.547639	-0.1568	0.120844	-0.07448	0.132326	-0.03045	0.680647	-0.04074	0.634275	-0.1351	0.26938	-0.2453	0.0224426	-0.1098	0.201481	0.06213	0.472799	0.00823	0.91925
rs7113362	-0.4025	0.441333	-0.8843	0.114224	-0.1839	0.76525	-1.192	0.0377764	-0.4689	0.12585	-1.6748	0.124887	0.681	0.730799	0.3409	0.60169	-0.1305	0.197098	-0.06737	0.179344	-0.00812	0.912192	-0.04261	0.623629	-0.1412	0.262159	-0.2173	0.0427412	-0.1012	0.237466	0.07836	0.365479	0.00223	0.977826
rs17570978	0.1604	0.887156	1.1441	0.345589	-3.5589	0.00716007	1.859	0.134923	0.7542	0.256164	0.3245	0.890096	1.86	0.661817	3.0825	0.0291807	0.1088	0.619493	0.16627	0.116945	0.39766	0.0128961	0.27387	0.156742	-0.1403	0.667988	0.02	0.927945	-0.0752	0.69327	0.13323	0.495679	0.04233	0.811796
rs499790	0.6045	0.48686	-0.6845	0.465394	0.2204	0.828342	1.1707	0.222763	0.058	0.909326	-1.693	0.355046	1.2503	0.70625	1.2733	0.242454	0.0811	0.630222	-0.0252	0.752336	-0.07266	0.537959	-0.07196	0.629923	-0.80779	0.00633024	0.1381	0.434498	-0.204912	0.157637	0.1257	0.335445	0.021162	0.863648
rs480878	1.037	0.205963	-0.9651	0.272173	0.0176	0.985547	1.2949	0.150854	0.5831	0.225163	-2.4453	0.153859	2.246	0.467653	1.6623	0.104238	0.1132	0.475571	-0.04336	0.593789	0.02708	0.80269	-0.08435	0.55202	-0.4179	0.0920867	0.2005	0.234349	-0.1832	0.166946	0.03365	0.798349	0.02028	0.865333
rs481843	1.3191	0.126029	-0.9956	0.281756	0.0803	0.937213	1.4201	0.134519	0.4446	0.379783	-3.11	0.0839833	4.4131	0.174804	1.5547	0.148965	0.1151	0.490546	-0.0183	0.803429	-0.03391	0.781688	-0.03923	0.789216	-0.32357	0.203041	0.1501	0.382746	-0.195893	0.174815	0.1937	0.132544	-0.014408	0.909565
rs1240776	-0.1765	0.719832	0.2806	0.594829	0.4773	0.41196	-0.343	0.525674	0.0206	0.943006	-0.212	0.837362	-2.151	0.248426	0.1816	0.767177	0.0522	0.584364	0.03899	0.449215	-0.01422	0.835947	0.00864	0.916431	-0.0891	0.47903	0.0384	0.694118	-0.1153	0.170372	0.01527	0.866309	0.08524	0.254626
rs12799766	-0.3495	0.549904	-0.6299	0.31429	-0.1346	0.846407	0.0559	0.93055	0.03	0.929892	-0.7086	0.563297	4.819	0.0277005	-0.3657	0.614935	0.0466	0.680826	-0.03496	0.511249	0.03868	0.637147	-0.15269	0.123732	0.0341	0.824768	0.1193	0.299648	-0.049	0.626963	0.01139	0.909621	-0.12759	0.151651
rs1787704	-0.5793	0.228545	0.4008	0.437047	0.8892	0.118243	-0.101	0.848457	-0.0337	0.904558	0.569	0.572835	-2.526	0.165096	0.3556	0.553087	0.0533	0.567892	0.04406	0.368816	-0.02937	0.681681	-0.01957	0.81214	0.0526	0.670582	-0.0069	0.942615	-0.0867	0.298424	0.04189	0.627843	0.05657	0.414171
rs1145196	-0.6116	0.214565	0.842	0.116402	1.145	0.0523582	-0.1779	0.741803	-0.1889	0.511232	-0.049	0.962607	-2.66775	0.153327	0.0181	0.976963	0.0367	0.701364	0.0601	0.248643	-0.05824	0.430487	-0.01899	0.825257	0.05493	0.66061	-0.0435	0.670433	-0.054862	0.512624	0.0693	0.45575	0.092002	0.206034
rs12279373	-0.7203	0.466876	-1.3171	0.214335	-0.2855	0.806796	-0.2309	0.832062	0.2583	0.656411	-4.8765	0.0182002	12.762	0.000592111	-0.7214	0.559785	0.1286	0.50269	0.01315	0.886941	0.08928	0.503324	0.13484	0.339002	-0.2488	0.35717	0.272	0.111044	-0.1828	0.276904	0.12502	0.442584	0.01776	0.911938
rs12280724	-0.708	0.479558	-1.4114	0.1884	0.2838	0.809711	0.3539	0.748036	0.0937	0.873284	-4.4305	0.0339893	12.472	0.000882324	-0.9894	0.429324	0.0448	0.817533	-0.00762	0.935042	-0.00096	0.99444	0.14677	0.304744	-0.2248	0.406725	0.3016	0.0739363	-0.0762	0.627301	0.07138	0.662199	-0.01138	0.94231
rs12280753	-0.7083	0.479134	-1.3996	0.191912	0.1593	0.892421	0.3181	0.772645	0.073	0.901127	-4.4524	0.0330204	12.902	0.000575257	-0.9078	0.468138	0.0421	0.828334	-0.01322	0.88769	0.01328	0.922346	0.14379	0.316063	-0.2342	0.389708	0.2913	0.0869576	-0.076	0.628014	0.06228	0.704053	-0.02711	0.864318
rs10488699	-0.3494	0.732958	-1.2281	0.26324	0.573	0.634405	0.7088	0.529044	0.5013	0.404011	-4.7328	0.0267702	13.419	0.000473942	-0.6819	0.594268	0.1782	0.369257	-0.01753	0.854852	0.06439	0.64139	0.19275	0.175578	-0.2746	0.322578	0.3143	0.0714662	-0.0937	0.578818	0.06332	0.705044	-0.00019	0.99904
rs964184	0.5373	0.443166	-1.0878	0.14746	-0.2703	0.743878	0.4967	0.519099	0.3765	0.358999	-6.1734	2.23107e-05	14.32	4.61643e-08	1.414	0.105547	0.0779	0.56555	0.00946	0.888933	0.04711	0.628287	0.07387	0.500096	-0.3106	0.0932621	0.1275	0.347121	-0.1401	0.23318	0.18468	0.140553	0.04428	0.697254
rs12286037	-0.3806	0.700469	-1.2724	0.229077	0.1305	0.910843	0.1377	0.899419	0.0361	0.950481	-5.197	0.0114341	14.6994	6.13034e-05	-1.0235	0.408028	0.1478	0.438452	-0.0142	0.883096	0.05865	0.655461	0.24599	0.0736523	-0.21012	0.43292	0.2864	0.103261	-0.126548	0.410547	0.0698	0.669397	2.5e-05	0.999876
rs6589566	1.1966	0.186293	-0.5578	0.567359	-0.4567	0.670425	0.3674	0.711711	0.2653	0.617829	-6.143	0.00137731	11.1318	0.00126163	2.3367	0.0357212	-0.0319	0.853696	0.0504	0.519693	0.06195	0.604026	-0.05501	0.728293	-0.3971	0.145345	-0.2295	0.241876	-0.080143	0.593564	0.3069	0.0262104	0.068943	0.6133
rs3741298	-0.0297	0.961314	-1.3202	0.043539	0.1027	0.886891	0.1964	0.770112	0.3673	0.305	-4.4252	0.000496368	11.071	1.21962e-06	1.9283	0.0112613	-0.0451	0.703165	0.01154	0.852478	0.05122	0.51816	0.0094	0.926778	-0.2381	0.144464	0.1242	0.303732	-0.0706	0.513184	0.09924	0.348713	0.1069	0.255265
rs651821	1.0768	0.249233	-0.4064	0.685658	-0.3678	0.739663	0.2023	0.843878	0.3517	0.520102	-7.3264	0.000182425	11.097	0.00165713	2.6809	0.0210872	0.0773	0.669483	0.01365	0.872681	0.18577	0.13064	0.01511	0.924211	-0.1478	0.518125	-0.1382	0.481706	-0.0313	0.83771	0.18323	0.236839	0.15829	0.254138
rs6589567	-0.0749	0.922961	-1.4776	0.0745072	-0.2741	0.764456	-0.0336	0.968404	0.4777	0.289395	-4.711	0.00363119	10.5608	0.000299783	3.6942	0.000119077	-0.0644	0.667506	0.0492	0.470448	0.11637	0.230649	-0.01121	0.935777	-0.01811	0.921575	-0.1292	0.436613	-0.063292	0.626304	0.1341	0.281347	0.124648	0.255642
rs7396835	0.2941	0.663977	0.2135	0.769693	0.1132	0.887251	-0.2676	0.71986	-0.1634	0.680979	-4.234	0.002796	6.80999	0.00852318	0.9185	0.27899	-0.1657	0.206656	-0.0275	0.688588	0.12034	0.198339	0.02477	0.830478	-0.4251	0.0192188	-0.003	0.983926	0.007166	0.947451	0.1842	0.117166	0.11604	0.239231
rs7396851	0.285	0.673761	0.3264	0.653506	0.1641	0.836735	-0.2607	0.726178	-0.1211	0.760509	-4.126	0.00357825	6.77645	0.00872811	0.9818	0.245915	-0.1693	0.195673	-0.0245	0.720578	0.1237	0.184862	0.03544	0.757544	-0.39588	0.0261616	-0.0114	0.93961	0.01376	0.898841	0.1936	0.0979208	0.113833	0.248904
rs5128	-0.0333	0.96762	0.5368	0.541568	0.8638	0.373973	-0.1215	0.89265	0.297	0.535381	-6.8947	5.6285e-05	7.79	0.0130123	1.35	0.185732	-0.0047	0.976589	-0.06257	0.421701	0.18795	0.0933367	-0.002	0.98832	-0.2429	0.224638	-0.1993	0.287748	-0.0343	0.810786	0.20112	0.149682	0.03879	0.748884
rs7115242	-0.7948	0.338609	-0.9034	0.309299	0.2138	0.828083	0.153	0.866648	0.4057	0.403106	-5.413	0.00176073	5.3237	0.089857	0.3107	0.763867	-0.0573	0.721512	-0.0275	0.720365	0.1104	0.328657	-0.14296	0.323623	-0.45826	0.0428526	-0.1035	0.558426	-0.237506	0.134007	0.1005	0.473335	0.028381	0.815347
rs12420422	1.0737	0.527024	1.5026	0.397842	-0.2749	0.890659	3.4325	0.0652699	2.3835	0.0162364	2.818	0.443991	6.01316	0.373761	1.7456	0.410342	-0.0263	0.936022	0.013	0.93687	0.16348	0.488045	0.01126	0.966235	0.48532	0.184764	0.1144	0.702499	-0.17292	0.583752	-0.1388	0.709211	0.239886	0.341445
rs11062268	0.0233	0.977053	0.5566	0.520524	0.0534	0.955501	-0.2323	0.794081	0.1253	0.79159	0.3784	0.823545	-2.936	0.339987	0.849	0.400704	-0.072	0.64587	0.03284	0.706829	-0.22597	0.0773385	-0.13125	0.386834	0.1383	0.453435	0.1785	0.261709	0.0045	0.973303	-0.26074	0.086947	0.00111	0.992497
rs1034937	NA	NA	NA	NA	NA	NA	NA	NA	NA	NA	NA	NA	NA	NA	NA	NA	NA	NA	NA	NA	NA	NA	NA	NA	NA	NA	NA	NA	NA	NA	NA	NA	NA	NA
rs12310617	-0.5803	0.727802	-1.6226	0.362687	-3.3645	0.0874086	3.3416	0.0677437	1.4887	0.126787	-5.0828	0.142468	4.682	0.456265	1.0145	0.625828	0.2343	0.468502	0.06776	0.676456	0.26493	0.270956	0.55584	0.013997	0.4283	0.262807	0.2223	0.416727	-0.1189	0.681626	-0.74953	0.0429192	-0.0156	0.952949
rs12580415	-0.7571	0.298819	-0.2087	0.789475	-1.4196	0.0996102	-0.1809	0.821245	-0.7647	0.0723751	-0.3868	0.800554	-0.11	0.96827	0.6629	0.465442	0.0075	0.957664	-0.04415	0.566938	0.12543	0.256554	0.00973	0.937296	0.4463	0.00539677	0.0665	0.628681	-0.0778	0.548783	0.05867	0.648872	-0.13066	0.230333
rs10734853	0.9744	0.528796	-1.4418	0.385744	5.2075	0.00441419	-1.8575	0.273799	0.0823	0.927403	-9.294	0.00424933	7.67625	0.191232	1.5359	0.425242	-0.0129	0.965884	0.0639	0.67635	0.38049	0.0239395	-0.0401	0.875341	0.71963	0.00133414	-0.0698	0.829175	0.109001	0.661192	-0.0226	0.925385	-0.160049	0.529944
rs2701097	-0.7918	0.12742	-0.8517	0.126902	0.142	0.816903	0.3607	0.528703	0.2391	0.433023	-0.34	0.755707	1.88891	0.337723	0.6126	0.345426	0.0158	0.874653	-0.114	0.0300368	-0.07746	0.280869	-0.01557	0.8522	-0.05946	0.653909	-0.0454	0.642044	0.024943	0.749626	0.0129	0.89139	0.044721	0.593861
rs12371960	0.4987	0.324458	0.7395	0.172386	-0.4844	0.417561	0.2936	0.59763	0.444	0.133667	0.5803	0.583501	1.653	0.383307	1.0425	0.0983036	-0.2168	0.0267333	-0.08773	0.0718203	0.01233	0.872594	0.01711	0.847505	0.0786	0.548418	-0.1557	0.152773	0.1833	0.0196708	-0.02254	0.793571	0.04121	0.587923
rs7302816	-0.0419	0.941774	-0.3134	0.610469	-0.7965	0.238845	-0.9554	0.12954	-0.658	0.0499676	-0.1027	0.931586	-2.953	0.16999	0.092	0.897735	0.0723	0.515071	-0.08762	0.117264	0.03329	0.659912	-0.1658	0.085262	-0.1068	0.418631	-0.1045	0.413074	-0.0412	0.656168	0.04509	0.641648	-0.05469	0.527239
rs12579302	0.2871	0.647452	0.0304	0.963935	-1.1578	0.118105	-1.1934	0.0832518	-0.868	0.0178881	1.0291	0.432737	-2.431	0.304555	0.7317	0.34989	-0.0258	0.831806	-0.06645	0.273347	-0.0442	0.617659	-0.13324	0.211745	-0.1022	0.543242	-0.1962	0.145034	-0.0524	0.605688	0.04938	0.618946	-0.02536	0.793262
rs17249754	0.272	0.663172	-0.046	0.945336	-1.0342	0.160712	-1.0529	0.123588	-0.7883	0.0309442	0.976	0.455456	-2.95364	0.212481	0.7836	0.313823	-0.0316	0.793978	-0.0659	0.271909	-0.05804	0.519294	-0.12444	0.223244	-0.14475	0.380393	-0.1799	0.175661	-0.05483	0.584458	0.0497	0.630497	-0.023335	0.808903
rs12369179	NA	NA	NA	NA	NA	NA	NA	NA	NA	NA	NA	NA	NA	NA	NA	NA	NA	NA	NA	NA	NA	NA	NA	NA	NA	NA	NA	NA	NA	NA	NA	NA	NA	NA
rs10773181	0.2278	0.656123	-0.8675	0.113898	0.2147	0.724558	-0.0971	0.862913	0.1902	0.524517	-0.972	0.367313	3.21062	0.0951094	0.4106	0.519493	0.1889	0.0575604	-0.0016	0.971929	0.02812	0.708631	0.02873	0.738101	0.14091	0.268499	-0.1631	0.148411	-0.122724	0.142614	-0.0108	0.898225	0.005266	0.942177
rs9553748	-0.0086	0.988575	0.0876	0.891591	-0.4214	0.551248	-0.6051	0.358375	0.1213	0.72969	-0.236	0.851127	-1.48347	0.514097	-0.8663	0.246327	0.2271	0.0494496	-0.0104	0.852999	0.19914	0.0146674	0.01568	0.876847	-0.11138	0.453648	0.1248	0.250236	0.061876	0.477389	0.1057	0.315429	-0.128951	0.172995
rs11616202	NA	NA	NA	NA	NA	NA	NA	NA	NA	NA	NA	NA	NA	NA	NA	NA	NA	NA	NA	NA	NA	NA	NA	NA	NA	NA	NA	NA	NA	NA	NA	NA	NA	NA
rs7324165	NA	NA	NA	NA	NA	NA	NA	NA	NA	NA	NA	NA	NA	NA	NA	NA	NA	NA	NA	NA	NA	NA	NA	NA	NA	NA	NA	NA	NA	NA	NA	NA	NA	NA
rs17233850	0.0368	0.947913	-0.1443	0.81093	-0.3561	0.592253	-0.1832	0.767099	-0.3669	0.265645	-0.8329	0.481541	4.069	0.0556252	-0.3712	0.597122	-0.0334	0.759287	-0.00082	0.987565	0.00901	0.923134	-0.01831	0.86701	0.0094	0.950065	0.0196	0.863615	-0.1063	0.246634	-0.07907	0.41397	0.0493	0.549363
rs1678383	-0.3684	0.65096	-0.7681	0.377944	-0.0394	0.967402	-0.6522	0.465801	-0.6461	0.174235	0.5146	0.762116	-2.967	0.331062	0.4195	0.678937	-0.1275	0.419016	0.00236	0.978214	-0.1448	0.260572	-0.18593	0.228021	-0.0521	0.797127	-0.4477	0.0370354	-0.1098	0.407502	-0.13345	0.437843	0.04084	0.730314
rs4444189	0.2623	0.583432	0.305	0.552164	-0.0393	0.944765	0.4867	0.35437	0.0014	0.995929	-0.465	0.643141	0.87662	0.627946	-0.1696	0.776101	-0.0085	0.926854	0.0402	0.421057	-0.06981	0.350282	0.09515	0.254885	0.07047	0.610802	0.0488	0.650017	0.040561	0.593124	0.0817	0.321251	0.061024	0.424515
rs1811861	NA	NA	NA	NA	NA	NA	NA	NA	NA	NA	NA	NA	NA	NA	NA	NA	NA	NA	NA	NA	NA	NA	NA	NA	NA	NA	NA	NA	NA	NA	NA	NA	NA	NA
rs8016217	-0.206	0.679625	-0.4241	0.428664	0.0234	0.968199	-0.3333	0.543122	-0.4502	0.123157	0.4507	0.668347	-2.376	0.213885	-0.7231	0.245519	0.0641	0.507479	0.11961	0.0130759	0.01298	0.847459	-0.00684	0.938115	0.0051	0.964766	-0.0054	0.95551	-0.0356	0.675924	0.15918	0.0572244	-0.00274	0.971223
rs193442	-0.0158	0.974333	-0.8634	0.101853	0.0565	0.922251	-0.39	0.470743	-0.3832	0.183476	0.817	0.430216	-3.22999	0.0855701	-0.959	0.116696	0.1235	0.194834	0.1213	0.00976009	0.02685	0.685023	-0.03059	0.728247	-0.0739	0.541669	0.0573	0.572802	-0.048497	0.567266	0.1686	0.0429379	-0.01523	0.840365
rs193441	0.0443	0.927874	-0.8289	0.114546	0.1394	0.80873	-0.4067	0.449599	-0.3824	0.182155	0.668	0.517317	-2.997	0.109623	-0.9138	0.134551	0.1139	0.229838	0.11278	0.0162134	0.02003	0.758545	-0.03712	0.669363	-0.0715	0.553259	0.0547	0.588347	-0.0365	0.664332	0.16294	0.0473853	-0.00719	0.924394
rs36528	-0.1437	0.774135	-0.4523	0.400388	0.4419	0.453035	-0.1397	0.799454	-0.3701	0.206565	0.656	0.534089	-3.1988	0.0944674	-0.9482	0.12882	0.1251	0.196868	0.1111	0.0229354	0.02067	0.756392	-0.01921	0.832115	-0.03401	0.775751	0.0033	0.971803	-0.019195	0.821712	0.1753	0.0350458	0.001724	0.981816
rs4464023	-0.0618	0.901927	-0.5317	0.322855	0.4749	0.420903	-0.2517	0.647535	-0.3275	0.264012	0.327	0.756642	-2.291	0.231073	-0.9716	0.119872	0.0839	0.38746	0.11083	0.0213259	0.0262	0.689009	0.00267	0.975885	-0.0678	0.577268	0.037	0.701324	-0.0283	0.742881	0.15601	0.0608977	0.00999	0.894526
rs4899396	-0.2236	0.6577	-0.363	0.502215	0.3569	0.547562	-0.3265	0.555562	-0.4538	0.12435	0.427	0.687568	-3.22005	0.0944614	-0.6556	0.297258	0.0619	0.526742	0.1084	0.0241108	0.01897	0.775409	0.00617	0.945726	-0.02215	0.850588	-0.0033	0.972925	-0.022431	0.795347	0.1815	0.0316312	0.007687	0.918797
rs1859551	-0.0601	0.903262	-1.0651	0.0444254	0.0675	0.907528	-0.5518	0.309714	-0.5268	0.0687316	0.2641	0.799353	-3.515	0.0629028	-0.7901	0.200533	0.1489	0.119635	0.10384	0.026258	0.01167	0.858846	-0.02461	0.782221	-0.0948	0.429137	0.0176	0.85374	-0.0453	0.572532	0.16932	0.0423031	0.00357	0.962106
rs4905014	NA	NA	NA	NA	NA	NA	NA	NA	NA	NA	NA	NA	NA	NA	NA	NA	NA	NA	NA	NA	NA	NA	NA	NA	NA	NA	NA	NA	NA	NA	NA	NA	NA	NA
rs11856743	1.5657	0.24562	0.2419	0.867352	1.6191	0.31437	0.2073	0.888737	0.7886	0.316016	-1.074	0.704529	-0.40937	0.935694	0.4353	0.795337	-0.1274	0.626021	0.1768	0.148208	-0.19348	0.347058	-0.00482	0.984259	-0.21435	0.579531	0.1631	0.512316	0.264483	0.187409	0.3153	0.157256	0.158317	0.411556
rs16957473	-1.7641	0.311499	1.9766	0.291403	0.5735	0.779112	0.1151	0.952056	-0.9006	0.377236	-2.3642	0.519178	-2.415	0.720207	-2.3388	0.281337	-0.4326	0.199693	-0.13187	0.476248	0.29546	0.140344	-0.57866	0.12465	-0.0102	0.981178	-0.0154	0.96683	-0.2105	0.475991	-0.29249	0.43059	0.18987	0.411823
rs7170361	0.0692	0.906101	-0.2452	0.696759	-1.2694	0.064965	-1.4015	0.0292088	-0.725	0.0345159	3.6549	0.00288369	0.553	0.804603	2.2322	0.00219191	-0.0028	0.980361	0.02604	0.638562	-0.04598	0.580591	-0.0979	0.339897	-0.1476	0.33954	0.0405	0.720534	-0.1575	0.0957487	0.06875	0.503852	-0.10915	0.239406
rs261332	0.0243	0.967801	-0.0271	0.965852	-0.5252	0.45728	-0.4698	0.475037	-0.3108	0.377198	4.609	0.000239092	1.08838	0.633014	2.9165	9.05978e-05	0.123	0.286783	-0.0041	0.945603	0.02712	0.751315	-0.1704	0.096957	-0.1491	0.337043	0.0696	0.529763	-0.036895	0.691341	0.0531	0.609033	-0.222293	0.0406228
rs485538	0.0095	0.988114	0.5899	0.389707	-0.6937	0.35666	-0.5447	0.438299	-0.6115	0.102414	5.0972	0.000127238	-0.709	0.769657	2.8084	0.000402238	0.2148	0.0821269	-0.01627	0.791653	-0.05692	0.57938	-0.15857	0.161085	-0.1144	0.494859	0.0342	0.780983	0.0336	0.734216	0.05472	0.63131	-0.10656	0.340981
rs261336	-0.0283	0.964559	0.6969	0.307233	-0.7066	0.345486	-0.2813	0.687677	-0.4693	0.208196	5.189	8.93209e-05	-1.90393	0.429534	2.5489	0.00126771	0.2295	0.0619622	0.0188	0.762278	-0.07919	0.432861	-0.14603	0.203516	-0.13424	0.425758	0.0526	0.669075	0.052436	0.597871	0.097	0.39376	-0.087264	0.423783
rs17185294	0.1046	0.8333	0.4218	0.427794	0.3158	0.592148	0.3131	0.565822	0.0996	0.731522	0.0556	0.957527	1.433	0.445406	0.0752	0.903174	-0.0409	0.671069	-0.0533	0.287719	0.10836	0.126156	0.02053	0.810725	0.074	0.50458	-0.1548	0.128007	0.0558	0.474458	-0.05969	0.486164	0.02891	0.710999
rs12592974	NA	NA	NA	NA	NA	NA	NA	NA	NA	NA	NA	NA	NA	NA	NA	NA	NA	NA	NA	NA	NA	NA	NA	NA	NA	NA	NA	NA	NA	NA	NA	NA	NA	NA
rs4887077	-0.4347	0.382204	0.0545	0.918696	-0.0042	0.994313	-0.1656	0.762121	-0.1339	0.646214	0.643	0.538114	0.43964	0.816541	-0.5216	0.401109	-0.2147	0.0255798	0.0688	0.176467	-0.05357	0.453522	-0.07701	0.360876	0.10613	0.361647	0.162	0.0801631	0.113111	0.128434	0.0953	0.256703	0.004965	0.947892
rs17602	0.2104	0.769259	-0.6592	0.373643	0.6101	0.469329	-1.6544	0.0326332	-0.6064	0.146428	-0.298	0.843798	2.94282	0.290024	1.032	0.242899	0.1012	0.453216	0.1419	0.0503091	-0.03843	0.684445	-0.1173	0.335916	-0.45757	0.0241025	0.0599	0.669734	-0.002028	0.986565	0.3017	0.00921902	-0.065312	0.554689
rs4786017	-0.5906	0.385057	0.3765	0.608243	0.2289	0.777778	-0.4908	0.515775	-0.3516	0.379565	-2.255	0.116494	0.69067	0.790345	-0.1627	0.847889	0.1633	0.217554	-0.0401	0.563366	0.13136	0.180724	0.13002	0.226006	0.14264	0.368313	0.0126	0.929239	-0.072835	0.497476	-0.0069	0.950453	-0.023892	0.820146
rs8054227	-0.9503	0.084796	-0.3286	0.578687	0.6425	0.323494	-0.0409	0.946342	0.0394	0.903199	-0.4484	0.697599	3.278	0.115842	0.8221	0.232732	-0.0449	0.674706	0.01158	0.834716	0.08912	0.235048	-0.024	0.811478	-0.0529	0.700613	-0.0026	0.981581	0.044	0.60187	0.19615	0.0296997	0.06108	0.466215
rs9932704	-0.7882	0.162825	-0.2931	0.62995	0.4305	0.517651	-0.1557	0.801984	-0.0258	0.937795	-0.895	0.446185	2.98128	0.160595	0.6852	0.331435	-0.0462	0.674048	0.0037	0.947604	0.07832	0.304258	-0.00426	0.966865	-0.05153	0.718549	-0.0323	0.779516	0.058562	0.499537	0.2045	0.0219355	0.052316	0.54506
rs2072498	0.3541	0.594858	-0.3277	0.645907	-0.0738	0.925509	1.9587	0.00721964	1.1554	0.0028975	-0.852	0.540976	2.367	0.345524	0.8618	0.298799	0.0129	0.920472	0.10106	0.111141	0.05132	0.576337	0.12256	0.266422	0.2051	0.184454	-0.0827	0.5437	0.0238	0.812667	0.07119	0.501839	-0.1691	0.0888258
rs891210	0.6484	0.320295	0.3927	0.574317	0.2167	0.778772	1.7931	0.0121631	1.0657	0.00512905	-0.5933	0.663964	1.783	0.470014	0.8267	0.309615	0.0341	0.787367	0.11049	0.077181	0.06836	0.447072	0.16546	0.131006	0.2526	0.101185	-0.07	0.604709	0.1323	0.17314	0.11616	0.277449	-0.18364	0.0686999
rs12443639	NA	NA	NA	NA	NA	NA	NA	NA	NA	NA	NA	NA	NA	NA	NA	NA	NA	NA	NA	NA	NA	NA	NA	NA	NA	NA	NA	NA	NA	NA	NA	NA	NA	NA
rs9939973	0.5299	0.278246	1.0436	0.0462747	1.0457	0.0694458	0.1869	0.72779	-0.2864	0.316476	1.471	0.152057	-4.68913	0.0112396	0.4894	0.421847	0.197	0.03735	0.07	0.154333	-0.06098	0.378372	-0.04034	0.631808	0.04383	0.733587	-0.2527	0.0125474	-0.00826	0.923132	0.1378	0.0914465	0.147587	0.0516325
rs9940128	0.5299	0.278246	1.0436	0.0462747	1.0457	0.0694458	0.1869	0.72779	-0.2864	0.316476	1.471	0.152057	-4.68913	0.0112396	0.4894	0.421847	0.197	0.03735	0.07	0.154333	-0.06098	0.378372	-0.04034	0.631808	0.04383	0.733587	-0.2527	0.0125474	-0.00826	0.923132	0.1378	0.0914465	0.147587	0.0516325
rs1121980	0.4481	0.35998	0.9961	0.0578539	1.0226	0.0766031	0.1254	0.815587	-0.2788	0.330221	1.561	0.129596	-4.79403	0.00974504	0.4168	0.494785	0.1945	0.0399767	0.0695	0.161374	-0.06687	0.335045	-0.04575	0.587192	0.03858	0.764406	-0.258	0.0108418	-0.015024	0.860972	0.1317	0.107051	0.14846	0.0505663
rs7193144	0.3577	0.472353	1.2133	0.0226425	0.7352	0.210603	0.1127	0.836805	-0.2985	0.305468	2.13	0.0404924	-5.09508	0.00671206	0.3564	0.565322	0.2331	0.0155917	0.0916	0.0589567	-0.08052	0.252233	-0.03017	0.72672	0.0508	0.698464	-0.177	0.0824506	0.04193	0.622741	0.1415	0.0971796	0.169297	0.0260743
rs8050136	0.5193	0.292842	1.3761	0.00984385	0.8796	0.13493	-0.0565	0.917178	-0.2805	0.33226	2.001	0.0554736	-4.56762	0.0149308	0.2428	0.695834	0.2369	0.0136927	0.1143	0.0253649	-0.10526	0.136461	-0.05066	0.558497	0.05672	0.660803	-0.1717	0.0944583	0.060401	0.484496	0.1756	0.0402897	0.150623	0.0537559
rs9939609	0.4344	0.396479	1.3817	0.0109055	0.8959	0.138393	0.5045	0.368861	-0.1347	0.652927	2.113	0.0478642	-4.63586	0.0153819	0.4606	0.466379	0.2472	0.0127638	0.0826	0.102577	-0.09416	0.201626	-0.03866	0.660249	0.05837	0.659634	-0.1964	0.0619259	0.059777	0.49614	0.0724	0.387874	0.165108	0.0358238
rs9941349	0.464	0.348879	1.1113	0.0360965	0.861	0.14071	0.0457	0.932999	-0.3543	0.220982	1.8496	0.0749717	-4.569	0.0146942	0.5105	0.408173	0.2125	0.0266877	0.06317	0.193457	-0.08039	0.241928	-0.01739	0.837041	0.009	0.943571	-0.2504	0.0133447	0.0204	0.813771	0.13271	0.107772	0.14032	0.0695527
rs9930506	0.2463	0.616134	0.9129	0.0829968	0.8309	0.151773	0.2767	0.608063	-0.2876	0.316307	1.807	0.0796659	-4.60024	0.0133611	0.4425	0.470125	0.1791	0.059999	0.0636	0.174921	-0.06702	0.315712	-0.03422	0.684839	0.00545	0.964821	-0.2073	0.0369834	0.022722	0.790824	0.0876	0.268709	0.093617	0.228152
rs16953625	0.249	0.859429	0.0323	0.982918	-0.2953	0.860152	-0.4343	0.778327	0.1116	0.891774	0.52	0.86014	-0.13766	0.979049	1.9462	0.26501	-0.1226	0.652348	-0.1227	0.476413	-0.26214	0.204094	-0.46558	0.122444	-0.00683	0.984077	0.1386	0.577953	-0.131012	0.579584	0.104	0.687613	-0.210665	0.339386
rs4783909	-0.6884	0.604457	-0.7266	0.608698	0.7897	0.614425	-1.4496	0.321154	-0.1192	0.87845	-1.7541	0.524788	1.2	0.810137	0.1059	0.949139	-0.0968	0.706356	-0.21129	0.0707866	0.03891	0.827566	-0.13772	0.508937	-0.6213	0.150831	-0.584	0.0842425	-0.1012	0.672522	-0.36394	0.163627	-0.24367	0.298984
rs9989419	-0.2396	0.626033	-0.0946	0.857706	0.244	0.673261	-0.3505	0.516037	0.0765	0.790637	-3.641	0.000370385	1.82503	0.330944	-1.0199	0.095879	-0.0402	0.671684	-0.0017	0.970284	0.05629	0.398733	-0.1199	0.138607	0.06696	0.569237	-0.0157	0.879072	-0.040763	0.632372	0.0482	0.586616	0.013509	0.861556
rs247617	-0.6095	0.286346	0.0624	0.918937	0.326	0.629579	-0.758	0.227536	-0.0509	0.879211	6.1535	1.98139e-07	-3.13	0.146372	0.4222	0.553975	-0.068	0.5395	0.01488	0.791127	-0.03308	0.676493	0.00795	0.928517	-0.1239	0.361648	0.1022	0.351725	-0.0246	0.791318	-0.09228	0.361742	-0.06409	0.485869
rs6499863	0.1935	0.774568	-0.4931	0.49781	-0.2951	0.711915	0.0422	0.954581	0.0941	0.812044	-3.243	0.0216309	-3.56383	0.163768	-1.9221	0.0231468	-0.1251	0.338617	-0.0491	0.459728	0.0205	0.829138	0.07484	0.482133	0.0079	0.961186	-0.1506	0.266552	0.005319	0.962322	-0.1041	0.40238	0.100399	0.326042
rs1532625	0.4927	0.352615	0.3689	0.516177	0.3312	0.596587	-0.2102	0.718436	0.1018	0.743083	4.9856	5.95208e-06	-3.107	0.121824	0.2471	0.708879	-0.072	0.482929	0.0271	0.624908	-0.09475	0.202602	0.07588	0.373461	-0.1693	0.17638	0.1229	0.249061	0.0705	0.447619	-0.05753	0.542761	0.0566	0.49318
rs289742	NA	NA	NA	NA	NA	NA	NA	NA	NA	NA	NA	NA	NA	NA	NA	NA	NA	NA	NA	NA	NA	NA	NA	NA	NA	NA	NA	NA	NA	NA	NA	NA	NA	NA
rs17624199	0.8488	0.366028	0.2501	0.805072	-1.5098	0.175764	-1.1721	0.255993	-1.0286	0.0601881	5.034	0.0104829	-4.13753	0.240182	-1.6624	0.152278	0.1163	0.52292	0.0916	0.309662	-0.02316	0.868503	-0.05023	0.752431	0.13304	0.554458	0.0347	0.856008	0.024105	0.895124	0.1861	0.212841	0.063643	0.678195
rs11647864	1.1733	0.197171	-0.2625	0.788327	-1.4906	0.16567	-1.4149	0.15661	-0.7008	0.187914	3.9725	0.0388211	-4.312	0.212714	-1.522	0.179629	0.1193	0.498624	0.15939	0.0787702	0.01138	0.928433	0.09645	0.543711	0.0456	0.839798	0.0243	0.895486	-0.0298	0.861293	0.13819	0.378579	-0.14762	0.356094
rs7190256	-1.5693	0.407021	-2.1074	0.298884	-0.7899	0.723346	1.1488	0.581967	-0.4928	0.658163	0.264	0.946371	11.9617	0.088478	4.1026	0.0819115	0.0657	0.857905	-0.2475	0.201351	0.34909	0.0799376	0.22034	0.527208	-0.15513	0.75007	-0.1533	0.645955	-0.702455	0.0804002	-0.2835	0.424841	-0.03398	0.898469
rs16957568	-1.135	0.0781436	0.2534	0.713842	0.2884	0.704258	1.038	0.142989	0.3092	0.413318	1.0152	0.450553	-1.234	0.611547	0.3552	0.659071	-0.039	0.754959	0.08392	0.166754	0.08203	0.331177	0.12484	0.207887	0.1374	0.382948	0.1522	0.22428	-0.0494	0.63382	0.08455	0.429202	0.02076	0.826269
rs3859079	-0.6328	0.241564	-0.4243	0.461743	0.2154	0.736066	1.1659	0.0484385	0.435	0.167213	0.707	0.531644	0.4302	0.831325	-0.6624	0.325263	-0.0956	0.360928	0.0477	0.331847	0.00639	0.933703	0.02165	0.806234	0.03406	0.786093	0.1025	0.341443	-0.066418	0.468276	0.0675	0.447425	0.073043	0.362477
rs3803802	NA	NA	NA	NA	NA	NA	NA	NA	NA	NA	NA	NA	NA	NA	NA	NA	NA	NA	NA	NA	NA	NA	NA	NA	NA	NA	NA	NA	NA	NA	NA	NA	NA	NA
rs8082812	NA	NA	NA	NA	NA	NA	NA	NA	NA	NA	NA	NA	NA	NA	NA	NA	NA	NA	NA	NA	NA	NA	NA	NA	NA	NA	NA	NA	NA	NA	NA	NA	NA	NA
rs7231732	-0.4069	0.473263	0.9237	0.127742	-0.3474	0.607112	-0.3102	0.618729	0.0722	0.827781	-1.124	0.344146	-0.81076	0.703746	-1.2147	0.0870729	0.0155	0.887422	0.0452	0.466032	-0.13227	0.107388	-0.06895	0.485982	-0.03758	0.794186	0.1777	0.135807	0.232611	0.00549832	-0.0025	0.978988	0.22363	0.0101612
rs1284436	-0.7561	0.129305	-0.3127	0.558218	-1.0922	0.0645706	-0.686	0.209046	-0.2198	0.449588	1.2	0.251303	-2.58664	0.166099	-0.2984	0.629655	0.0278	0.774103	-0.0434	0.358176	-0.03269	0.632602	-0.07558	0.366289	0.0514	0.65358	0.1185	0.262696	0.016558	0.831209	-0.032	0.711347	0.105109	0.1498
rs4245301	-0.2353	0.636951	-0.123	0.817974	0.2585	0.660181	-0.0712	0.896565	0.3051	0.295786	0.0496	0.962202	-1.798	0.342977	-0.7394	0.234398	0.0185	0.84845	0.11834	0.0221029	0.0668	0.376585	0.18603	0.0326927	0.1303	0.289031	0.0822	0.391799	-0.0942	0.254871	0.27116	0.00249104	0.08945	0.225424
rs11876158	-0.6049	0.280956	-0.1175	0.845146	1.1575	0.0799836	0.4494	0.465986	0.2446	0.456423	-1.3879	0.238894	-0.714	0.736126	0.6089	0.384124	0.0489	0.652675	0.07127	0.178292	0.06177	0.438619	0.16572	0.069649	0.2007	0.114	-0.0466	0.698071	-0.0053	0.958307	0.04812	0.585374	0.05823	0.481302
rs12604306	-0.3178	0.55602	-0.0273	0.962428	1.2004	0.0591575	0.3973	0.502834	0.35	0.267655	-1.8847	0.0960003	-0.031	0.987962	0.5107	0.447782	0.1038	0.321064	0.06745	0.189535	0.02528	0.743812	0.16068	0.0681351	0.1833	0.140645	-0.0621	0.581012	0.0044	0.963524	0.03045	0.724998	0.03183	0.691479
rs12961670	-0.3536	0.507985	0.0092	0.987126	1.118	0.0758401	0.2549	0.663898	0.2675	0.391937	-1.7247	0.124009	-0.392	0.845618	0.4507	0.498238	0.0974	0.346448	0.06685	0.18855	0.03134	0.681259	0.14589	0.0927552	0.1802	0.142662	-0.0676	0.542541	0.0031	0.973619	0.03577	0.675395	0.0363	0.644276
rs10401969	NA	NA	NA	NA	NA	NA	NA	NA	NA	NA	NA	NA	NA	NA	NA	NA	NA	NA	NA	NA	NA	NA	NA	NA	NA	NA	NA	NA	NA	NA	NA	NA	NA	NA
rs10415849	0.3147	0.694384	-0.1346	0.872511	-1.7036	0.0713905	-0.994	0.256885	0.1378	0.768801	1.523	0.362821	-4.54143	0.129239	-1.4431	0.14605	-0.0023	0.98823	-0.0256	0.786666	-0.06259	0.611304	-0.01032	0.941815	0.17939	0.383584	-0.002	0.990212	0.0416	0.764438	-0.244	0.0825185	-0.082545	0.485931
rs2960321	0.2654	0.735584	-0.8752	0.299735	-1.7248	0.062606	-0.4112	0.634711	-0.1119	0.807775	-3.201	0.0498731	2.86159	0.325968	-0.0943	0.923082	-0.2664	0.0800007	0.0233	0.761792	0.03894	0.731847	0.11169	0.342738	-0.21697	0.30374	-0.19	0.252604	-0.200368	0.141687	-0.2729	0.0797041	0.17006	0.118459
rs4803750	NA	NA	NA	NA	NA	NA	NA	NA	NA	NA	NA	NA	NA	NA	NA	NA	NA	NA	NA	NA	NA	NA	NA	NA	NA	NA	NA	NA	NA	NA	NA	NA	NA	NA
rs864140	-0.6764	0.191456	-0.2685	0.631006	0.1354	0.826412	-1.0436	0.064319	-0.1005	0.73944	-0.764	0.477467	1.07883	0.581771	-0.8327	0.199267	0.1249	0.209306	0.0494	0.344131	-0.02548	0.721066	0.01051	0.908755	-0.03071	0.783071	0.1092	0.301132	0.028499	0.715149	-0.0173	0.841117	0.047091	0.547802
rs306757	-0.551	0.262499	-0.1754	0.739376	0.3719	0.52054	-0.7811	0.148357	-0.1151	0.689912	-0.899	0.383433	0.10235	0.956163	-1.124	0.0669981	0.1417	0.136602	0.0499	0.353656	-0.03832	0.593726	0.02247	0.803222	-0.01037	0.925629	0.1311	0.220858	0.052208	0.48251	-0.0247	0.776062	0.04698	0.543006
rs4473454	0.9887	0.253022	-0.0139	0.988008	-1.9552	0.055041	-0.8205	0.388085	-0.4457	0.379047	2.1691	0.231147	1.658	0.61508	0.0505	0.962716	0.044	0.793512	0.06526	0.390963	-0.04825	0.671898	0.04482	0.752868	-0.3736	0.111372	0.1358	0.443756	-0.0124	0.928618	0.13541	0.31582	0.14711	0.236485
rs760762	0.3052	0.534205	0.0456	0.931006	-0.6283	0.279842	-0.5072	0.346525	-0.3901	0.173061	2.133	0.0379999	1.1205	0.542543	1.4583	0.0166144	0.1401	0.140512	0.0643	0.163632	0.03128	0.641498	-0.11713	0.137627	0.23694	0.0523012	0.076	0.475571	0.131933	0.0776311	-0.0468	0.586467	0.059593	0.421849
rs6029609	0.4471	0.362628	0.0605	0.908413	-0.4684	0.420999	-0.5227	0.332209	-0.435	0.128818	1.842	0.0735078	1.15813	0.528892	1.4555	0.0168139	0.154	0.105193	0.0551	0.238585	0.03588	0.595523	-0.10183	0.199724	0.22658	0.0645357	0.0676	0.523042	0.135787	0.0699811	-0.0498	0.562675	0.054586	0.462507
rs2866611	0.282	0.566107	-0.0628	0.90325	-0.5681	0.329102	-0.4906	0.361715	-0.4225	0.139265	1.965	0.0566674	0.81338	0.657243	1.53	0.0117003	0.1556	0.100371	0.0599	0.196626	0.0268	0.691744	-0.11118	0.159871	0.23156	0.053939	0.059	0.57996	0.12804	0.0894426	-0.0614	0.475567	0.05505	0.460059
rs16984549	1.1145	0.092222	-0.5837	0.412259	0.7453	0.34077	-0.5316	0.463772	-0.5195	0.180061	-0.347	0.802769	-2.62956	0.293828	0.3359	0.685625	0.1501	0.242415	-0.0506	0.522162	0.08745	0.355962	-0.03773	0.755669	-0.05671	0.756898	0.0874	0.459055	-0.021167	0.83205	-0.1421	0.264781	-0.102664	0.324006
rs460976	-4.5764	0.0918739	1.798	0.537987	-0.598	0.852658	3.4758	0.246419	0.2293	0.885999	1.776	0.753077	-4.71174	0.632059	-2.3103	0.498337	0.3552	0.503146	-0.0823	0.756598	-0.28237	0.541736	-0.21969	0.657241	-0.82595	0.391407	0.1933	0.686119	-0.558529	0.35782	-0.1386	0.761668	0.068118	0.875238
rs13050205	2.5781	0.0539246	0.32	0.82399	-1.8546	0.240845	1.0432	0.478918	1.0608	0.17774	2.56	0.361397	-6.86189	0.191643	-1.9597	0.241542	0.2178	0.399992	0.0352	0.783071	-0.26315	0.251025	-0.34684	0.234764	-0.05637	0.876544	-0.1936	0.512013	-0.139258	0.592091	-0.081	0.778484	-0.127791	0.526468
rs914210	-0.0538	0.915064	0.6821	0.200802	-0.0264	0.964246	-0.3494	0.521787	-0.4426	0.128095	0.718	0.490696	-0.3845	0.838822	-0.9172	0.140581	0.0925	0.339579	-0.0284	0.589433	-0.005	0.946574	0.0788	0.378225	0.1524	0.249686	0.1255	0.177837	0.157782	0.0461644	-0.0054	0.952884	0.058043	0.450732
rs5752792	-0.0459	0.940918	0.0617	0.925491	-0.0522	0.943583	-0.8477	0.209704	-0.3579	0.318301	-1.495	0.248148	0.55345	0.811751	0.0256	0.973468	0.154	0.200621	-0.0519	0.416149	-0.11951	0.210583	-0.02987	0.781114	0.11138	0.492342	-0.0613	0.652562	-0.045939	0.655434	-0.0952	0.417862	-0.043815	0.652875
rs3792252	0.1744	0.761241	-0.5163	0.402524	0.6767	0.317856	0.7067	0.264439	0.3412	0.31018	2.233	0.0632756	-4.45707	0.0402336	0.4646	0.517002	0.0478	0.669739	-0.0684	0.202545	-0.04634	0.587299	-0.04725	0.640124	-0.00864	0.954432	-0.0663	0.590103	-0.124911	0.166511	0.0084	0.932831	-0.06027	0.497366

## Sheet: FHS2
SNP ID	VR beta	VR p	BG beta	BG p	BMI beta	BMI p	SBP beta	SBP p	DBP beta	DBP p	HDLC beta	HDLC p	TG beta	TG p	TC beta	TC p	HC beta	HC p	Death beta	Death p	CHD beta	CHD p	CHF beta	CHF p	IC beta	IC p	Stroke beta	Stroke p	DM beta	DM p	Dementia beta	Dementia p	cancer(not skin) beta	cancer(not skin) p
rs4420638	NA	NA	NA	NA	NA	NA	NA	NA	NA	NA	NA	NA	NA	NA	NA	NA	NA	NA	NA	NA	NA	NA	NA	NA	NA	NA	NA	NA	NA	NA	NA	NA	NA	NA
rs1287616	0.31776	0.303	-0.5295	0.162	-0.0848	0.827	-0.15932	0.588	-0.042992	0.798	1.167	0.0413	0.344	0.748	0.11626	0.742	NA	NA	0.094975	0.0685	-0.04622	0.456	0.0834	0.42	-0.0039	0.972	0.11196	0.255	-0.0638	0.407	0.00722	0.957	0.00351	0.948
rs7549339	-0.38713	0.296	-0.0139	0.976	0.2271	0.625	0.19367	0.583	0.066297	0.742	-0.154	0.823	-1.0514	0.414	-0.10943	0.796	NA	NA	0.036156	0.591	-0.1203	0.104	-0.2107	0.075	0.0418	0.761	0.0233	0.859	0.0436	0.631	0.0798	0.621	-0.02119	0.742
rs924930	-0.39961	0.281	-0.1842	0.687	0.2271	0.625	0.02993	0.932	-0.010864	0.957	-0.117	0.866	-0.9213	0.475	-0.17374	0.682	NA	NA	0.044584	0.513	-0.13766	0.0593	-0.2042	0.0853	0.0281	0.841	-0.01078	0.934	0.0108	0.91	0.03334	0.84	-0.01072	0.867
rs3753373	-0.36092	0.336	-0.1586	0.733	0.1609	0.732	0.06193	0.862	-0.019904	0.922	0.268	0.699	-1.5261	0.241	-0.18985	0.656	NA	NA	0.044523	0.512	-0.12701	0.0921	-0.2003	0.0999	-0.0065	0.963	0.04313	0.735	0.0094	0.917	0.00629	0.97	-0.00881	0.892
rs4949203	-0.3671	0.313	-0.1734	0.7	0.072	0.874	0.24734	0.475	0.064548	0.744	0.116	0.864	-1.3079	0.301	-0.25897	0.533	NA	NA	0.015152	0.816	-0.13262	0.0661	-0.2317	0.0556	0.0164	0.9	0.05341	0.658	0.0123	0.887	0.04263	0.78	-0.05965	0.344
rs7533667	-0.32295	0.374	-0.189	0.674	0.0766	0.867	0.24137	0.485	0.06674	0.735	0.062	0.927	-1.2815	0.311	-0.26985	0.515	NA	NA	0.014597	0.823	-0.13335	0.0635	-0.2356	0.0523	0.0181	0.889	0.06319	0.599	0.012	0.89	0.03888	0.799	-0.06317	0.318
rs6425744	-0.30166	0.413	-0.1937	0.671	0.1548	0.737	0.19894	0.57	0.044592	0.823	-0.076	0.912	-1.1582	0.364	-0.33339	0.426	NA	NA	-0.005005	0.939	-0.13121	0.0708	-0.2213	0.0661	0.0299	0.82	-0.01261	0.918	0.0228	0.795	-0.03128	0.847	-0.07911	0.214
rs12567716	NA	NA	NA	NA	NA	NA	NA	NA	NA	NA	NA	NA	NA	NA	NA	NA	NA	NA	NA	NA	NA	NA	NA	NA	NA	NA	NA	NA	NA	NA	NA	NA	NA	NA
rs4970834	0.14194	0.716	0.8226	0.0827	0.6188	0.206	0.3153	0.395	0.336995	0.111	1.854	0.0105	0.9273	0.494	-1.76096	7.11e-05	NA	NA	-0.001814	0.981	-0.03731	0.636	-0.0997	0.439	0.0286	0.833	-0.09524	0.477	0.0801	0.438	0.19755	0.245	0.11949	0.0565
rs629301	0.325	0.379273	0.8574	0.0605401	0.534	0.249679	0.345441	0.326473	0.3179	0.114002	1.279	0.0629105	0.497	0.699217	-2.4686	4.12185e-09	NA	NA	-0.01775	0.794627	0.00358	0.960628	-0.1564	0.145918	0.13	0.287197	-0.129	0.314372	0.1626	0.0968171	0.2395	0.154945	0.15293	0.00851396
rs583104	0.252	0.482382	0.7884	0.0748933	0.487	0.278615	0.355282	0.297634	0.3207	0.0998324	1.31	0.0494428	0.035	0.977784	-2.393	4.02256e-09	NA	NA	-0.01096	0.867148	-0.01055	0.881554	-0.1314	0.208651	0.1	0.396455	-0.117	0.344449	0.1334	0.15962	0.1977	0.226516	0.13315	0.0174848
rs599839	0.22876	0.522	0.8091	0.0677	0.5857	0.192	0.37895	0.266	0.344472	0.0763	1.146	0.0857	0.1371	0.912	-2.50304	7.14e-10	NA	NA	-0.009378	0.886	-0.01771	0.801	-0.1222	0.243	0.0894	0.447	-0.1084	0.377	0.133	0.161	0.20651	0.206	0.13138	0.0198
rs672569	NA	NA	NA	NA	NA	NA	NA	NA	NA	NA	NA	NA	NA	NA	NA	NA	NA	NA	NA	NA	NA	NA	NA	NA	NA	NA	NA	NA	NA	NA	NA	NA	NA	NA
rs9426908	-0.03198	0.956	0.1283	0.858	-0.9167	0.209	-0.34087	0.538	-0.381875	0.227	-2.042	0.0587	2.467	0.224	-1.38491	0.0373	NA	NA	0.016153	0.877	-0.19106	0.097	-0.0539	0.745	-0.2598	0.301	-0.07753	0.708	0.0778	0.587	-0.17429	0.534	-0.0458	0.655
rs627163	NA	NA	NA	NA	NA	NA	NA	NA	NA	NA	NA	NA	NA	NA	NA	NA	NA	NA	NA	NA	NA	NA	NA	NA	NA	NA	NA	NA	NA	NA	NA	NA	NA	NA
rs6684412	NA	NA	NA	NA	NA	NA	NA	NA	NA	NA	NA	NA	NA	NA	NA	NA	NA	NA	NA	NA	NA	NA	NA	NA	NA	NA	NA	NA	NA	NA	NA	NA	NA	NA
rs16867253	-2.86331	0.0219	-0.1902	0.901	-0.3416	0.828	-1.20685	0.312	-0.400983	0.556	-1.302	0.577	-1.9643	0.652	-1.11348	0.437	NA	NA	-0.53057	0.085	0.06395	0.811	-0.5752	0.298	0.215	0.61	0.56578	0.143	0.0487	0.898	-0.20202	0.636	-0.15395	0.533
rs7592574	NA	NA	NA	NA	NA	NA	NA	NA	NA	NA	NA	NA	NA	NA	NA	NA	NA	NA	NA	NA	NA	NA	NA	NA	NA	NA	NA	NA	NA	NA	NA	NA	NA	NA
rs4832485	0.1893	0.533	-0.3674	0.33	-0.2782	0.466	0.46785	0.104	0.335479	0.0414	0.943	0.0958	-2.1923	0.0383	-0.03208	0.926	NA	NA	-0.0559	0.357	0.00343	0.955	-0.0443	0.612	-0.0544	0.632	-0.04351	0.657	0.0112	0.894	-0.01332	0.912	-0.04412	0.377
rs13392272	0.258	0.395285	-0.6042	0.107706	0.514	0.176848	0.27131	0.348175	0.1248	0.450188	-1.544	0.00629417	3.784	0.000330918	1.9197	2.59313e-08	NA	NA	-0.02987	0.582393	-0.02862	0.624439	-0.0885	0.339427	0.1868	0.0717435	-0.0872	0.379692	-0.1217	0.126192	-0.0761	0.561453	-0.12345	0.0140214
rs693	0.2237	0.445	-0.5747	0.113	0.4482	0.223	0.20291	0.467	0.105397	0.509	-1.32	0.0155	3.5331	0.000517	1.95221	4.38e-09	NA	NA	-0.030752	0.558	-0.03651	0.517	-0.0555	0.528	0.1743	0.0816	-0.08732	0.342	-0.1011	0.193	-0.07069	0.567	-0.11444	0.0167
rs1469513	0.38667	0.19	-0.0314	0.931	0.5479	0.139	0.25695	0.361	0.186941	0.244	-1.381	0.0119	3.4868	0.000682	1.84787	3.68e-08	NA	NA	-0.053123	0.307	0.00562	0.92	0.0156	0.855	0.0578	0.589	-0.13716	0.132	0.0027	0.972	-0.15988	0.172	-0.1133	0.0303
rs12714264	-0.04219	0.92	-0.2969	0.57	-0.3338	0.527	-0.81983	0.04	-0.21106	0.356	0.015	0.984	-1.708	0.242	-2.93579	7.95e-10	NA	NA	-0.091234	0.229	0.06229	0.464	-0.1293	0.278	-0.1333	0.432	-0.22323	0.0804	-0.1852	0.0955	0.17264	0.339	-0.02637	0.695
rs7575840	0.23483	0.464	0.5273	0.183	0.5192	0.196	0.28737	0.346	0.132555	0.447	-0.67	0.261	2.3107	0.0381	1.64208	6.63e-06	NA	NA	-0.010497	0.852	-0.0053	0.93	-0.0632	0.496	-0.0151	0.896	-0.06993	0.464	0.063	0.505	-0.12854	0.337	-0.049	0.389
rs562338	0.22302	0.55	-0.5175	0.262	-0.484	0.3	-0.50341	0.156	0.113843	0.575	0.183	0.792	-1.3791	0.287	-2.61304	6.34e-10	NA	NA	-0.032457	0.602	0.06475	0.414	-0.104	0.354	0.0151	0.909	-0.26531	0.0404	-0.1498	0.126	0.22676	0.147	-0.00265	0.965
rs1429974	0.15176	0.636	0.336	0.397	0.1771	0.66	0.22911	0.453	0.100474	0.564	-0.253	0.672	1.6478	0.14	1.742	1.82e-06	NA	NA	0.008853	0.873	0.01385	0.819	0.0155	0.863	0.0419	0.707	-0.06014	0.534	0.054	0.552	0.01029	0.94	-0.02138	0.7
rs754523	0.13863	0.666	0.3728	0.348	0.1874	0.642	0.25144	0.411	0.104762	0.549	-0.277	0.643	1.7367	0.12	1.7417	1.89e-06	NA	NA	0.007277	0.896	0.0082	0.892	0.001	0.991	0.0266	0.812	-0.06349	0.51	0.054	0.551	-0.00585	0.966	-0.02314	0.68
rs97458	-0.329	0.309075	-0.1446	0.717598	0.02	0.960946	-0.25183	0.412436	0.0942	0.59169	-0.607	0.312584	-0.056	0.960637	-1.7945	1.0406e-06	NA	NA	-0.0898	0.102286	-0.04734	0.486232	-0.0206	0.818115	-0.0589	0.60405	-0.1958	0.0649157	-0.0462	0.54497	0.1156	0.378595	0.04738	0.378168
rs312970	0.26654	0.47	-0.2239	0.624	-0.0511	0.912	-0.33975	0.332	0.156392	0.435	-0.453	0.508	-0.8801	0.491	-2.5112	2.02e-09	NA	NA	-0.019181	0.754	0.05327	0.516	-0.0348	0.751	-0.0932	0.499	-0.14231	0.256	-0.0685	0.482	0.17945	0.247	0.00234	0.968
rs11687710	0.13304	0.679	0.2753	0.488	0.197	0.624	0.14288	0.64	0.043397	0.804	-0.049	0.935	1.408	0.207	1.55575	2.06e-05	NA	NA	-0.010424	0.854	0.0152	0.801	-0.062	0.495	0.0467	0.685	-0.10164	0.304	0.0363	0.692	-0.10109	0.437	-0.02051	0.732
rs527034	0.24037	0.46	-0.2155	0.589	-0.1246	0.759	-0.27378	0.372	0.051855	0.768	-0.313	0.604	-0.3759	0.738	-2.04368	2.81e-08	NA	NA	-0.055992	0.301	0.04961	0.473	-0.0425	0.675	0.0474	0.679	-0.14287	0.203	-0.0631	0.441	0.09903	0.462	-0.00313	0.95
rs4560142	0.17509	0.628	-0.1148	0.798	0.0373	0.934	-0.31642	0.358	0.170089	0.387	-0.526	0.434	-0.4357	0.729	-2.55265	5.2e-10	NA	NA	-0.022558	0.708	0.07718	0.334	-0.0482	0.647	-0.0458	0.725	-0.15521	0.206	-0.0718	0.433	0.14976	0.328	0.00463	0.935
rs4591370	0.17332	0.632	-0.1269	0.777	0.0451	0.921	-0.30355	0.378	0.179489	0.361	-0.536	0.425	-0.4164	0.741	-2.5586	4.67e-10	NA	NA	-0.025354	0.674	0.07312	0.36	-0.0548	0.603	-0.0506	0.698	-0.16012	0.192	-0.0742	0.418	0.14421	0.347	0.00481	0.932
rs1712247	0.16408	0.65	-0.1517	0.735	0.0136	0.976	-0.31064	0.366	0.176812	0.368	-0.559	0.406	-0.2993	0.812	-2.54599	5.66e-10	NA	NA	-0.023586	0.694	0.07184	0.362	-0.0612	0.56	-0.0325	0.807	-0.14306	0.241	-0.0832	0.356	0.14614	0.34	0.00401	0.944
rs538928	0.1392	0.701	-0.1123	0.803	0.0366	0.936	-0.27524	0.425	0.180062	0.362	-0.546	0.419	-0.4458	0.724	-2.56012	5.17e-10	NA	NA	-0.022829	0.705	0.0746	0.352	-0.0491	0.642	-0.049	0.709	-0.15325	0.213	-0.0731	0.426	0.14616	0.343	0.00484	0.932
rs576203	0.14403	0.692	-0.11	0.807	0.0395	0.931	-0.29152	0.399	0.179466	0.363	-0.522	0.439	-0.5013	0.692	-2.57807	3.97e-10	NA	NA	-0.023192	0.701	0.07562	0.345	-0.0525	0.62	-0.0482	0.713	-0.158	0.2	-0.072	0.433	0.14724	0.339	0.00589	0.917
rs488507	0.16846	0.643	-0.0531	0.906	0.0874	0.848	-0.19764	0.568	0.214705	0.277	-0.527	0.438	-0.6055	0.633	-2.50212	1.36e-09	NA	NA	0.007333	0.902	0.08569	0.286	-0.0134	0.899	-0.0313	0.814	-0.14598	0.232	-0.0605	0.513	0.19283	0.207	0.01289	0.822
rs506585	0.17018	0.64	-0.1069	0.812	0.0742	0.871	-0.29081	0.401	0.180353	0.362	-0.521	0.442	-0.3823	0.763	-2.55554	6.07e-10	NA	NA	-0.026376	0.662	0.07688	0.34	-0.0534	0.614	-0.0491	0.708	-0.15293	0.218	-0.0695	0.452	0.14626	0.342	0.00144	0.98
rs478442	0.18484	0.611	-0.1643	0.715	0.045	0.921	-0.29481	0.394	0.175553	0.375	-0.388	0.566	-0.7184	0.571	-2.59509	3.31e-10	NA	NA	-0.022414	0.71	0.0769	0.338	-0.0479	0.653	-0.0691	0.606	-0.15463	0.213	-0.079	0.389	0.15256	0.32	0.00463	0.935
rs567071	0.238	0.48795	-0.2833	0.505262	0.059	0.891857	-0.039874	0.902957	0.2188	0.241577	-0.725	0.256422	0.24	0.841101	-1.8502	2.24495e-06	NA	NA	-0.03301	0.559963	0.14925	0.0401143	0.0925	0.366427	-0.0159	0.896525	-0.1213	0.32097	-0.0396	0.641964	0.0627	0.646414	-0.01131	0.837606
rs365946	0.24	0.542918	0.0715	0.883422	0.369	0.455023	-0.398378	0.287754	0.2466	0.249384	-0.223	0.760887	0.171	0.900835	-2.067	4.04262e-06	NA	NA	0.01101	0.866446	0.04018	0.66459	-0.0721	0.547491	-0.0944	0.51521	0.0316	0.808164	-0.0053	0.960132	0.0959	0.558507	-0.0043	0.945031
rs13387827	0.211	0.620096	-0.1428	0.786237	0.251	0.639016	-0.77638	0.0550282	-0.0722	0.754982	-0.085	0.914109	0.071	0.961615	-1.7585	0.000284312	NA	NA	-0.10411	0.159594	0.11699	0.181289	-0.1033	0.449045	-0.0709	0.624606	-0.0514	0.73156	-0.1257	0.307629	0.0707	0.70367	-0.03674	0.625511
rs13398007	0.163	0.701842	-0.3024	0.567186	0.168	0.754642	-0.797975	0.0494718	-0.0577	0.803681	-0.085	0.914391	0.03	0.983883	-1.7357	0.000359709	NA	NA	-0.10225	0.167015	0.12048	0.169759	-0.1096	0.427317	-0.0848	0.554957	-0.0694	0.646714	-0.154	0.213318	0.0792	0.669211	-0.03908	0.604382
rs6759518	-0.99817	0.138	0.369	0.657	0.8812	0.298	-0.6414	0.315	-0.281967	0.441	-2.136	0.0873	-3.971	0.0898	-1.4242	0.063	NA	NA	-0.203822	0.145	0.06896	0.559	-0.1236	0.521	0.2687	0.216	-0.10644	0.653	0.0376	0.82	-0.12703	0.641	0.06691	0.555
rs1728918	NA	NA	NA	NA	NA	NA	NA	NA	NA	NA	NA	NA	NA	NA	NA	NA	NA	NA	NA	NA	NA	NA	NA	NA	NA	NA	NA	NA	NA	NA	NA	NA	NA	NA
rs780094	0.23071	0.445	-1.7303	3.39e-06	-0.5464	0.149	0.14098	0.624	0.023671	0.885	0.912	0.104	6.4616	6.42e-10	1.59616	3.33e-06	NA	NA	0.059967	0.289	-0.09834	0.0917	0.0547	0.507	0.0512	0.622	0.06742	0.477	-0.2185	0.00517	-0.09493	0.467	0.04688	0.353
rs780092	-0.40507	0.343	0.8846	0.0907	0.6643	0.214	-0.13603	0.738	-0.06572	0.777	-0.473	0.55	-4.843	0.00109	-0.8402	0.0846	NA	NA	-0.05255	0.494	-0.00341	0.967	-0.2618	0.0649	-0.0963	0.532	0.10393	0.415	0.0216	0.838	0.16757	0.314	-0.10596	0.16
rs4665383	-0.052	0.871415	-1.2198	0.00214661	-0.52	0.198208	-0.016384	0.957356	-0.0934	0.593625	-0.157	0.793646	6.1	4.71554e-08	0.7099	0.0534063	NA	NA	0.03916	0.543139	0.0094	0.88901	0.0624	0.522507	-0.0348	0.765399	0.0856	0.388367	-0.0962	0.239542	-0.0956	0.489649	0.04242	0.422781
rs2068834	-0.01215	0.97	-1.1829	0.00313	-0.3126	0.442	-0.07415	0.81	-0.102701	0.56	-0.409	0.497	6.2298	2.86e-08	0.51332	0.164	NA	NA	0.03987	0.532	0.02642	0.696	0.0738	0.434	-0.0459	0.697	0.05767	0.568	-0.1225	0.131	-0.10417	0.459	0.04444	0.399
rs10191091	-0.7098	0.0178	-0.153	0.68	-0.4825	0.199	0.20149	0.48	0.110291	0.498	0.315	0.572	-0.2926	0.779	0.25375	0.458	NA	NA	-0.082715	0.0879	-0.05645	0.308	-0.027	0.729	-0.053	0.624	-0.00695	0.938	-0.0491	0.548	-0.0253	0.842	-0.00304	0.951
rs2881324	-0.54232	0.0826	0.063	0.871	-0.6076	0.121	0.13027	0.66	0.033271	0.844	0.408	0.484	-0.8855	0.417	2e-05	1	NA	NA	-0.065891	0.229	-0.02974	0.617	-0.0225	0.793	0.0324	0.769	-0.03561	0.699	0.044	0.586	-0.04189	0.753	0.01373	0.784
rs10187368	-0.81884	0.0355	-0.2645	0.583	-0.7594	0.12	-0.33355	0.368	-0.077838	0.713	0.121	0.868	-1.5479	0.253	0.05396	0.903	NA	NA	-0.112346	0.104	-0.07853	0.268	0.0255	0.782	-0.1045	0.462	-0.15736	0.208	0.0011	0.991	-0.10192	0.552	-0.07974	0.177
rs11678465	0.3271	0.267	-0.3604	0.322	0.1364	0.712	-0.42223	0.132	-0.140866	0.379	0.268	0.625	0.1831	0.858	0.15182	0.652	NA	NA	0.068191	0.186	0.06536	0.249	-0.0395	0.626	0.1255	0.196	0.0238	0.792	-0.071	0.345	0.04947	0.703	0.02238	0.647
rs7594278	0.35803	0.225	-0.405	0.268	0.1483	0.689	-0.39604	0.159	-0.13355	0.405	0.19	0.729	0.1319	0.898	0.18615	0.581	NA	NA	0.074554	0.146	0.07209	0.197	-0.0078	0.923	0.1052	0.275	0.01984	0.827	-0.0787	0.299	0.04359	0.741	0.03484	0.474
rs12465994	0.405	0.572874	0.5172	0.560044	1.787	0.0472771	0.636435	0.352568	0.2272	0.561565	-1.747	0.192163	5.123	0.0402843	1.3104	0.109711	NA	NA	-0.13593	0.335739	-0.15172	0.342725	0.4103	0.0162099	0.1791	0.475199	0.1883	0.37106	0.0728	0.680688	-0.2587	0.397999	-0.04668	0.709163
rs4255990	0.26913	0.656	0.3907	0.599	1.2105	0.11	0.22776	0.693	-0.054412	0.869	-1.532	0.173	4.6478	0.0268	1.57842	0.022	NA	NA	-0.043484	0.715	-0.13103	0.319	0.2889	0.0568	0.1007	0.643	0.06439	0.74	0.068	0.659	-0.21958	0.396	-0.07574	0.508
rs7579629	0.482	0.499138	0.2708	0.758705	1.697	0.0579704	0.706898	0.298523	0.2509	0.518645	-1.601	0.228702	4.678	0.0594209	1.3949	0.0865027	NA	NA	-0.14756	0.292289	-0.20351	0.212193	0.3899	0.0238727	0.1452	0.564312	0.1587	0.450953	0.0565	0.750963	-0.2695	0.385312	-0.05406	0.669996
rs6752737	0.38	0.317383	0.1065	0.82079	0.396	0.405208	0.296143	0.412369	0.0828	0.688466	-0.638	0.366322	1.398	0.290117	-0.1132	0.794024	NA	NA	-0.05652	0.389851	-0.00854	0.904277	0.0018	0.986041	-0.0056	0.968235	0.0432	0.68181	-0.0164	0.872415	-0.0741	0.65469	-0.15351	0.0145577
rs222826	1.35549	0.132	2.1776	0.0495	1.2226	0.28	1.12311	0.191	0.118346	0.81	-0.553	0.742	2.0366	0.52	0.88095	0.394	NA	NA	0.627849	7.54e-07	0.06338	0.73	0.5616	0.00913	0.3811	0.148	0.51551	0.0429	0.4101	0.0517	-0.17673	0.698	0.15638	0.371
rs288298	-0.1696	0.824	-0.3295	0.726	-0.395	0.68	0.31395	0.665	-0.480106	0.247	0.999	0.482	0.5768	0.828	0.66126	0.447	NA	NA	-0.176208	0.264	0.09167	0.492	-0.2892	0.25	-0.2881	0.357	-0.11376	0.68	0.0617	0.743	-0.78588	0.064	-0.12528	0.357
rs288297	-0.021	0.977765	-0.2593	0.784903	-0.435	0.652845	0.515205	0.481825	-0.3822	0.36098	1.119	0.434794	0.59	0.825618	0.6514	0.457857	NA	NA	-0.19104	0.234141	0.08474	0.533507	-0.3623	0.162754	-0.1457	0.603838	-0.1003	0.71693	0.1146	0.535145	-0.7833	0.0663548	-0.15979	0.252416
rs940274	0.04684	0.967	-1.0479	0.451	1.2475	0.376	0.49201	0.645	0.110315	0.857	-4.879	0.0196	-1.2317	0.752	-0.68713	0.591	NA	NA	-0.247302	0.178	0.15126	0.411	0.2886	0.252	0.2414	0.463	0.08903	0.78	-0.0404	0.877	0.03917	0.917	-0.16307	0.425
rs11129754	0.096	0.756725	-0.3899	0.311441	-0.144	0.712846	0.360021	0.22404	0.1393	0.410536	0.733	0.20557	-0.741	0.494185	0.6846	0.0537174	NA	NA	-0.02952	0.585853	-0.00764	0.90446	-0.0592	0.54271	0.2099	0.0519318	0.1103	0.303129	-0.0394	0.587186	-0.2537	0.0860099	0.04533	0.409725
rs4678564	0.06964	0.823	-0.4358	0.257	-0.1799	0.644	0.29696	0.315	0.121632	0.471	0.773	0.181	-0.8266	0.444	0.6446	0.0686	NA	NA	-0.032495	0.548	-0.01875	0.766	-0.0669	0.488	0.1781	0.101	0.11135	0.296	-0.0475	0.514	-0.24396	0.0935	0.0355	0.517
rs6788554	0.112	0.724355	-0.3461	0.379452	-0.166	0.677785	0.400627	0.185683	0.1405	0.416709	0.641	0.278967	-0.545	0.622995	0.6927	0.0562563	NA	NA	-0.02947	0.596772	-0.01961	0.763094	-0.0587	0.548878	0.1788	0.106536	0.0968	0.374076	-0.0375	0.618102	-0.2449	0.103948	0.02391	0.665442
rs7632505	0.929	0.0277551	-0.8528	0.102607	-0.481	0.364239	-0.629064	0.117271	-0.18	0.432557	0.444	0.571696	-0.899	0.541209	-0.2734	0.571073	NA	NA	-0.09595	0.206242	-0.12044	0.206494	0.045	0.702378	-0.134	0.426447	-0.197	0.196039	-0.2657	0.0187437	-0.3544	0.0763825	0.05307	0.458351
rs12486864	-0.62632	0.337	-0.0742	0.926	0.8921	0.276	-0.97725	0.115	-0.113733	0.748	-0.421	0.729	-2.5053	0.272	-0.12962	0.862	NA	NA	-0.357163	0.0153	-0.187	0.136	0.02	0.916	-0.0526	0.823	-0.24455	0.3	0.0627	0.698	-0.0962	0.77	-0.05012	0.653
rs9838604	-0.06505	0.833	0.0425	0.911	-0.3192	0.41	-0.15789	0.591	-0.185082	0.27	0.063	0.913	0.1595	0.882	0.40821	0.248	NA	NA	-0.046906	0.396	0.14908	0.0114	-0.0378	0.687	0.0277	0.799	-0.16094	0.102	0.0111	0.899	-0.36498	0.00773	-0.04491	0.362
rs9842371	-0.027	0.932511	0.0292	0.940954	-0.365	0.361874	-0.141385	0.641384	-0.2047	0.237544	0.053	0.928276	0.113	0.918806	0.3446	0.34493	NA	NA	-0.05903	0.305021	0.14645	0.015736	-0.0367	0.70116	0.0199	0.85884	-0.1503	0.139727	0.0178	0.843805	-0.3616	0.0110177	-0.05321	0.300288
rs13114738	-0.215	0.696745	-0.3922	0.566168	0.556	0.421681	5.8e-05	0.999912	-0.2476	0.409043	-2.285	0.0258477	2.566	0.18178	-0.3749	0.551617	NA	NA	-0.05378	0.593644	-0.04942	0.644711	-0.0649	0.655007	-0.077	0.71903	-0.1384	0.478926	-0.1581	0.289378	-0.2542	0.29267	-0.01151	0.891227
rs6821561	-0.06427	0.851	-0.1908	0.655	0.4219	0.323	-0.25139	0.438	-0.137158	0.459	0.525	0.41	-0.6877	0.563	0.44412	0.253	NA	NA	0.106065	0.0767	-0.05545	0.414	-0.0046	0.965	0.0359	0.763	0.1748	0.145	-0.0979	0.243	-0.04696	0.762	0.04397	0.443
rs13129572	0.016	0.962306	-0.1548	0.708389	0.393	0.347839	-0.236878	0.45662	-0.1508	0.40687	0.482	0.438038	-0.68	0.55924	0.1465	0.701212	NA	NA	0.09025	0.137149	-0.00211	0.97471	0.0145	0.894859	-0.0094	0.938918	0.1884	0.116661	-0.0361	0.662229	-0.0775	0.620445	0.04877	0.377473
rs13116159	0.00036	0.999	-0.3266	0.426	0.3528	0.395	-0.22948	0.467	-0.113996	0.527	0.673	0.275	-0.6512	0.572	0.27883	0.46	NA	NA	0.108984	0.0698	-0.01421	0.834	0.0374	0.724	0.0291	0.807	0.16188	0.17	-0.0729	0.37	-0.0472	0.76	0.0459	0.405
rs3108151	0.04336	0.897	-0.3922	0.344	0.1053	0.802	-0.26263	0.41	-0.134366	0.461	0.772	0.215	-0.7563	0.517	0.07649	0.842	NA	NA	0.116143	0.0475	-0.04057	0.544	0.0193	0.86	0.0029	0.982	0.17186	0.155	-0.0707	0.401	-0.05167	0.739	0.0481	0.388
rs12646447	0.413	0.356066	1.0059	0.069255	-0.414	0.462753	0.016814	0.968601	-0.2301	0.345712	0.706	0.398583	-1.571	0.313921	-0.1841	0.718845	NA	NA	-0.05138	0.511302	0.09318	0.258086	0.097	0.372796	0.2615	0.0907307	-0.0589	0.669924	0.1363	0.20472	-0.1021	0.599209	-0.00461	0.947854
rs17042171	0.39057	0.382	0.9498	0.0857	-0.4315	0.443	0.0113	0.979	-0.226686	0.352	0.786	0.346	-1.505	0.333	-0.05549	0.913	NA	NA	-0.051628	0.507	0.09074	0.269	0.0902	0.406	0.2524	0.103	-0.06763	0.624	0.126	0.243	-0.11345	0.561	-0.00746	0.916
rs723363	-0.25431	0.403	0.5223	0.165	-0.4958	0.194	-0.68199	0.0186	-0.229352	0.166	0.517	0.362	-1.8413	0.082	-0.42486	0.221	NA	NA	-0.072806	0.133	0.04622	0.401	0.1571	0.062	0.191	0.0916	0.05806	0.536	0.1165	0.148	-0.29308	0.0241	-0.06338	0.192
rs6533530	-0.17787	0.557	0.5289	0.158	-0.3581	0.346	-0.71257	0.0135	-0.267012	0.105	0.599	0.289	-1.6641	0.115	-0.31196	0.367	NA	NA	-0.071499	0.141	0.04031	0.469	0.1693	0.0447	0.1675	0.144	0.03238	0.729	0.1194	0.144	-0.31267	0.0165	-0.06318	0.195
rs6533531	-0.19589	0.518	0.5585	0.136	-0.3726	0.327	-0.75897	0.0085	-0.287495	0.0813	0.628	0.266	-1.7449	0.098	-0.36623	0.289	NA	NA	-0.078631	0.106	0.04201	0.452	0.1625	0.0547	0.1574	0.169	0.0272	0.771	0.1206	0.139	-0.32591	0.0128	-0.06988	0.153
rs3866831	-0.198	0.512103	0.5578	0.135986	-0.355	0.349784	-0.741004	0.0101037	-0.2798	0.0894131	0.609	0.2804	-1.753	0.095983	-0.3665	0.288475	NA	NA	-0.07669	0.115729	0.04659	0.404565	0.1633	0.0533523	0.1552	0.174538	0.0258	0.7822	0.124	0.126513	-0.3263	0.0126214	-0.06394	0.18954
rs1460771	0.13886	0.646	0.4767	0.203	0.427	0.26	-0.04481	0.876	0.032045	0.846	-0.707	0.209	0.4026	0.702	-0.48775	0.157	NA	NA	-0.066153	0.249	-0.0576	0.266	-0.1005	0.274	-0.1393	0.192	-0.16647	0.133	0.1017	0.167	-0.24593	0.0605	-0.0981	0.0422
rs7676684	0.27038	0.37	0.3619	0.334	0.568	0.134	-0.09923	0.73	0.056626	0.731	-0.83	0.139	0.4658	0.658	-0.59917	0.0821	NA	NA	-0.042013	0.451	-0.07405	0.156	-0.1279	0.149	-0.1447	0.168	-0.19941	0.071	0.0992	0.181	-0.21761	0.0854	-0.08502	0.0757
rs7698391	0.18325	0.552	0.4105	0.283	0.3983	0.303	-0.17169	0.559	-0.024764	0.883	-0.847	0.141	0.625	0.561	-0.34127	0.332	NA	NA	-0.09292	0.1	-0.0486	0.356	-0.0968	0.301	-0.1474	0.17	-0.14939	0.17	0.0975	0.2	-0.28796	0.0359	-0.13215	0.00651
rs7698790	0.14392	0.634	0.4573	0.222	0.4409	0.244	-0.01992	0.945	0.055274	0.737	-0.785	0.163	0.4235	0.687	-0.44229	0.2	NA	NA	-0.06233	0.276	-0.05416	0.294	-0.1007	0.272	-0.1392	0.192	-0.16682	0.132	0.1059	0.149	-0.24559	0.0609	-0.09557	0.0483
rs6839599	0.1601	0.597	0.4561	0.225	0.4275	0.26	-0.04763	0.869	0.038804	0.814	-0.753	0.182	0.2432	0.818	-0.4475	0.195	NA	NA	-0.066517	0.247	-0.06145	0.237	-0.0921	0.317	-0.134	0.209	-0.17301	0.119	0.1136	0.123	-0.24848	0.0578	-0.09937	0.0397
rs2054305	0.14392	0.634	0.4573	0.222	0.4409	0.244	-0.01992	0.945	0.055274	0.737	-0.785	0.163	0.4235	0.687	-0.44229	0.2	NA	NA	-0.06233	0.276	-0.05416	0.294	-0.1007	0.272	-0.1392	0.192	-0.16682	0.132	0.1059	0.149	-0.24559	0.0609	-0.09557	0.0483
rs2199312	0.07534	0.805	0.408	0.281	0.4064	0.288	0.00114	0.997	0.071089	0.667	-0.822	0.148	0.3288	0.757	-0.44208	0.203	NA	NA	-0.059456	0.304	-0.07268	0.162	-0.1147	0.217	-0.1499	0.164	-0.18453	0.0986	0.0941	0.204	-0.26396	0.0465	-0.08033	0.101
rs10857031	0.13238	0.662	0.4245	0.257	0.4245	0.262	-0.0525	0.855	0.035002	0.831	-0.782	0.164	0.3711	0.724	-0.41981	0.224	NA	NA	-0.059393	0.301	-0.05848	0.255	-0.1049	0.251	-0.1367	0.2	-0.16297	0.139	0.1086	0.137	-0.22481	0.0838	-0.10073	0.0379
rs7655989	0.13238	0.662	0.4245	0.257	0.4245	0.262	-0.0525	0.855	0.035002	0.831	-0.782	0.164	0.3711	0.724	-0.41981	0.224	NA	NA	-0.059393	0.301	-0.05848	0.255	-0.1049	0.251	-0.1367	0.2	-0.16297	0.139	0.1086	0.137	-0.22481	0.0838	-0.10073	0.0379
rs13104081	0.155	0.609147	0.3746	0.318801	0.401	0.290763	-0.034793	0.904074	0.0318	0.84696	-0.777	0.168349	0.46	0.663124	-0.4257	0.218965	NA	NA	-0.0638	0.269069	-0.05416	0.293912	-0.1039	0.258073	-0.1706	0.106536	-0.1521	0.169114	0.0913	0.209373	-0.2479	0.0629117	-0.10273	0.0350669
rs17012484	NA	NA	NA	NA	NA	NA	NA	NA	NA	NA	NA	NA	NA	NA	NA	NA	NA	NA	NA	NA	NA	NA	NA	NA	NA	NA	NA	NA	NA	NA	NA	NA	NA	NA
rs1869717	0.08001	0.921	0.7152	0.475	0.4483	0.656	0.49533	0.517	0.167007	0.702	-1.974	0.188	0.995	0.723	0.49305	0.593	NA	NA	0.153849	0.285	0.10841	0.462	0.2872	0.158	0.3668	0.139	0.24747	0.315	-0.0162	0.935	0.11383	0.711	0.09875	0.5
rs380527	NA	NA	NA	NA	NA	NA	NA	NA	NA	NA	NA	NA	NA	NA	NA	NA	NA	NA	NA	NA	NA	NA	NA	NA	NA	NA	NA	NA	NA	NA	NA	NA	NA	NA
rs1423527	-0.151	0.625199	-0.3475	0.362078	0.096	0.803026	-0.228386	0.436616	0.1014	0.545474	-0.888	0.121584	0.687	0.522269	1.3516	0.000120018	NA	NA	0.02534	0.642443	-0.01955	0.725864	0.0546	0.54267	-0.0097	0.930417	0.1729	0.0539258	-0.0889	0.293316	-0.3164	0.0249158	-0.04152	0.426906
rs2335418	-0.11425	0.71	-0.3426	0.367	0.0825	0.831	-0.25423	0.385	0.07753	0.643	-0.965	0.091	0.7403	0.489	1.4029	6.2e-05	NA	NA	0.004554	0.932	0.00477	0.932	0.0861	0.358	0.034	0.768	0.14906	0.0845	-0.0547	0.485	-0.31634	0.0226	-0.04552	0.394
rs11957260	-0.10782	0.728	-0.3319	0.386	0.0896	0.817	-0.30993	0.292	0.067991	0.686	-0.991	0.0855	0.6432	0.55	1.35927	0.000116	NA	NA	0.005005	0.925	-0.00438	0.938	0.0753	0.421	0.029	0.802	0.14406	0.105	-0.0568	0.468	-0.32939	0.0183	-0.03389	0.53
rs10474433	-0.06509	0.837	-0.3303	0.4	0.2461	0.536	-0.24354	0.42	0.041607	0.81	-0.907	0.124	0.3564	0.747	1.2442	0.000575	NA	NA	0.038933	0.493	-0.05254	0.379	0.0815	0.371	-0.0052	0.963	0.19987	0.038	-0.1294	0.123	-0.31339	0.0294	-0.02156	0.692
rs7703051	-0.29888	0.336	-0.5179	0.178	0.0027	0.995	-0.3913	0.186	0.023388	0.89	-0.938	0.105	0.5892	0.586	1.38791	8.9e-05	NA	NA	0.026206	0.62	-0.05542	0.326	0.0473	0.599	-0.0419	0.71	0.15558	0.103	-0.0916	0.28	-0.23415	0.1	-0.05328	0.326
rs12654264	-0.33469	0.283	-0.5081	0.187	0.0113	0.977	-0.47047	0.113	-0.006926	0.967	-0.95	0.101	0.5946	0.583	1.32606	0.000186	NA	NA	0.03903	0.457	-0.04193	0.454	0.0597	0.508	-0.0501	0.659	0.15448	0.107	-0.0879	0.304	-0.21083	0.135	-0.04188	0.436
rs3846663	-0.31033	0.318	-0.512	0.182	-0.0325	0.933	-0.45424	0.125	-0.016035	0.924	-0.887	0.125	0.5948	0.582	1.33796	0.000157	NA	NA	0.041089	0.436	-0.04695	0.407	0.0646	0.475	-0.0452	0.69	0.14999	0.115	-0.0874	0.302	-0.20316	0.149	-0.04847	0.369
rs4704221	-0.264	0.393955	-0.3915	0.306253	-0.113	0.770057	-0.35641	0.226391	0.101	0.548896	-0.609	0.290551	0.141	0.895909	1.334	0.000154882	NA	NA	0.02733	0.600636	-0.01231	0.825372	0.102	0.239486	0.0116	0.924315	0.142	0.129543	-0.0345	0.657712	-0.1852	0.184687	-0.0546	0.340235
rs5744680	0.286	0.356825	0.4182	0.275357	0.195	0.616928	0.391663	0.184677	-0.0956	0.571032	0.541	0.348539	0.239	0.824474	-1.3046	0.000221929	NA	NA	-0.02776	0.594272	0.01236	0.823107	-0.0893	0.295957	0.0116	0.924207	-0.1428	0.132596	0.0579	0.482431	0.2038	0.144054	0.04641	0.417151
rs984976	0.284	0.35813	0.4136	0.278151	0.182	0.63746	0.372569	0.204721	-0.1065	0.525797	0.497	0.387209	0.177	0.868795	-1.3064	0.000201886	NA	NA	-0.02928	0.570807	0.00429	0.937843	-0.0853	0.315275	-0.0015	0.989932	-0.1502	0.109048	0.0626	0.443258	0.2029	0.145791	0.04539	0.427343
rs40060	-0.62983	0.0449	-0.4995	0.198	-0.0579	0.883	-0.19085	0.523	0.0582	0.733	0.089	0.879	0.6435	0.556	0.84296	0.0185	NA	NA	0.054236	0.302	0.00604	0.921	0.0303	0.741	0.0669	0.556	0.17178	0.0901	-0.0273	0.749	-0.07664	0.564	-0.07475	0.147
rs34361	-0.579	0.0644617	-0.4487	0.246216	-0.043	0.912273	-0.240572	0.419508	0.0398	0.815192	0.162	0.781249	0.62	0.569303	0.8304	0.020047	NA	NA	0.05836	0.268327	0.02527	0.669733	0.0415	0.649421	0.0403	0.720843	0.1731	0.0814244	-0.0213	0.804832	-0.0772	0.567207	-0.07904	0.122249
rs10057967	-0.52913	0.0892	-0.6653	0.0826	-0.0106	0.978	-0.17643	0.552	0.15471	0.362	0.136	0.815	0.355	0.743	0.87849	0.0135	NA	NA	0.072193	0.177	-0.01238	0.838	0.0514	0.575	0.1224	0.289	0.225	0.027	-0.0403	0.636	-0.02771	0.828	-0.0715	0.165
rs7715806	-0.29681	0.334	-0.2202	0.562	-0.3731	0.332	0.05674	0.846	0.196841	0.238	-0.7	0.22	0.5245	0.624	0.80835	0.0211	NA	NA	-0.014141	0.792	0.04102	0.493	0.0759	0.408	0.1585	0.142	0.17636	0.0685	0.0302	0.687	-0.09869	0.453	-0.07148	0.157
rs9942416	-0.32186	0.294	-0.271	0.475	-0.4488	0.243	0.12825	0.66	0.18723	0.261	-0.71	0.213	0.4733	0.657	0.77827	0.0261	NA	NA	-0.013364	0.803	0.05613	0.33	0.064	0.487	0.1551	0.149	0.14882	0.126	0.0337	0.649	-0.14673	0.261	-0.07859	0.12
rs1917753	-0.36035	0.237	0.3994	0.288	-0.2306	0.548	0.6694	0.0216	0.313464	0.0599	-0.601	0.291	0.7479	0.482	0.4632	0.184	NA	NA	-0.087913	0.138	0.03658	0.543	0.0558	0.555	0.1058	0.326	0.07032	0.478	0.0807	0.313	0.2236	0.0894	-0.11349	0.0223
rs1917751	-0.333	0.268019	0.3972	0.285429	-0.277	0.462627	0.623903	0.0293835	0.3294	0.0441912	-0.716	0.200962	0.899	0.390857	0.3549	0.301271	NA	NA	-0.08989	0.124656	0.01644	0.773132	0.0709	0.455069	0.1414	0.198924	0.0749	0.446908	0.0724	0.341288	0.2014	0.124313	-0.09006	0.06923
rs11741319	-0.38023	0.21	0.4327	0.248	-0.3136	0.41	0.65376	0.0235	0.3019	0.0673	-0.718	0.203	1.0021	0.342	0.36344	0.293	NA	NA	-0.076495	0.204	0.03073	0.591	0.0883	0.365	0.1336	0.235	0.08095	0.407	0.085	0.253	0.15263	0.24	-0.09755	0.0535
rs940856	-0.38315	0.206	0.4027	0.282	-0.2973	0.434	0.6446	0.0253	0.30997	0.0596	-0.695	0.217	0.9941	0.345	0.36086	0.296	NA	NA	-0.069403	0.246	0.02963	0.604	0.084	0.384	0.13	0.246	0.08063	0.408	0.0713	0.344	0.15897	0.219	-0.0965	0.0552
rs2012658	-0.4	0.186192	0.3694	0.323402	-0.311	0.413171	0.616384	0.0324205	0.2825	0.0862496	-0.657	0.243957	0.808	0.443009	0.349	0.312273	NA	NA	-0.06986	0.240214	0.02716	0.635657	0.0859	0.370683	0.1332	0.234268	0.0667	0.492549	0.0723	0.338903	0.1725	0.181386	-0.09945	0.0475724
rs7727150	-0.17038	0.603	0.5369	0.186	-0.0483	0.907	0.57097	0.0694	0.316116	0.0782	-1.375	0.0248	1.7394	0.13	0.30968	0.409	NA	NA	-0.087744	0.145	0.00747	0.897	0.0802	0.444	0.1579	0.188	0.13565	0.231	0.108	0.178	0.21251	0.134	-0.12137	0.0154
rs11745812	-0.33282	0.274	0.3462	0.356	-0.3154	0.409	0.59738	0.0385	0.296593	0.0731	-0.808	0.154	1.4056	0.184	0.3652	0.292	NA	NA	-0.076452	0.201	0.02635	0.644	0.0739	0.448	0.1187	0.293	0.05633	0.566	0.0563	0.447	0.14875	0.254	-0.09695	0.0531
rs296211	-0.665	0.0515777	-0.178	0.674134	-0.629	0.142156	-0.562467	0.0837112	-0.4232	0.0226732	-0.432	0.497293	1.956	0.1007	0.2174	0.578224	NA	NA	0.03022	0.621975	-0.01109	0.873121	-0.1004	0.297476	0.1134	0.352234	0.0596	0.591173	0.0054	0.951532	-0.2486	0.0613197	-0.02678	0.631819
rs295049	-0.15171	0.733	-0.2421	0.66	-0.4443	0.426	-0.58229	0.171	-0.568744	0.0197	-1.224	0.14	3.7325	0.016	0.16078	0.752	NA	NA	-0.016766	0.833	-0.09668	0.256	-0.1388	0.26	0.2122	0.212	0.01514	0.921	0.0077	0.944	-0.23188	0.19	0.01318	0.858
rs295025	-0.337	0.341483	0.0722	0.869679	-0.373	0.401521	-0.316307	0.348527	-0.3172	0.0997995	-1.113	0.0912733	2.731	0.0271033	0.1795	0.658107	NA	NA	0.0778	0.206868	-0.04447	0.523392	-0.0767	0.427311	0.1551	0.226216	0.0382	0.749266	0.0347	0.702069	-0.2286	0.102395	-0.00507	0.929969
rs152599	-0.14475	0.638	-0.7151	0.0586	-0.5821	0.131	-0.7568	0.00969	-0.099494	0.551	-0.248	0.665	0.5022	0.639	0.92603	0.00837	NA	NA	0.012282	0.822	-0.08777	0.137	-0.1127	0.215	0.0232	0.839	-0.06196	0.505	-0.0887	0.238	-0.01303	0.923	0.03707	0.451
rs6580586	-0.4984	0.305	1.7456	0.00352	1.7877	0.00331	0.42168	0.361	0.098605	0.709	-0.045	0.961	-1.6659	0.324	-1.27321	0.0215	NA	NA	0.081327	0.384	0.08551	0.333	0.0484	0.747	0.0799	0.659	-0.11636	0.506	0.3983	0.00043	0.01379	0.943	-0.13677	0.0953
rs11953428	-0.13512	0.865	2.4803	0.0117	1.5168	0.127	0.13345	0.86	-0.337844	0.433	-1.091	0.46	-2.9045	0.292	-2.34348	0.0095	NA	NA	0.266241	0.0683	0.30638	0.0262	0.2864	0.198	0.3019	0.257	0.02714	0.92	0.288	0.152	0.55984	0.026	-0.08487	0.568
rs17749279	0.20357	0.759	-0.4583	0.576	1.3884	0.0946	-0.3169	0.615	-0.391598	0.277	-1.717	0.164	3.5387	0.125	0.94973	0.209	NA	NA	-0.107991	0.388	-0.17365	0.181	0.0178	0.919	-0.5285	0.105	0.09038	0.621	-0.0823	0.594	0.12741	0.564	-0.17886	0.13
rs2962845	-0.263	0.420061	-0.9984	0.0133913	-0.068	0.869028	0.382428	0.218675	0.1133	0.523761	1.836	0.0024867	-2.526	0.0262947	-0.0278	0.940695	NA	NA	-0.12816	0.0173194	-0.01127	0.855765	-0.0948	0.336321	0.0331	0.77857	-0.0589	0.565661	-0.1224	0.139592	-0.2729	0.0661591	0.01155	0.823662
rs11739147	-0.21362	0.515	-0.9766	0.0157	-0.0313	0.939	0.39342	0.207	0.11344	0.524	1.77	0.00364	-2.4376	0.0326	-0.05916	0.874	NA	NA	-0.13154	0.0149	-0.01189	0.848	-0.0862	0.381	0.0306	0.795	-0.07543	0.472	-0.1165	0.161	-0.304	0.04	0.01898	0.714
rs1800562	-0.25804	0.686	-1.0233	0.195	-0.4652	0.561	0.53925	0.375	0.216227	0.534	0.482	0.685	-0.5952	0.789	-0.45704	0.53	NA	NA	0.100557	0.36	-0.04138	0.727	0.0402	0.805	0.1697	0.431	-0.24709	0.243	-0.0455	0.785	0.2068	0.383	-0.07322	0.484
rs2242416	-0.22597	0.465	0.9904	0.00968	0.608	0.117	0.44741	0.128	0.141922	0.398	-0.181	0.753	0.406	0.707	0.20486	0.562	NA	NA	-0.049703	0.367	0.09518	0.148	0.0471	0.609	0.0516	0.646	0.11825	0.252	0.2433	0.00218	-0.10764	0.41	-0.04873	0.33
rs1469475	-0.403	0.493804	-1.4246	0.0506409	0.513	0.487726	-0.653252	0.243671	-0.809	0.011422	1.393	0.203246	-3.429	0.0949176	-0.6409	0.341304	NA	NA	-0.18326	0.146211	-0.25598	0.0315973	0.1553	0.313424	-0.0551	0.806135	-0.1734	0.338883	-0.1675	0.326811	-0.5545	0.086712	0.14593	0.132434
rs10455175	0.12472	0.827	-1.6301	0.0211	-1.1509	0.108	-1.0554	0.0513	-0.46432	0.134	1.804	0.0889	-2.8336	0.155	0.33005	0.612	NA	NA	-0.062218	0.552	0.03622	0.751	-0.1157	0.513	0.1016	0.585	0.03075	0.857	-0.3753	0.0212	-0.03209	0.888	-0.00031	0.997
rs11755235	NA	NA	NA	NA	NA	NA	NA	NA	NA	NA	NA	NA	NA	NA	NA	NA	NA	NA	NA	NA	NA	NA	NA	NA	NA	NA	NA	NA	NA	NA	NA	NA	NA	NA
rs2209247	-0.71959	0.167	0.3278	0.609	1.039	0.113	-1.03558	0.037	-0.645762	0.0227	-1.817	0.0609	1.5755	0.386	-0.24732	0.679	NA	NA	-0.078946	0.413	0.17863	0.0642	0.1923	0.176	0.0898	0.602	-0.00106	0.995	0.126	0.329	-0.18162	0.423	0.04108	0.621
rs6908214	0.794	0.165194	0.0807	0.909121	1.045	0.14604	-0.0734	0.892922	-0.2363	0.448157	1.788	0.0934055	-2.343	0.23971	-0.3584	0.583253	NA	NA	-0.11352	0.345569	0.00016	0.998833	-0.0409	0.809359	0.0906	0.655871	-0.2277	0.248034	0.1192	0.355882	-0.1238	0.606429	0.11523	0.186265
rs847440	0.25717	0.393	0.4936	0.186	0.1765	0.64	0.40439	0.158	0.071404	0.663	0.465	0.406	0.3865	0.712	-0.44991	0.189	NA	NA	-0.02248	0.656	-0.01299	0.82	0.0112	0.89	0.124	0.22	0.02367	0.798	0.035	0.622	-0.00748	0.948	0.03312	0.487
rs819368	-0.28637	0.389	0.4226	0.306	0.8184	0.0504	0.20242	0.523	-0.132782	0.464	0.261	0.673	-1.068	0.356	-0.86999	0.0219	NA	NA	0.03709	0.575	-0.1466	0.0203	-0.0522	0.641	0.1067	0.382	0.14975	0.141	0.1018	0.213	0.0982	0.473	0.02167	0.72
rs17140821	-0.134	0.880915	1.4801	0.182628	-1.003	0.371966	0.772954	0.364766	0.0164	0.973188	-1.712	0.304297	2.015	0.518875	0.43	0.674436	NA	NA	-0.10413	0.48558	0.06354	0.675098	0.2604	0.197787	0.2027	0.468135	0.1525	0.532377	0.105	0.616087	-1.4061	0.0604816	-0.01207	0.928032
rs2362301	-0.92111	0.0344	-0.5897	0.276	0.251	0.647	1.3021	0.0017	0.325192	0.17	-1.311	0.105	1.0602	0.486	0.52499	0.291	NA	NA	-0.084764	0.273	0.00071	0.993	0.0232	0.846	-0.0148	0.932	-0.00669	0.961	-0.0855	0.418	0.04102	0.802	0.02812	0.692
rs11771405	-0.02466	0.956	0.7623	0.169	1.4411	0.00993	1.09985	0.00976	0.224993	0.356	-1.031	0.216	2.9937	0.0541	0.2625	0.606	NA	NA	0.095041	0.245	0.18758	0.0276	0.2974	0.00811	-0.1373	0.469	0.16989	0.21	0.0481	0.665	0.11504	0.523	0.05684	0.467
rs10487574	0.697	0.0954095	0.63	0.222359	0.715	0.172561	0.673435	0.0903705	0.0061	0.978619	-1.672	0.0314428	3.384	0.0199878	0.5441	0.253861	NA	NA	-0.05869	0.427668	0.0974	0.205177	-0.1947	0.125251	-0.0142	0.920874	0.0495	0.704873	-0.0064	0.953357	-0.1233	0.440071	-0.02594	0.706514
rs17330072	0.57734	0.125	0.5768	0.213	1.5807	0.000794	0.61193	0.0877	0.170998	0.405	-1.618	0.0207	2.2772	0.0827	-0.12738	0.768	NA	NA	-0.004518	0.949	0.08145	0.247	-0.0289	0.798	-0.124	0.377	0.06769	0.594	0.0204	0.848	0.03925	0.8	0.02808	0.667
rs10487569	0.4711	0.293	0.4708	0.395	1.2959	0.021	1.03646	0.015	0.196363	0.42	-1.815	0.0293	4.2262	0.00666	0.7095	0.165	NA	NA	-0.064444	0.442	0.0586	0.458	-0.1262	0.369	-0.014	0.928	-0.06103	0.674	0.0235	0.839	-0.20245	0.262	-0.06449	0.401
rs2074755	-0.26855	0.576	0.332	0.577	0.1818	0.762	-0.4375	0.338	-0.362428	0.165	2.181	0.0143	-7.3481	1.01e-05	-0.96877	0.0764	NA	NA	0.015314	0.868	0.05803	0.527	-0.2198	0.15	-0.0167	0.923	-0.08933	0.602	-0.0127	0.917	-0.03767	0.866	0.06861	0.402
rs17145817	NA	NA	NA	NA	NA	NA	NA	NA	NA	NA	NA	NA	NA	NA	NA	NA	NA	NA	NA	NA	NA	NA	NA	NA	NA	NA	NA	NA	NA	NA	NA	NA	NA	NA
rs799165	NA	NA	NA	NA	NA	NA	NA	NA	NA	NA	NA	NA	NA	NA	NA	NA	NA	NA	NA	NA	NA	NA	NA	NA	NA	NA	NA	NA	NA	NA	NA	NA	NA	NA
rs675236	0.09908	0.754	0.4584	0.241	0.0818	0.837	-0.0466	0.877	0.011407	0.947	-0.049	0.934	-0.2712	0.805	-0.71514	0.0471	NA	NA	0.027449	0.619	0.00455	0.935	0.0722	0.479	0.0095	0.937	-0.1544	0.138	0.0396	0.604	0.2236	0.068	-0.02039	0.696
rs17504461	0.065	0.843362	0.5404	0.184038	0.147	0.721136	-0.306892	0.327157	-0.0282	0.874802	-0.258	0.673794	-0.219	0.84808	-0.8502	0.023416	NA	NA	-0.01471	0.800859	-0.00869	0.882755	0.0379	0.727391	-0.0496	0.685538	-0.174	0.123601	0.049	0.530824	0.2006	0.134483	-0.04268	0.434919
rs2136768	0.43426	0.156	-0.4577	0.227	-0.209	0.587	-0.6145	0.035	-0.033382	0.841	-0.242	0.671	0.9849	0.356	0.48264	0.167	NA	NA	-0.026594	0.63	-0.1022	0.08	-0.1492	0.0847	-0.177	0.117	-0.10701	0.248	-0.08	0.327	-0.04192	0.761	-0.02632	0.609
rs10258797	0.053	0.886163	-0.4998	0.278155	0.656	0.159606	-0.035457	0.920289	0.1564	0.439939	-0.148	0.83032	0.271	0.834303	0.0059	0.988845	NA	NA	-0.00045	0.99474	0.05445	0.378937	0.2705	0.00711594	0.0727	0.623744	0.1341	0.222672	-0.1415	0.150557	0.1695	0.344672	0.05866	0.308937
rs7800093	1.13957	0.228	-0.2265	0.846	-0.3779	0.75	-0.21555	0.811	0.345107	0.503	0.331	0.852	2.0576	0.531	-0.69482	0.519	NA	NA	-0.207347	0.195	-0.48035	0.0353	-0.1925	0.509	-0.1041	0.753	0.21498	0.384	-0.0438	0.859	0.04704	0.907	-0.01238	0.927
rs6961948	-0.36423	0.727	-1.6747	0.193	0.6115	0.642	-0.25743	0.796	-0.195017	0.731	-0.711	0.715	0.5919	0.871	1.19584	0.315	NA	NA	-0.203989	0.237	-0.02285	0.913	0.0212	0.94	0.1358	0.7	0.09128	0.767	-0.1451	0.618	0.57828	0.087	-0.02227	0.89
rs9314492	0.688	0.0336887	0.9601	0.0166291	-0.413	0.310271	0.621435	0.0437443	0.334	0.0578041	0.327	0.587598	1.29	0.253372	0.6241	0.0919284	NA	NA	0.06799	0.224578	-0.00637	0.910481	0.0813	0.395712	-0.0302	0.796098	0.1231	0.21011	0.1694	0.0323955	-0.1975	0.190946	-0.04459	0.434291
rs4841134	0.622	0.0389132	0.4347	0.24386	0.084	0.824369	0.660377	0.0211527	0.3328	0.0420166	0.272	0.628019	-0.335	0.749362	-0.499	0.14677	NA	NA	-0.01111	0.832986	-0.02755	0.628007	-0.0193	0.815833	-0.104	0.333145	0.0845	0.393197	0.1048	0.158418	-0.0228	0.860767	0.02914	0.583826
rs17410407	-0.484	0.22323	0.0128	0.979229	-0.632	0.205154	-0.449375	0.23473	-0.0819	0.704639	2.766	0.000178382	-6.124	9.19421e-06	-0.5629	0.214778	NA	NA	-0.04721	0.540931	-0.00654	0.930312	-0.0916	0.503223	-0.0029	0.983683	-0.0056	0.9652	0.1059	0.333937	0.099	0.590178	-0.12496	0.0782744
rs17482310	-0.469	0.234	-0.0014	0.998	-0.6952	0.16	-0.48626	0.195	-0.095846	0.655	2.772	0.000153	-5.8852	1.76e-05	-0.51306	0.255	NA	NA	-0.047494	0.536	0.00209	0.978	-0.0933	0.497	-0.0281	0.847	-0.00757	0.953	0.0891	0.414	0.09539	0.601	-0.11577	0.0991
rs12543154	-0.686	0.0791352	-0.1499	0.756593	-0.823	0.0931053	-0.714846	0.0546003	-0.3171	0.135697	2.885	7.04206e-05	-7.034	2.1349e-07	-0.879	0.0487094	NA	NA	-0.09927	0.182101	0.01091	0.882016	-0.0807	0.527023	-0.0154	0.912411	-0.0332	0.801795	0.083	0.430485	-0.0275	0.886511	-0.13767	0.0481221
rs1441771	-0.84724	0.0298	-0.3199	0.507	-1.1347	0.0203	-0.78066	0.0354	-0.431931	0.0416	3.145	1.4e-05	-7.5071	2.8e-08	-1.15739	0.00924	NA	NA	-0.127983	0.0821	-0.01733	0.81	-0.1338	0.286	-0.0448	0.75	0.00986	0.939	0.0901	0.387	-0.00173	0.993	-0.12682	0.061
rs263	-0.2563	0.511	-0.4018	0.405	-0.7537	0.123	-0.37839	0.307	-0.078327	0.711	3.166	1.16e-05	-6.6983	7.21e-07	1.24741	0.00501	NA	NA	-0.123751	0.11	-0.09731	0.208	-0.0881	0.491	-0.021	0.897	0.03583	0.797	-0.1522	0.151	-0.38274	0.0525	-0.00536	0.933
rs271	-0.27768	0.515	0.1352	0.798	-0.7008	0.19	-0.32811	0.419	-0.156184	0.501	3.504	9.44e-06	-5.8483	7.95e-05	0.64056	0.188	NA	NA	-0.017948	0.837	-0.08431	0.279	0.0392	0.777	0.0761	0.625	0.22982	0.0862	0.0044	0.968	-0.20121	0.3	0.01532	0.822
rs326	-0.385	0.239989	-0.474	0.243348	-1.002	0.0146743	-0.624849	0.044971	-0.4473	0.0119694	3.935	8.07417e-11	-8.688	1.69115e-14	0.3221	0.389892	NA	NA	-0.12656	0.0401737	-0.01675	0.814399	-0.0596	0.591186	-0.0874	0.52041	-0.0736	0.531263	-0.0926	0.282585	-0.05	0.731364	-0.05037	0.333932
rs327	-0.292	0.389688	-0.2666	0.525816	-1.052	0.0133198	-0.726485	0.0243402	-0.5517	0.00275038	4.129	4.51275e-11	-8.823	5.16184e-14	0.0203	0.958212	NA	NA	-0.0286	0.656004	-0.02464	0.731325	-0.0305	0.794015	-0.0595	0.640643	0.0127	0.913811	-0.024	0.774696	0.0679	0.620438	-0.02176	0.697254
rs12679834	-0.028	0.956613	-0.5579	0.37631	-1.517	0.0175429	-1.00861	0.0375906	-0.5387	0.0519634	5.892	4.25321e-10	-10.033	1.33334e-08	0.8756	0.132285	NA	NA	-0.07078	0.461533	-0.18235	0.118675	-0.0912	0.563918	-0.1464	0.52451	0.1599	0.347939	-0.1631	0.220826	-0.054	0.802147	-0.06764	0.424294
rs2197089	0.62	0.0416203	0.2731	0.46898	1.254	0.000996164	0.059958	0.836043	0.1192	0.47162	-2.486	1.0665e-05	5.916	2.05518e-08	-0.1511	0.663788	NA	NA	0.08313	0.143694	0.02165	0.731014	-0.0623	0.508314	0.0563	0.59088	0.156	0.141108	0.0613	0.426923	0.044	0.746127	0.06001	0.243231
rs1569209	-0.048	0.933106	-0.6419	0.367796	-1.725	0.0168237	-1.30488	0.0171898	-0.765	0.0144932	6.566	7.16274e-10	-10.273	2.70563e-07	1.2914	0.0494046	NA	NA	-0.11712	0.298073	-0.10871	0.395285	-0.1439	0.418086	-0.2128	0.410113	0.1625	0.402267	-0.1546	0.300936	0.0584	0.805604	-0.10185	0.29365
rs17482753	-0.1223	0.811	-0.5104	0.418	-1.4192	0.0267	-1.02999	0.0342	-0.601748	0.0302	5.731	1.37e-09	-9.542	6.83e-08	0.83733	0.151	NA	NA	-0.08471	0.394	-0.15606	0.19	-0.0511	0.744	-0.0749	0.737	0.10001	0.589	-0.1596	0.235	-0.1089	0.629	-0.09147	0.283
rs12682115	-0.203	0.695617	-0.0408	0.949303	-1.663	0.0106032	-1.22654	0.0130256	-0.6059	0.0318447	5.677	3.57752e-09	-9.215	3.0727e-07	0.8015	0.176029	NA	NA	-0.07899	0.441647	-0.12879	0.245773	-0.0978	0.535913	-0.1559	0.494533	0.1035	0.553256	-0.0666	0.617471	-0.1369	0.554483	-0.06795	0.453499
rs10503669	-0.18539	0.721	0.0732	0.909	-1.6138	0.0136	-1.1673	0.0184	-0.607105	0.032	5.771	2.23e-09	-9.356	2.09e-07	0.86054	0.148	NA	NA	-0.080743	0.438	-0.15313	0.166	-0.0987	0.53	-0.1438	0.527	0.12006	0.49	-0.0435	0.744	-0.12363	0.589	-0.05743	0.529
rs17410962	-0.51794	0.256	-0.4503	0.425	-1.2026	0.0354	-0.86781	0.0453	-0.371204	0.134	4.71	2.43e-08	-8.3342	1.36e-07	1.18492	0.0228	NA	NA	-0.2538	0.00746	-0.0964	0.33	-0.1655	0.247	-0.1411	0.515	-0.09017	0.592	-0.1505	0.215	-0.33321	0.123	-0.09635	0.242
rs17489268	-0.49943	0.138	-0.0591	0.887	-1.3598	0.00127	-0.8715	0.00651	-0.620129	0.000698	4.222	1.18e-11	-8.9961	1.02e-14	-0.2007	0.602	NA	NA	-0.038067	0.552	-0.00159	0.981	-0.0751	0.496	-0.0664	0.604	-0.00475	0.967	0.0122	0.882	0.04667	0.741	0.0132	0.815
rs17411024	-0.20649	0.678	0.0104	0.986	-1.5177	0.0148	-1.03023	0.0294	-0.518528	0.0551	5.332	7.33e-09	-8.375	1.21e-06	0.86514	0.127	NA	NA	-0.092168	0.359	-0.13525	0.21	-0.0972	0.527	-0.135	0.541	0.19597	0.215	-0.0773	0.546	-0.09486	0.682	-0.06866	0.427
rs17411031	-0.46882	0.164	-0.0578	0.89	-1.3075	0.00192	-0.88033	0.00595	-0.63189	0.000543	4.187	1.64e-11	-8.8671	2.34e-14	-0.15374	0.689	NA	NA	-0.035763	0.575	-0.0073	0.914	-0.0709	0.519	-0.0792	0.537	0.00661	0.953	0.0139	0.866	0.06282	0.654	0.0065	0.909
rs17411045	NA	NA	NA	NA	NA	NA	NA	NA	NA	NA	NA	NA	NA	NA	NA	NA	NA	NA	NA	NA	NA	NA	NA	NA	NA	NA	NA	NA	NA	NA	NA	NA	NA	NA
rs17489282	-0.38227	0.286	0.2101	0.635	-1.3937	0.00189	-0.86789	0.0111	-0.613995	0.00168	4.464	1.52e-11	-9.164	1.78e-13	-0.13845	0.735	NA	NA	-0.035815	0.599	-0.00714	0.921	-0.1423	0.219	-0.1617	0.232	0.00679	0.955	0.053	0.54	0.05874	0.687	0.01316	0.83
rs4922117	-0.27142	0.529	0.2983	0.575	-1.6464	0.00229	-0.99562	0.0136	-0.669468	0.00385	4.151	1.76e-07	-9.8175	3.33e-11	-0.44668	0.358	NA	NA	-0.096993	0.217	0.00645	0.947	-0.0885	0.515	-0.1638	0.292	0.00841	0.951	0.1028	0.359	0.033	0.85	-0.0129	0.857
rs17411126	-0.46682	0.163	-0.1333	0.748	-1.2834	0.00219	-0.82924	0.00918	-0.634975	0.000475	4.272	4.79e-12	-9.133	2.62e-15	-0.09885	0.796	NA	NA	-0.026761	0.667	-0.01072	0.877	-0.0542	0.629	-0.0428	0.731	0.02561	0.817	-0.0092	0.909	0.08103	0.551	0.00463	0.932
rs12541912	-0.628	0.0560259	-0.2533	0.533725	-1.168	0.00457205	-0.666323	0.0331004	-0.5325	0.00286082	3.484	1.02573e-08	-7.696	1.32349e-11	0.0251	0.946797	NA	NA	-0.04954	0.437942	-0.02292	0.735254	0.0088	0.936863	0.0368	0.74682	0.0673	0.529304	-0.0013	0.987353	0.0845	0.538303	-0.01907	0.735588
rs1441766	-0.759	0.0168611	-0.4914	0.211865	-1.108	0.00534113	-0.591439	0.0502619	-0.4463	0.00969529	3.502	2.52652e-09	-7.847	9.11908e-13	0.2257	0.533925	NA	NA	-0.1275	0.0392451	-0.02379	0.722423	-0.0133	0.903863	0.018	0.882468	0.0028	0.978733	-0.0513	0.52368	-0.0307	0.828028	-0.04266	0.437176
rs765547	-0.49806	0.137	-0.0313	0.94	-1.2629	0.00259	-0.77141	0.0153	-0.639856	0.000429	4.298	3.56e-12	-9.149	2.42e-15	-0.18069	0.637	NA	NA	-0.038608	0.529	-0.01529	0.824	-0.0686	0.538	-0.0281	0.819	0.00884	0.936	0.0182	0.827	0.06276	0.636	0.00889	0.869
rs11986942	-0.62648	0.0493	-0.425	0.282	-1.0051	0.0118	-0.72355	0.0169	-0.523191	0.00249	3.583	1.2e-09	-8.0525	2.59e-13	0.27902	0.443	NA	NA	-0.107339	0.0707	-0.00968	0.884	-0.034	0.764	0.0256	0.833	-0.05146	0.633	-0.0665	0.426	-0.06862	0.625	-0.03235	0.542
rs1837842	-0.41612	0.215	-0.0228	0.956	-1.2299	0.00341	-0.76088	0.0171	-0.595081	0.00108	4.237	7.89e-12	-9.0688	4.51e-15	-0.16913	0.659	NA	NA	-0.041878	0.497	-0.01789	0.796	-0.0748	0.505	-0.0375	0.763	0.0138	0.901	0.0147	0.86	0.06532	0.622	0.00546	0.92
rs1919484	-0.4313	0.205	-0.0316	0.94	-1.25	0.00335	-0.77496	0.0165	-0.663783	0.000319	4.354	4.88e-12	-9.0525	1.16e-14	-0.1684	0.664	NA	NA	-0.064937	0.302	-0.04734	0.506	-0.0848	0.457	-0.0884	0.501	0.02648	0.809	0.0029	0.974	-0.00622	0.964	0.00106	0.984
rs7016880	-0.186	0.714399	-0.3635	0.563506	-1.771	0.00542019	-1.04754	0.0302685	-0.5968	0.0307503	5.897	3.61157e-10	-10.027	1.26232e-08	1.0047	0.0834279	NA	NA	-0.05775	0.54532	-0.11688	0.267645	-0.023	0.885667	-0.1648	0.445358	0.1157	0.499492	-0.1901	0.164789	-0.0613	0.786758	-0.05878	0.474965
rs6586891	0.61337	0.0524	0.3035	0.438	0.6032	0.128	0.40554	0.178	0.269949	0.117	-2.167	0.000225	5.0958	3.33e-06	0.13667	0.705	NA	NA	0.000878	0.988	0.04115	0.5	-0.0865	0.38	-0.0193	0.864	0.10848	0.318	0.035	0.653	-0.09864	0.464	0.03406	0.501
rs9644568	-0.386	0.446553	-0.6248	0.319094	-1.387	0.0290108	-0.904586	0.0606178	-0.5133	0.06245	5.534	3.69934e-09	-9.617	4.35818e-08	0.7668	0.184905	NA	NA	-0.1016	0.330622	-0.17229	0.108208	-0.0583	0.707044	-0.0942	0.66125	-0.0628	0.732649	-0.1915	0.157608	0.187	0.365539	-0.13777	0.0951564
rs16917012	-0.41839	0.444	0.3344	0.621	1.1323	0.098	0.11115	0.831	0.458911	0.122	0.452	0.657	0.0563	0.976	-0.39837	0.523	NA	NA	0.044244	0.604	0.11423	0.232	0.0322	0.829	0.1005	0.597	-0.75556	0.00129	-0.0836	0.58	-0.0628	0.779	0.03169	0.72
rs2980856	-0.029	0.923473	0.0409	0.911938	0.174	0.642262	-0.499938	0.0788679	-0.0477	0.769279	1.325	0.0171776	-3.832	0.000221097	-1.031	0.00245662	NA	NA	-0.01253	0.818745	-0.02445	0.662287	-0.165	0.0678373	0.0188	0.866537	-0.2028	0.0392874	0.0685	0.329529	-0.012	0.931728	-0.05258	0.273363
rs2954018	0.03054	0.923	0.0081	0.984	-0.2743	0.489	0.41845	0.165	0.030304	0.86	-1.855	0.00163	3.6855	0.000801	0.75781	0.0356	NA	NA	0.035714	0.489	0.05908	0.345	0.0018	0.986	0.014	0.904	0.12674	0.245	0.0021	0.978	0.02816	0.844	0.02299	0.659
rs2001945	-0.13667	0.642	-0.3429	0.347	-0.2427	0.511	0.3149	0.261	-0.0588	0.713	-1.264	0.0209	3.1741	0.00192	0.88057	0.00874	NA	NA	0.046548	0.356	0.08135	0.122	0.0566	0.531	-0.0505	0.639	0.19407	0.04	-0.0854	0.214	0.07289	0.591	0.00411	0.931
rs2980853	-0.083	0.780385	0.04	0.913705	0.163	0.662384	-0.557032	0.0499077	-0.0724	0.656053	1.345	0.0154187	-3.812	0.0002339	-1.038	0.00226516	NA	NA	-0.01569	0.773521	-0.0286	0.607327	-0.1701	0.0568381	0.0104	0.925362	-0.2024	0.0382635	0.0685	0.327035	-0.02	0.885845	-0.05321	0.265619
rs2001845	-0.06727	0.844	0.3332	0.429	-0.4198	0.328	0.56729	0.0831	0.048599	0.794	-1.768	0.00599	4.0053	0.000895	0.72508	0.0644	NA	NA	0.048177	0.409	0.05301	0.448	0.0143	0.89	0.0705	0.569	0.14713	0.196	0.0219	0.795	-0.03044	0.841	0.06041	0.292
rs4871603	0.21074	0.497	0.2488	0.517	-0.2195	0.572	0.57548	0.0512	0.159311	0.345	-1.74	0.00256	3.9956	0.000205	0.93957	0.0078	NA	NA	-0.006131	0.91	-0.0024	0.968	0.1051	0.297	0.0077	0.945	0.10041	0.381	0.0091	0.902	-0.03504	0.804	0.06729	0.188
rs2980875	-0.37391	0.219	-0.2138	0.57	0.1493	0.694	-0.60298	0.0376	-0.104757	0.527	1.48	0.00877	-4.2248	6.35e-05	-1.04232	0.00264	NA	NA	-0.015702	0.776	-0.03926	0.488	-0.1577	0.0761	0.0197	0.863	-0.17699	0.0707	0.0494	0.487	-0.04893	0.721	-0.0314	0.526
rs2954020	0.4648	0.212	-0.0986	0.832	-0.3578	0.439	0.68495	0.0534	0.052512	0.796	-1.367	0.0467	3.7296	0.00398	0.77749	0.067	NA	NA	0.030574	0.634	0.02162	0.758	0.0189	0.867	0.1156	0.426	0.14365	0.244	-0.0865	0.33	0.0391	0.801	0.09323	0.149
rs2954025	0.38694	0.21	0.4563	0.232	-0.2136	0.581	0.64992	0.0269	0.167767	0.318	-1.852	0.00125	4.3701	4.52e-05	0.84857	0.0159	NA	NA	0.002853	0.958	0.00024	0.997	0.0817	0.407	0.0315	0.778	0.10304	0.354	0.0349	0.63	0.01398	0.92	0.05797	0.256
rs2980862	-0.02519	0.936	-0.0518	0.895	-0.3659	0.356	0.46032	0.126	0.030045	0.861	-1.713	0.00356	3.6001	0.00104	0.79861	0.0266	NA	NA	0.051901	0.315	0.07113	0.258	0.0249	0.804	0.022	0.85	0.11919	0.272	-0.0089	0.907	0.03492	0.808	0.03116	0.55
rs17321515	-0.0984	0.743	0.0345	0.926	0.177	0.637	-0.56621	0.0466	-0.073845	0.65	1.298	0.0197	-3.924	0.000158	-1.09971	0.00125	NA	NA	-0.0118	0.83	-0.04075	0.469	-0.1477	0.104	0.008	0.943	-0.18612	0.0545	0.0602	0.392	-0.01864	0.895	-0.04841	0.314
rs2980867	-0.00373	0.991	-0.0584	0.882	-0.4058	0.307	0.40685	0.177	0.026523	0.878	-1.769	0.0027	3.6642	0.000882	0.79974	0.0269	NA	NA	0.037355	0.474	0.05924	0.344	0.0064	0.949	-0.0174	0.882	0.09552	0.389	-0.0044	0.955	0.00636	0.966	0.02102	0.689
rs2954032	0.079	0.803824	-0.0978	0.803129	-0.431	0.277663	0.316151	0.294783	-0.0082	0.962018	-1.866	0.00154303	3.591	0.00111027	0.6972	0.053633	NA	NA	0.0429	0.410569	0.05007	0.425064	0.0319	0.756876	-0.0266	0.819705	0.0887	0.430819	-0.0105	0.888883	0.0555	0.701032	0.01631	0.756436
rs1333048	-0.33028	0.275	-0.3904	0.297	-0.3966	0.296	-0.07859	0.785	-0.045779	0.781	1.221	0.0301	0.1766	0.867	0.30465	0.377	NA	NA	-0.007346	0.886	-0.21174	0.000339	-0.1314	0.143	-0.1662	0.157	-0.12304	0.22	0.052	0.513	-0.03778	0.769	0.03579	0.48
rs1333049	-0.33177	0.274	-0.3811	0.31	-0.3933	0.3	-0.10997	0.703	-0.021153	0.898	1.05	0.0626	0.4095	0.698	0.39623	0.251	NA	NA	-0.030766	0.557	-0.20918	0.000254	-0.1337	0.129	-0.1526	0.199	-0.1913	0.0554	0.034	0.659	-0.11072	0.41	0.04842	0.348
rs10817703	-0.69773	0.261	-0.8354	0.277	1.653	0.0334	-0.45139	0.445	-0.011582	0.973	-0.384	0.739	3.634	0.0927	1.13989	0.108	NA	NA	0.131475	0.18	0.11238	0.293	-0.0851	0.692	-0.0968	0.646	0.02516	0.885	-0.0802	0.657	0.06662	0.799	0.16753	0.0826
rs12098356	1.028	0.319506	-1.5017	0.240128	0.115	0.929593	0.497926	0.612501	0.43	0.443594	2.359	0.220148	-3.024	0.400709	-0.0998	0.932521	NA	NA	-0.20075	0.357172	-0.01913	0.928506	0.1037	0.688389	-0.2771	0.514953	-0.5717	0.144462	-0.2004	0.443289	-0.0462	0.918693	-0.21186	0.225077
rs7081476	0.39898	0.681	0.929	0.44	0.4962	0.684	0.33423	0.718	0.401905	0.447	1.107	0.54	-3.4925	0.301	-1.19852	0.279	NA	NA	-0.277179	0.143	-0.20155	0.351	-0.3143	0.32	0.1994	0.517	0.18745	0.52	0.1945	0.32	-1.88394	0.00918	0.25543	0.0901
rs1408579	0.13142	0.667	-0.1672	0.66	0.0372	0.923	-0.15823	0.586	-0.216183	0.194	-0.064	0.91	0.7043	0.511	0.27587	0.428	NA	NA	0.063621	0.233	-0.07196	0.225	-0.1278	0.259	0.0597	0.602	-0.01518	0.893	-0.0969	0.226	0.14518	0.218	0.02681	0.603
rs11597086	0.15564	0.609	-0.1925	0.608	-0.1386	0.716	0.00668	0.982	-0.115946	0.482	-0.05	0.93	0.2647	0.802	0.35248	0.31	NA	NA	0.023385	0.682	-0.08343	0.172	-0.1325	0.237	0.2771	0.013	-0.06251	0.576	-0.1023	0.216	0.13135	0.285	0.0651	0.203
rs7909855	-0.14844	0.621	0.6922	0.0629	0.1734	0.645	-0.03908	0.891	-0.007316	0.964	-0.862	0.121	0.3312	0.751	-0.54955	0.11	NA	NA	-0.025305	0.661	0.12321	0.0484	0.1553	0.132	-0.2033	0.0783	0.13263	0.202	0.205	0.0198	-0.14448	0.217	-0.07241	0.16
rs12269373	-0.297	0.318209	0.589	0.109551	-0.03	0.934904	-0.084415	0.765594	-0.0469	0.771984	-0.385	0.486266	-0.268	0.795839	-0.5212	0.125139	NA	NA	-0.03106	0.583992	0.11105	0.0737038	0.1622	0.106258	-0.2401	0.0343354	0.1066	0.310059	0.1768	0.0395357	-0.1632	0.1689	-0.09148	0.0727738
rs11591741	0.14673	0.63	-0.2038	0.588	-0.1619	0.671	-0.00177	0.995	-0.130981	0.428	0.055	0.922	0.0851	0.936	0.35398	0.308	NA	NA	0.02721	0.634	-0.07244	0.233	-0.1242	0.268	0.2774	0.0124	-0.06477	0.563	-0.1048	0.206	0.14664	0.231	0.07304	0.156
rs2230804	-0.11633	0.697	0.7198	0.0504	0.1483	0.692	-0.02521	0.929	0.011446	0.944	-0.875	0.115	0.4201	0.686	-0.52053	0.126	NA	NA	-0.007012	0.903	0.11905	0.0584	0.1354	0.184	-0.2044	0.0768	0.11967	0.251	0.2066	0.0171	-0.13429	0.253	-0.07793	0.133
rs4919438	-0.141	0.63799	0.6553	0.0761645	0.06	0.87345	-0.077358	0.785481	-0.025	0.877561	-0.754	0.174363	0.215	0.836604	-0.5583	0.101743	NA	NA	-0.01576	0.781485	0.11115	0.0770541	0.1271	0.210931	-0.2022	0.0791143	0.1063	0.302872	0.2022	0.0205396	-0.1301	0.266834	-0.07582	0.140297
rs7922807	-0.297	0.318688	0.5963	0.105877	-0.04	0.915439	-0.092589	0.744127	-0.0529	0.744228	-0.396	0.474367	-0.261	0.801259	-0.5244	0.123584	NA	NA	-0.03035	0.59358	0.11005	0.0767665	0.1586	0.115524	-0.2377	0.0364018	0.1105	0.293421	0.1781	0.038302	-0.1617	0.172579	-0.08675	0.0899155
rs7901695	-0.18325	0.566	1.5302	0.000101	-0.1995	0.618	0.8263	0.00646	0.175471	0.312	-0.392	0.509	0.3507	0.752	0.47208	0.195	NA	NA	0.038093	0.472	0.00915	0.879	0.0289	0.736	0.2281	0.0229	0.20955	0.0457	0.2165	0.00569	-0.02007	0.878	0.00149	0.977
rs4506565	-0.25786	0.419	1.4906	0.000153	-0.1616	0.686	0.83459	0.00597	0.177094	0.308	-0.483	0.416	0.487	0.661	0.55901	0.125	NA	NA	0.032726	0.53	0.00603	0.92	0.0385	0.653	0.2169	0.0295	0.21553	0.0382	0.2083	0.00825	-0.02643	0.84	-0.00648	0.901
rs4132670	-0.24023	0.452	1.2572	0.00144	-0.2064	0.607	0.76865	0.0114	0.206824	0.234	-0.539	0.365	0.7974	0.474	0.54103	0.138	NA	NA	0.046347	0.383	-0.01188	0.848	0.0122	0.887	0.1989	0.0502	0.19987	0.051	0.1795	0.0249	0.00434	0.972	-0.01433	0.792
rs12243326	-0.27717	0.396	1.059	0.00869	-0.4234	0.302	0.93203	0.00272	0.287529	0.106	-0.391	0.52	0.787	0.489	0.51869	0.164	NA	NA	0.09142	0.1	-0.01586	0.807	0.0039	0.963	0.1747	0.132	0.21299	0.0345	0.1973	0.0158	-0.03001	0.829	-0.02466	0.659
rs12255372	-0.254	0.435305	0.9219	0.0218178	-0.546	0.180759	0.917508	0.00302847	0.2762	0.118559	-0.414	0.494112	0.701	0.536199	0.6277	0.0910195	NA	NA	0.08672	0.122539	-0.0033	0.959969	-0.005	0.953803	0.1699	0.137841	0.2085	0.0412449	0.1733	0.0305663	-0.0129	0.92407	-0.00974	0.861591
rs7909440	-0.514	0.185105	-0.6135	0.200629	-0.475	0.329342	0.087132	0.813538	-0.1302	0.537164	0.039	0.957016	-0.971	0.472657	0.3723	0.40054	NA	NA	-0.17106	0.0117657	-0.02729	0.739658	0.0919	0.432851	0.2232	0.11477	0.037	0.768069	-0.1921	0.0640213	0.1248	0.41887	-0.22597	0.000882976
rs11196361	-0.649	0.10111	-0.5756	0.239325	-0.442	0.373744	0.109015	0.772401	-0.1501	0.48575	0.135	0.85442	-0.942	0.494586	0.3626	0.422402	NA	NA	-0.18328	0.00773458	-0.05543	0.507949	0.0885	0.458069	0.2376	0.105638	0.0678	0.592335	-0.1875	0.0735353	0.1712	0.258141	-0.22231	0.00159964
rs2130779	-0.81093	0.182	-0.5768	0.445	0.441	0.563	0.25432	0.659	0.053168	0.872	-0.443	0.693	0.5762	0.785	-0.12166	0.861	NA	NA	0.059382	0.58	-0.1268	0.316	-0.0988	0.607	-0.0119	0.96	0.13342	0.452	-0.2219	0.208	-0.81314	0.0221	-0.01163	0.917
rs11601382	0.916	0.0094997	0.6431	0.141042	-0.325	0.463447	0.477242	0.155794	0.2154	0.262343	0.826	0.209161	-0.913	0.457943	0.0011	0.997865	NA	NA	0.04383	0.487652	-0.13001	0.0679139	-0.0607	0.574354	-0.0976	0.4761	0.2725	0.0132299	0.111	0.190369	-0.0869	0.55743	-0.13322	0.0375893
rs10833951	-0.32723	0.314	0.5572	0.166	-0.4225	0.299	0.00085	0.998	-0.084798	0.631	0.045	0.941	0.0389	0.973	0.16821	0.65	NA	NA	0.010561	0.855	0.05286	0.421	-0.0598	0.56	0.0753	0.542	0.00537	0.962	0.0652	0.413	-0.33939	0.0134	0.0368	0.475
rs9787761	1.246	0.271514	0.9873	0.48008	-1.585	0.266094	-1.81096	0.0935729	-0.5292	0.391099	1.217	0.56483	0.484	0.902329	0.9108	0.481198	NA	NA	-0.13502	0.541505	0.05252	0.787799	-0.3364	0.376401	-0.3026	0.51078	0.338	0.327692	0.0992	0.721948	-0.2424	0.593507	0.14896	0.416014
rs16938306	-0.49657	0.207	-0.2425	0.619	0.3887	0.431	-0.45064	0.229	-0.370651	0.0836	0.749	0.307	-0.7827	0.568	-0.24049	0.593	NA	NA	-0.021672	0.77	0.03794	0.6	-0.0781	0.479	-0.2863	0.0943	0.02152	0.879	-0.0994	0.3	-0.11596	0.513	0.02156	0.74
rs174534	0.73987	0.0192	-0.0533	0.892	0.5326	0.18	-0.32696	0.277	-0.042357	0.806	-1.464	0.0127	3.1352	0.00435	-1.28537	0.000363	NA	NA	0.03515	0.536	-0.00633	0.923	-0.068	0.517	-0.3401	0.00674	-0.02657	0.791	0.0335	0.685	0.07044	0.552	0.03777	0.513
rs4246215	0.902	0.00522307	-0.0661	0.868703	0.514	0.204937	-0.258835	0.400029	-0.0239	0.891888	-1.59	0.00811329	3.88	0.000552874	-1.2678	0.000578777	NA	NA	0.01879	0.737821	-0.05005	0.433605	-0.0228	0.821491	-0.285	0.0199206	0.031	0.753659	0.0199	0.809101	-0.0427	0.727845	-0.01221	0.828923
rs174547	1.04193	0.0013	-0.1948	0.627	0.5217	0.199	-0.34053	0.269	-0.080667	0.647	-1.761	0.00343	4.1533	0.000223	-1.35648	0.000238	NA	NA	0.004019	0.943	-0.06221	0.345	-0.0294	0.771	-0.3416	0.00521	-0.01726	0.861	-0.0096	0.906	-0.05426	0.663	-0.01464	0.797
rs174548	0.98854	0.00278	-0.0666	0.871	0.6051	0.145	-0.48952	0.12	-0.252584	0.16	-1.999	0.00115	4.0869	0.000378	-1.16208	0.00206	NA	NA	0.002721	0.963	-0.03603	0.572	0.0149	0.877	-0.2568	0.044	0.00127	0.99	0.0438	0.604	0.01172	0.924	-0.05227	0.358
rs174549	0.98313	0.00312	0.0053	0.99	0.6927	0.0969	-0.50123	0.113	-0.231976	0.199	-1.973	0.00142	4.1672	0.000313	-1.27275	0.000794	NA	NA	0.008667	0.881	-0.03959	0.544	-0.0263	0.796	-0.287	0.0231	-0.01087	0.916	0.0265	0.757	-0.02839	0.827	-0.02737	0.641
rs174577	0.938	0.0037987	-0.269	0.503153	0.377	0.354404	-0.39335	0.202741	-0.1346	0.445606	-1.899	0.00162982	3.892	0.000557767	-1.1052	0.00281066	NA	NA	-0.00239	0.964471	-0.03487	0.586391	0.0145	0.875784	-0.2935	0.0176092	-0.0063	0.948352	0.0199	0.800579	0.0245	0.842271	-0.02866	0.610194
rs174583	0.9	0.00570255	-0.274	0.497148	0.417	0.307616	-0.395182	0.202576	-0.128	0.470118	-1.979	0.00107631	3.962	0.000471098	-1.142	0.0021206	NA	NA	-0.01371	0.800309	-0.05036	0.442802	0.0173	0.855702	-0.341	0.00534279	-0.0382	0.701572	-0.0055	0.945329	0.0465	0.707144	-0.01364	0.810349
rs174589	0.61321	0.0963	-0.5988	0.189	0.4373	0.343	-0.3155	0.368	-0.123638	0.537	-0.695	0.31	2.5221	0.049	-1.08219	0.00998	NA	NA	0.04211	0.504	-0.07472	0.346	-0.0998	0.388	-0.2692	0.0595	-0.08928	0.467	-0.1083	0.226	0.04485	0.78	-0.00021	0.997
rs509027	-0.59711	0.51	1.3166	0.243	-0.5305	0.641	-1.5029	0.081	-0.066041	0.893	1.049	0.534	3.3241	0.293	0.90258	0.384	NA	NA	-0.296019	0.0531	0.15921	0.288	-0.1714	0.531	-0.0768	0.807	0.25784	0.319	0.3126	0.137	-0.40026	0.477	0.03778	0.818
rs7122363	0.7014	0.0555	-0.0402	0.929	0.0823	0.858	0.72783	0.0369	0.440844	0.0269	-0.064	0.926	0.5188	0.684	0.39904	0.34	NA	NA	-0.058753	0.364	-0.14549	0.06	-0.2791	0.0119	-0.129	0.339	-0.03863	0.747	-0.0208	0.826	0.06207	0.731	-0.05138	0.424
rs4938288	-0.092	0.785305	-0.3823	0.357659	-0.232	0.58168	-0.431714	0.176415	-0.3073	0.0920296	0.095	0.878812	-1.872	0.109464	-0.5346	0.163483	NA	NA	0.03215	0.579004	0.08219	0.215533	0.1745	0.0565346	0.0925	0.431515	0.0322	0.757665	-0.0337	0.681256	-0.0667	0.674427	0.02553	0.65077
rs7113362	-0.02	0.952297	-0.2538	0.538676	-0.21	0.614974	-0.452924	0.153288	-0.3348	0.0645963	0.104	0.866328	-1.718	0.139196	-0.4942	0.194713	NA	NA	0.02827	0.618631	0.1181	0.071097	0.1609	0.0800868	0.0499	0.664352	0.0368	0.725524	-0.0296	0.712261	-0.073	0.64533	0.04017	0.472024
rs17570978	-0.639	0.361902	0.9087	0.293306	0.569	0.516934	0.106136	0.873547	0.156	0.682354	-2.065	0.112905	3.526	0.147697	-0.4821	0.545781	NA	NA	0.07665	0.56738	-0.00771	0.951906	-0.296	0.174945	0.0865	0.751881	-0.1893	0.469503	0.0577	0.754477	-0.5154	0.140844	0.102	0.365652
rs499790	0.39403	0.472	-0.7793	0.241	0.6441	0.344	0.28378	0.586	0.246935	0.405	-0.648	0.521	5.4862	0.00366	1.98352	0.00138	NA	NA	-0.118294	0.209	-0.23735	0.0421	0.1581	0.263	-0.184	0.367	-0.13547	0.455	-0.2799	0.0361	0.09777	0.641	-0.00062	0.994
rs480878	0.288	0.558582	-0.1927	0.751613	0.071	0.909032	0.079213	0.865911	0.11	0.681648	0.13	0.887546	5.615	0.00102714	1.9031	0.00068924	NA	NA	-0.08146	0.365901	-0.16736	0.0963322	0.0761	0.579489	-0.1703	0.344988	-0.0841	0.606894	-0.1664	0.177346	0.0932	0.638842	0.03924	0.62374
rs481843	0.13628	0.799	0.1493	0.822	0.1486	0.825	-0.00996	0.984	0.083566	0.775	-0.571	0.568	7.168	0.000116	1.88888	0.00195	NA	NA	-0.024791	0.808	-0.11453	0.273	0.1283	0.413	-0.2741	0.195	-0.20134	0.294	-0.0662	0.624	-0.16764	0.496	0.04081	0.633
rs1240776	0.698	0.0240094	-0.273	0.475754	-0.044	0.910181	0.055835	0.849776	-0.0155	0.926546	0.88	0.126597	-2.598	0.0157785	-0.1013	0.774258	NA	NA	-0.05428	0.374698	-0.01815	0.75785	-0.0641	0.516777	0.1073	0.351017	-0.1492	0.233707	0.0572	0.459001	-0.1657	0.226625	-0.02358	0.651822
rs12799766	0.055	0.878352	0.795	0.0716343	0.295	0.509698	0.1752	0.60638	0.3164	0.103209	-1.302	0.0502082	5.786	3.03568e-06	0.9972	0.0143143	NA	NA	-0.01069	0.861404	-0.03871	0.582246	-0.0046	0.96327	-0.1421	0.299258	0.0826	0.470776	0.024	0.787752	-0.0906	0.548223	0.09638	0.0894672
rs1787704	0.367	0.225122	-0.2706	0.468941	-0.212	0.575725	-0.009791	0.972856	-0.1397	0.395609	0.738	0.189624	-3.437	0.00105932	-0.531	0.123424	NA	NA	-0.02762	0.686454	0.00859	0.88789	0.0461	0.648721	0.1256	0.238313	-0.1598	0.130986	0.0251	0.741349	-0.2083	0.183618	-0.05821	0.244872
rs1145196	0.3731	0.226	-0.2514	0.506	0.0196	0.959	0.09861	0.736	-0.072837	0.664	0.438	0.443	-2.8474	0.0075	-0.51505	0.141	NA	NA	-0.052878	0.422	-0.0049	0.94	0.0428	0.693	0.0662	0.546	-0.14605	0.172	0.0011	0.989	-0.1961	0.274	-0.10518	0.0416
rs12279373	1.68	0.00389733	-0.3485	0.628642	0.555	0.447197	-0.404278	0.46598	0.0358	0.91007	-6.066	1.94097e-08	15.006	8.57597e-14	0.8666	0.19211	NA	NA	0.08265	0.404326	-0.01391	0.899884	0.1081	0.492881	0.0809	0.703465	0.1581	0.352409	-0.0258	0.860619	0.0731	0.741947	0.11284	0.207573
rs12280724	1.107	0.0614323	-0.2483	0.734601	0.881	0.235975	-0.574625	0.308403	0.0292	0.927764	-6.499	3.31822e-09	15.249	9.18951e-14	0.6459	0.339361	NA	NA	0.0018	0.986721	-0.04259	0.713155	0.057	0.710444	0.0335	0.877274	0.1846	0.309635	-0.0237	0.876184	0.1093	0.614047	0.1055	0.22544
rs12280753	1.04	0.0776949	-0.3506	0.630833	0.735	0.32127	-0.495193	0.378079	0.0524	0.870395	-6.327	7.38805e-09	14.865	3.05287e-13	0.7625	0.257395	NA	NA	0.00953	0.929327	-0.04971	0.670729	0.0664	0.659879	0.0081	0.970746	0.1647	0.367742	-0.0477	0.754642	0.1596	0.450891	0.11264	0.196439
rs10488699	1.39	0.0222731	-0.2683	0.721321	0.777	0.308757	-0.53882	0.352257	0.0199	0.95206	-6.38	1.55777e-08	15.655	9.14899e-14	1.1377	0.101057	NA	NA	0.02421	0.815111	0.0049	0.966127	0.1106	0.496947	0.0875	0.691025	0.1577	0.382222	-0.0215	0.887902	0.117	0.594573	0.10269	0.260113
rs964184	0.954	0.0259684	0.2402	0.650161	0.38	0.48067	-0.35545	0.384009	-0.0663	0.776282	-4.965	4.13134e-10	16.105	4.50007e-28	1.7175	0.000430866	NA	NA	0.0193	0.805944	-0.08036	0.329069	0.0699	0.571593	-0.0246	0.874303	-0.0167	0.907463	-0.01	0.9258	-0.1106	0.520416	0.03369	0.607243
rs12286037	0.94076	0.111	-0.2128	0.771	1.026	0.168	-0.86731	0.124	-0.073503	0.82	-6.708	9.96e-10	15.3562	5.54e-14	0.71475	0.29	NA	NA	-0.017246	0.876	-0.06897	0.562	0.1017	0.511	0.0079	0.971	0.17472	0.342	-0.0434	0.774	0.00219	0.992	0.08229	0.366
rs6589566	0.72493	0.205	0.532	0.45	-0.2	0.781	0.10181	0.852	-0.034231	0.912	-2.764	0.00938	13.5574	6.86e-12	2.11875	0.00117	NA	NA	-0.047902	0.663	-0.03142	0.785	0.0549	0.754	-0.0601	0.77	-0.20996	0.279	0.0475	0.733	-0.18247	0.437	-0.04288	0.657
rs3741298	0.928	0.0116071	-0.0668	0.883258	0.436	0.345179	0.035192	0.920025	0.1814	0.365141	-3.351	9.45621e-07	11.727	1.69877e-20	1.5377	0.00024122	NA	NA	0.03671	0.566249	-0.03214	0.664861	0.0523	0.605035	-0.0126	0.918626	0.0279	0.812087	-0.0585	0.540862	-0.1639	0.291996	0.03475	0.551222
rs651821	0.556	0.361086	0.5352	0.4767	-0.263	0.731014	0.195125	0.736483	-0.0916	0.782227	-2.501	0.0272586	14.014	2.82674e-11	2.562	0.000218031	NA	NA	-0.0008	0.994312	-0.08037	0.516174	-0.0918	0.655597	-0.0189	0.933373	-0.1156	0.578632	-0.0459	0.765549	-0.2016	0.467818	-0.0502	0.635529
rs6589567	0.34754	0.465	0.7943	0.176	-1.0806	0.07	-0.21982	0.627	-0.372633	0.15	-1.313	0.138	8.7809	9.43e-08	1.59768	0.00318	NA	NA	0.10878	0.18	-0.04116	0.656	-0.0627	0.691	-0.2427	0.261	-0.07501	0.639	0.0747	0.507	-0.01932	0.921	-0.01869	0.827
rs7396835	0.10524	0.807	0.2865	0.591	-1.0358	0.0549	-0.44287	0.279	-0.309504	0.186	0.314	0.695	3.7318	0.0128	1.89702	0.00011	NA	NA	-0.003298	0.972	-0.13965	0.13	-0.0053	0.972	-0.233	0.19	0.16046	0.28	-0.0353	0.753	-0.34398	0.0991	0.06925	0.347
rs7396851	0.12819	0.766	0.3806	0.474	-0.9981	0.0641	-0.43368	0.289	-0.316103	0.176	0.221	0.783	3.7598	0.0119	1.82943	0.000188	NA	NA	-0.005712	0.951	-0.14755	0.11	-0.0105	0.945	-0.2487	0.164	0.15256	0.307	-0.0273	0.807	-0.34435	0.0988	0.07306	0.314
rs5128	0.374	0.472972	0.5452	0.397206	-1.044	0.109502	-0.497533	0.315225	-0.1478	0.601729	-0.571	0.555768	5.699	0.00163998	1.7378	0.00339794	NA	NA	-0.02104	0.836644	-0.09652	0.348492	0.0066	0.970547	-0.412	0.0734625	0.1059	0.541725	-0.0561	0.683398	-0.3149	0.193753	0.03186	0.708036
rs7115242	0.62638	0.225	-0.0814	0.898	-0.7885	0.224	-0.00557	0.991	0.126445	0.653	-0.214	0.824	5.3369	0.00295	1.79383	0.00229	NA	NA	-0.046245	0.612	-0.12082	0.266	-0.0209	0.899	-0.2468	0.271	-0.09435	0.599	-0.0719	0.589	-0.10765	0.615	0.03273	0.697
rs12420422	0.01145	0.992	-1.1654	0.427	-0.8148	0.583	-0.34557	0.759	-0.189871	0.768	-0.76	0.73	0.5949	0.885	1.0476	0.438	NA	NA	0.025863	0.895	0.13454	0.513	0.4495	0.0955	0.0057	0.989	-0.01312	0.973	-0.3352	0.32	0.09729	0.847	-0.24298	0.209
rs11062268	-0.128	0.798887	1.7329	0.00533874	0.751	0.233701	0.026548	0.955748	-0.1501	0.582766	-2.45	0.00871245	2.554	0.14496	-0.1264	0.825965	NA	NA	-0.00679	0.943532	0.0786	0.425044	-0.003	0.984096	0.2597	0.113971	-0.1358	0.402464	0.3625	0.00304609	0.096	0.602244	0.11623	0.131726
rs1034937	NA	NA	NA	NA	NA	NA	NA	NA	NA	NA	NA	NA	NA	NA	NA	NA	NA	NA	NA	NA	NA	NA	NA	NA	NA	NA	NA	NA	NA	NA	NA	NA	NA	NA
rs12310617	0.443	0.647232	1.3161	0.271895	-0.227	0.851998	0.555671	0.546364	0.1534	0.770687	-3.167	0.0783115	-1.425	0.672631	1.0017	0.365071	NA	NA	0.03523	0.843458	0.00626	0.967805	-0.0437	0.872933	-0.6568	0.12771	0.2219	0.359855	0.3602	0.0719219	-0.1745	0.699929	-0.07631	0.646263
rs12580415	0.039	0.929935	0.8265	0.135622	0.486	0.387508	0.074171	0.86199	-0.0517	0.832184	-1.722	0.0390542	-0.41	0.792435	-0.3106	0.543323	NA	NA	0.00246	0.97511	0.01361	0.868013	-0.0213	0.871184	-0.3058	0.0991807	-0.207	0.178073	0.1885	0.0761897	-0.2188	0.251246	0.0445	0.543419
rs10734853	-0.28873	0.78	-1.1627	0.363	1.4094	0.277	1.75232	0.0749	0.279575	0.619	-2.321	0.228	1.8894	0.6	1.07231	0.364	NA	NA	-0.092283	0.619	0.16406	0.359	0.384	0.101	0.6141	0.0382	-0.3704	0.405	-0.4935	0.137	0.3452	0.324	-0.03114	0.86
rs2701097	0.11321	0.727	0.6211	0.121	0.2798	0.491	-0.19845	0.52	0.000303	0.999	0.396	0.511	-0.4788	0.671	0.76037	0.0398	NA	NA	-0.087694	0.137	0.0096	0.888	0.041	0.651	-0.0528	0.669	0.13241	0.2	0.0735	0.401	-0.08576	0.501	-0.03831	0.492
rs12371960	-0.381	0.236536	0.0955	0.810181	0.159	0.693079	-0.062638	0.837612	-0.0953	0.585394	0.036	0.951857	-0.385	0.730116	0.705	0.054272	NA	NA	0.03456	0.553839	0.01835	0.745507	-0.0291	0.744869	0.023	0.83055	-0.071	0.446465	0.0477	0.533625	0.2481	0.0655431	-0.08225	0.162987
rs7302816	0.196	0.596721	0.7785	0.0900439	0.477	0.305586	-0.59893	0.0900386	-0.2952	0.143805	-1.146	0.0972723	0.607	0.63858	0.039	0.926685	NA	NA	0.0227	0.734081	0.12667	0.079086	0.081	0.430937	0.012	0.934838	0.0273	0.803438	0.1672	0.0799429	-0.2072	0.219415	-0.01966	0.748738
rs12579302	0.069	0.861973	0.4904	0.318517	0.681	0.171596	-0.917218	0.0152426	-0.3931	0.0688757	-1.171	0.113061	-0.448	0.746109	-0.0258	0.954751	NA	NA	-0.01488	0.842941	0.09732	0.177252	0.1091	0.31739	-0.0161	0.915861	-0.008	0.947311	0.1082	0.268586	-0.1267	0.44037	-0.02592	0.694449
rs17249754	0.06175	0.877	0.501	0.314	0.7123	0.156	-0.89688	0.0183	-0.315355	0.146	-1.248	0.0939	-0.6101	0.662	-0.01968	0.966	NA	NA	4.5e-05	1	0.13117	0.0759	0.1697	0.123	-0.0935	0.546	0.05065	0.677	0.1298	0.174	-0.12616	0.433	-0.00172	0.979
rs12369179	NA	NA	NA	NA	NA	NA	NA	NA	NA	NA	NA	NA	NA	NA	NA	NA	NA	NA	NA	NA	NA	NA	NA	NA	NA	NA	NA	NA	NA	NA	NA	NA	NA	NA
rs10773181	-0.13766	0.667	-0.115	0.772	-0.5211	0.194	0.47468	0.119	0.249383	0.152	0.303	0.611	0.4146	0.71	0.25642	0.483	NA	NA	-0.016005	0.783	-0.06716	0.314	-0.1607	0.114	-0.0602	0.616	0.04636	0.639	-0.1486	0.128	-0.01198	0.931	0.07357	0.178
rs9553748	0.21625	0.547	-0.1447	0.745	0.0818	0.856	-0.02883	0.933	-0.250588	0.2	-0.143	0.831	0.6479	0.604	-0.10679	0.794	NA	NA	-0.01211	0.836	-0.0283	0.688	0.0924	0.361	0.0805	0.512	0.0805	0.467	-0.004	0.963	-0.1581	0.318	-0.08574	0.156
rs11616202	NA	NA	NA	NA	NA	NA	NA	NA	NA	NA	NA	NA	NA	NA	NA	NA	NA	NA	NA	NA	NA	NA	NA	NA	NA	NA	NA	NA	NA	NA	NA	NA	NA	NA
rs7324165	NA	NA	NA	NA	NA	NA	NA	NA	NA	NA	NA	NA	NA	NA	NA	NA	NA	NA	NA	NA	NA	NA	NA	NA	NA	NA	NA	NA	NA	NA	NA	NA	NA	NA
rs17233850	0.882	0.0120837	0.0543	0.900694	0.072	0.870124	0.170424	0.610554	0.0105	0.956098	-0.889	0.173814	-1.319	0.281169	-0.3143	0.433563	NA	NA	0.07892	0.203557	-0.00609	0.926556	0.0656	0.526271	0.1687	0.163738	0.0798	0.458445	0.049	0.561621	0.174	0.266137	0.10154	0.102789
rs1678383	-0.448	0.367883	-0.7847	0.201914	0.434	0.485362	-0.195542	0.679167	-0.0604	0.823269	1.381	0.135148	-0.977	0.571763	0.7712	0.173371	NA	NA	-0.0443	0.664556	-0.03374	0.734549	-0.0566	0.73657	-0.0258	0.892737	-0.0858	0.630879	-0.0767	0.589545	0.107	0.600589	0.00692	0.925807
rs4444189	-0.69562	0.0188	-0.2276	0.534	-0.4776	0.199	-0.02426	0.931	-0.160208	0.32	-0.268	0.627	-0.049	0.962	-0.41981	0.215	NA	NA	-0.027378	0.623	0.05807	0.304	-0.0411	0.643	-0.2343	0.0406	0.00823	0.936	-0.1034	0.169	0.2512	0.0394	-0.1128	0.0202
rs1811861	NA	NA	NA	NA	NA	NA	NA	NA	NA	NA	NA	NA	NA	NA	NA	NA	NA	NA	NA	NA	NA	NA	NA	NA	NA	NA	NA	NA	NA	NA	NA	NA	NA	NA
rs8016217	0.045	0.882168	-0.4463	0.233949	-0.949	0.0124708	-0.082542	0.774855	0.0588	0.721116	0.296	0.599172	-1.491	0.157944	-0.8589	0.0130664	NA	NA	0.01105	0.839041	0.06773	0.242856	0.06	0.495208	-0.0699	0.567157	0.2443	0.00739055	-0.1083	0.177053	0.1759	0.169658	0.00168	0.97209
rs193442	0.01211	0.968	-0.2528	0.497	-0.5674	0.133	0.00806	0.978	0.094508	0.564	0.098	0.86	-0.9581	0.361	-0.62567	0.0687	NA	NA	0.004984	0.926	0.03123	0.574	0.0501	0.569	-0.085	0.494	0.23111	0.0116	-0.1014	0.192	0.11224	0.404	-0.0005	0.992
rs193441	-0.007	0.98138	-0.2528	0.496224	-0.569	0.130635	-0.036177	0.89933	0.0969	0.553179	0.064	0.909467	-0.821	0.43249	-0.6465	0.0593329	NA	NA	0.00722	0.89321	0.0374	0.494822	0.0534	0.547469	-0.0857	0.48888	0.2289	0.0114128	-0.0984	0.202216	0.1163	0.377953	0.00187	0.969
rs36528	-0.05007	0.869	-0.3618	0.333	-0.7407	0.0509	-0.09987	0.729	0.024791	0.88	0.287	0.61	-1.1138	0.291	-0.86576	0.0121	NA	NA	0.029413	0.592	0.0489	0.386	0.089	0.304	-0.0517	0.673	0.26088	0.00425	-0.11	0.163	0.11277	0.38	0.00443	0.927
rs4464023	-0.054	0.859303	-0.4583	0.225977	-0.692	0.0715017	-0.201994	0.488094	-0.0275	0.868753	0.511	0.368996	-1.805	0.0904075	-0.7999	0.0220488	NA	NA	0.01543	0.783678	0.02566	0.643722	0.0585	0.516858	-0.1153	0.333491	0.2142	0.0250531	-0.127	0.117954	0.1606	0.228281	-0.00555	0.911533
rs4899396	-0.08739	0.777	-0.589	0.122	-0.8353	0.0306	-0.23674	0.419	-0.06219	0.711	0.579	0.312	-1.895	0.0774	-0.77931	0.0269	NA	NA	0.012348	0.831	0.03173	0.572	0.0911	0.312	-0.0809	0.501	0.23588	0.0148	-0.1415	0.0864	0.14527	0.258	-0.00292	0.954
rs1859551	-0.012	0.968416	-0.2897	0.435458	-0.495	0.188757	-0.016458	0.954125	0.122	0.455482	-0.186	0.739338	-0.262	0.802232	-0.7762	0.0236188	NA	NA	0.01582	0.760379	0.02913	0.596384	0.0318	0.705337	-0.1295	0.303131	0.2109	0.021011	-0.1006	0.185602	0.1484	0.295362	0.03749	0.445244
rs4905014	NA	NA	NA	NA	NA	NA	NA	NA	NA	NA	NA	NA	NA	NA	NA	NA	NA	NA	NA	NA	NA	NA	NA	NA	NA	NA	NA	NA	NA	NA	NA	NA	NA	NA
rs11856743	-1.40735	0.119	-1.1733	0.291	-0.5677	0.616	0.08292	0.923	0.438327	0.372	1.314	0.435	-0.8094	0.797	1.37747	0.18	NA	NA	-0.090826	0.558	-0.04637	0.785	0.1757	0.409	0.1418	0.628	-0.62631	0.212	0.0769	0.69	-0.15342	0.708	-0.36695	0.0312
rs16957473	-0.587	0.588066	-0.3108	0.816175	-0.444	0.743246	-0.015828	0.987737	0.0151	0.979556	-1.489	0.458094	3.993	0.290446	1.2289	0.321534	NA	NA	0.45125	0.00178874	0.38287	0.0367094	0.2727	0.281091	0.5235	0.145242	0.1611	0.615277	0.0229	0.944787	0.3953	0.307984	0.35179	0.035877
rs7170361	0.153	0.678725	0.1943	0.670155	0.076	0.869507	-0.005604	0.987264	-0.1387	0.489295	2.524	0.000228348	2.718	0.0341604	1.1026	0.0087326	NA	NA	0.11524	0.0789477	-0.04276	0.557502	0.1301	0.23613	0.0557	0.70505	0.0358	0.759982	-0.0539	0.572731	-0.0796	0.647597	0.00148	0.982872
rs261332	0.24565	0.514	0.1531	0.742	0.1188	0.801	0.31914	0.373	-0.019344	0.925	2.603	0.000198	3.7715	0.00395	1.47629	0.000576	NA	NA	0.004861	0.944	-0.01347	0.86	0.0996	0.334	0.2094	0.122	0.0183	0.881	-0.127	0.196	-0.27243	0.104	-0.02695	0.693
rs485538	0.373	0.362216	0.6737	0.183461	0.479	0.35026	0.477729	0.219998	0.0966	0.664278	0.672	0.377591	4.901	0.000576542	1.026	0.0280901	NA	NA	-0.00308	0.968623	0.04396	0.605035	0.1755	0.134625	0.2935	0.0366213	0.0566	0.669935	-0.0267	0.79586	-0.5142	0.00920623	-0.0144	0.843443
rs261336	0.64432	0.116	0.682	0.179	0.4992	0.332	0.52266	0.181	0.071039	0.75	1.118	0.143	4.1958	0.00327	0.81208	0.0827	NA	NA	0.012881	0.87	0.02534	0.766	0.2203	0.0599	0.2842	0.0397	0.09489	0.479	-0.0537	0.614	-0.42131	0.0341	0.01289	0.861
rs17185294	0.133	0.657307	-0.06	0.871436	-0.079	0.832838	-0.051206	0.857371	-0.0185	0.909608	1.252	0.0244358	-0.784	0.452005	-0.2025	0.553517	NA	NA	0.02083	0.675901	0.03988	0.481173	0.0803	0.333116	-0.2015	0.082756	0.1259	0.181247	-0.1476	0.0778843	0.0927	0.472487	-0.01072	0.82627
rs12592974	NA	NA	NA	NA	NA	NA	NA	NA	NA	NA	NA	NA	NA	NA	NA	NA	NA	NA	NA	NA	NA	NA	NA	NA	NA	NA	NA	NA	NA	NA	NA	NA	NA	NA
rs4887077	0.14559	0.631	0.3247	0.387	-0.354	0.351	-0.07527	0.794	0.106285	0.519	-0.818	0.147	1.7907	0.0892	0.8885	0.0101	NA	NA	-0.011887	0.831	-0.01625	0.797	-0.0516	0.566	-0.0471	0.691	-0.03635	0.711	0.1379	0.0936	0.29932	0.0137	-0.00505	0.92
rs17602	0.4295	0.368	-0.5346	0.363	0.4778	0.423	-0.62673	0.165	-0.15672	0.545	0.496	0.575	0.4916	0.767	0.38641	0.477	NA	NA	-0.114246	0.172	-0.01344	0.885	0.041	0.767	-0.208	0.274	0.27496	0.0596	-0.0471	0.692	-0.20626	0.43	-0.07499	0.351
rs4786017	0.10014	0.81	0.348	0.5	0.1678	0.748	0.16593	0.675	0.200171	0.377	0.062	0.936	1.3755	0.343	0.61742	0.194	NA	NA	-0.055973	0.469	-0.09733	0.221	-0.0411	0.769	0.3229	0.0169	0.17133	0.145	0.0881	0.407	0.22032	0.211	-0.01414	0.849
rs8054227	0.618	0.0623358	0.846	0.0391676	0.945	0.0227705	-0.39293	0.212146	-0.1465	0.415506	-1	0.104014	1.469	0.203347	-0.1043	0.783002	NA	NA	-0.03743	0.518753	0.02175	0.714616	0.0181	0.847756	-0.0703	0.523499	-0.0183	0.862145	0.0992	0.223092	-0.0155	0.918467	0.05778	0.290129
rs9932704	0.57035	0.0924	0.8586	0.0408	1.134	0.0074	-0.31885	0.322	-0.1401	0.446	-1.203	0.0558	1.422	0.228	-0.14256	0.712	NA	NA	-0.066265	0.265	0.0228	0.711	0.0252	0.79	-0.0508	0.644	-0.00221	0.984	0.0765	0.345	-0.06566	0.68	0.07298	0.197
rs2072498	0.78	0.0544107	0.0574	0.908874	-0.679	0.182232	0.390086	0.31257	-0.0372	0.86607	-0.169	0.822924	1.864	0.186905	-0.3491	0.450956	NA	NA	0.11352	0.0956562	0.0633	0.396528	-0.0388	0.739749	-0.0387	0.782878	-0.0496	0.694211	0.0574	0.561792	-0.1475	0.379754	0.02011	0.753542
rs891210	0.677	0.0907104	0.023	0.962862	-0.545	0.278241	0.311348	0.41383	-0.1005	0.644278	-0.39	0.600484	1.431	0.304318	-0.5563	0.223137	NA	NA	0.12085	0.0770039	0.03939	0.591483	-0.0416	0.729989	0.0162	0.908903	-0.025	0.837935	0.0497	0.61639	-0.1028	0.53566	-0.01284	0.841011
rs12443639	NA	NA	NA	NA	NA	NA	NA	NA	NA	NA	NA	NA	NA	NA	NA	NA	NA	NA	NA	NA	NA	NA	NA	NA	NA	NA	NA	NA	NA	NA	NA	NA	NA	NA
rs9939973	-0.00847	0.978	0.0045	0.991	1.6565	1.61e-05	0.17528	0.549	-0.099603	0.551	-0.766	0.18	0.454	0.671	0.36855	0.293	NA	NA	0.009006	0.865	0.01762	0.773	0.1411	0.131	-0.018	0.871	-0.04047	0.664	-0.0269	0.724	0.03037	0.821	-0.01321	0.797
rs9940128	-0.00372	0.99	0.0295	0.938	1.6754	1.31e-05	0.17379	0.553	-0.099171	0.553	-0.754	0.187	0.4891	0.648	0.36389	0.3	NA	NA	-0.001428	0.979	0.01322	0.828	0.1347	0.151	-0.0295	0.791	-0.05491	0.552	-0.0232	0.763	0.0071	0.958	-0.01448	0.778
rs1121980	-0.05992	0.846	0.0472	0.901	1.6722	1.34e-05	0.14763	0.614	-0.110416	0.509	-0.813	0.155	0.4907	0.646	0.32911	0.348	NA	NA	0.001375	0.979	0.02052	0.737	0.135	0.148	-0.0337	0.754	-0.05484	0.549	-0.0194	0.799	0.02659	0.843	-0.01156	0.822
rs7193144	0.00873	0.978	0.2303	0.55	1.7109	1.28e-05	0.232	0.437	-0.030119	0.86	-1.143	0.05	1.0392	0.341	0.53094	0.138	NA	NA	-0.024901	0.642	0.01027	0.867	0.1179	0.226	0.0017	0.988	-0.05136	0.59	0.0358	0.654	0.00799	0.956	-0.01171	0.824
rs8050136	-0.08132	0.795	0.2677	0.491	1.7105	1.29e-05	0.15422	0.606	-0.057929	0.734	-1.181	0.0428	1.0246	0.349	0.46052	0.198	NA	NA	-0.029074	0.59	0.01774	0.772	0.1291	0.185	-0.0087	0.939	-0.05624	0.545	0.0392	0.622	0.05745	0.683	-0.01852	0.726
rs9939609	-0.09267	0.768	0.2509	0.518	1.7384	9.32e-06	0.14745	0.621	-0.073637	0.666	-1.062	0.0686	0.9033	0.408	0.51866	0.147	NA	NA	-0.032034	0.55	0.00655	0.914	0.126	0.192	-0.0112	0.921	-0.06128	0.51	0.0379	0.634	0.04572	0.746	-0.01792	0.735
rs9941349	-0.059	0.849218	-0.0076	0.984281	1.607	3.48211e-05	0.167632	0.570651	-0.1041	0.537912	-0.791	0.170705	0.345	0.74984	0.3432	0.332899	NA	NA	-0.01199	0.822102	-0.006	0.921608	0.1174	0.212658	-0.0542	0.625558	-0.0593	0.512901	0.0086	0.912882	0.0771	0.575583	-0.02691	0.605105
rs9930506	-0.11503	0.709	0.0398	0.917	1.5062	9.39e-05	0.18293	0.533	-0.127824	0.446	-1.074	0.061	0.6918	0.519	0.26546	0.451	NA	NA	0.001957	0.971	0.01186	0.842	0.1305	0.16	-0.0097	0.929	-0.01256	0.892	0.0211	0.783	0.09036	0.511	-0.03194	0.551
rs16953625	-0.42676	0.647	-0.5136	0.656	-0.0804	0.945	-0.15238	0.864	0.226053	0.657	-0.794	0.648	3.9754	0.22	-0.16259	0.878	NA	NA	0.327437	0.036	0.28526	0.0787	-0.1916	0.521	-0.0627	0.857	0.00348	0.991	0.147	0.56	0.1933	0.659	0.04694	0.761
rs4783909	0.713	0.420717	0.6378	0.559465	0.547	0.621479	-0.751336	0.372441	-0.1207	0.802114	-3.35	0.041628	4.33	0.15935	-1.0153	0.314343	NA	NA	0.01173	0.953369	0.17573	0.285904	0.3001	0.172629	-0.2777	0.419582	0.3905	0.152349	-0.1847	0.498228	0.0232	0.953099	0.11893	0.494455
rs9989419	0.18249	0.549	-0.2966	0.431	-0.1499	0.694	-0.17386	0.548	0.025563	0.877	-3.392	1.66e-09	1.9481	0.0659	-0.36076	0.299	NA	NA	0.017002	0.766	0.07425	0.206	0.0724	0.435	0.0191	0.853	0.08965	0.371	0.0443	0.603	0.0838	0.511	0.00046	0.993
rs247617	-0.67	0.0620625	0.0816	0.854428	-0.037	0.93472	0.240293	0.481545	0.5442	0.00522397	6.472	7.87201e-23	-4.099	0.00103138	0.5572	0.174431	NA	NA	0.0246	0.694457	-0.14217	0.0751867	-0.1699	0.149127	-0.2753	0.0518119	0.1212	0.296875	-0.0424	0.645541	0.0433	0.763361	0.029	0.626843
rs6499863	-0.1339	0.744	-0.1705	0.737	-0.5578	0.278	-0.11909	0.76	-0.315519	0.157	-2.79	0.000248	3.8664	0.00676	-0.01272	0.978	NA	NA	-0.053381	0.495	0.05455	0.497	0.1261	0.242	0.1393	0.315	0.23102	0.0799	-0.0942	0.383	0.12541	0.421	0.05135	0.429
rs1532625	-0.703	0.0313076	0.1149	0.776111	-0.116	0.776603	0.149464	0.630518	0.3146	0.0762964	5.518	3.83151e-20	-2.931	0.00986021	0.4137	0.266971	NA	NA	0.04648	0.450737	-0.10784	0.105246	-0.1516	0.110595	-0.1834	0.130021	0.1364	0.20769	-0.0128	0.879704	0.0096	0.942113	0.06265	0.25711
rs289742	NA	NA	NA	NA	NA	NA	NA	NA	NA	NA	NA	NA	NA	NA	NA	NA	NA	NA	NA	NA	NA	NA	NA	NA	NA	NA	NA	NA	NA	NA	NA	NA	NA	NA
rs17624199	0.49074	0.405	0.2149	0.769	-1.2491	0.0887	1.05747	0.0587	0.334631	0.295	-0.646	0.554	1.1894	0.563	-0.60805	0.366	NA	NA	0.19501	0.0508	-0.09468	0.421	-0.0721	0.682	0.1462	0.474	0.07673	0.672	0.1448	0.286	0.06396	0.796	-0.06159	0.557
rs11647864	-0.051	0.927855	0.4604	0.506201	-0.697	0.32055	0.67783	0.203188	0.1855	0.542303	-1.526	0.142282	0.629	0.747014	-1.2967	0.042551	NA	NA	0.0859	0.377278	-0.04428	0.660412	-0.0683	0.678497	0.0611	0.745449	0.0768	0.662144	0.2099	0.0934748	0.2324	0.330418	-0.07548	0.454165
rs7190256	-1.53848	0.21	0.8745	0.565	-1.0464	0.495	-0.4555	0.696	-0.464846	0.485	3.014	0.185	-7.1054	0.0957	3.54682	0.0113	NA	NA	0.216279	0.223	0.24709	0.212	-0.2044	0.59	0.4159	0.236	0.23184	0.507	0.3426	0.197	-0.13707	0.796	0.0585	0.745
rs16957568	0.123	0.750365	0.4542	0.343749	-0.579	0.234067	0.264017	0.474273	-0.0781	0.711035	-0.372	0.606126	1.206	0.372192	-0.0752	0.865315	NA	NA	0.01333	0.846126	-0.02565	0.712358	-0.0272	0.798389	-0.0221	0.877421	-0.1261	0.287392	0.0318	0.747921	-0.1161	0.458776	0.0606	0.342914
rs3859079	0.20933	0.516	0.2108	0.597	-0.3678	0.364	0.11742	0.702	0.03082	0.861	0.187	0.756	-0.3708	0.742	0.14053	0.703	NA	NA	-0.024294	0.675	-0.00731	0.901	-0.0044	0.961	-0.0753	0.528	-0.06123	0.552	0.0153	0.86	-0.19229	0.17	0.04093	0.454
rs3803802	NA	NA	NA	NA	NA	NA	NA	NA	NA	NA	NA	NA	NA	NA	NA	NA	NA	NA	NA	NA	NA	NA	NA	NA	NA	NA	NA	NA	NA	NA	NA	NA	NA	NA
rs8082812	NA	NA	NA	NA	NA	NA	NA	NA	NA	NA	NA	NA	NA	NA	NA	NA	NA	NA	NA	NA	NA	NA	NA	NA	NA	NA	NA	NA	NA	NA	NA	NA	NA	NA
rs7231732	0.06072	0.866	0.5029	0.263	0.6582	0.147	-0.39248	0.254	-0.000467	0.998	-0.461	0.493	-0.0039	0.998	-0.27556	0.506	NA	NA	0.065778	0.293	0.07626	0.33	0.0905	0.377	-0.298	0.0462	-0.05803	0.637	0.1154	0.176	0.09069	0.618	-0.06498	0.281
rs1284436	0.43075	0.15	0.3437	0.353	0.0693	0.853	-0.00764	0.979	0.021365	0.896	-0.504	0.365	0.9517	0.361	-0.16028	0.639	NA	NA	0.169158	0.000881	0.10657	0.0713	0.054	0.546	-0.1044	0.367	0.04969	0.61	0.0974	0.171	0.07554	0.573	-0.04414	0.352
rs4245301	0.017	0.955327	-0.1797	0.629622	0.088	0.815439	-0.339472	0.236055	-0.1787	0.274986	-0.281	0.615858	0.223	0.831791	-0.2282	0.507121	NA	NA	0.03849	0.487267	0.04487	0.438658	0.1601	0.0504005	-0.078	0.486984	-0.0206	0.842685	-0.0631	0.456583	-0.0555	0.683773	0.04378	0.42324
rs11876158	0.121	0.728179	-0.5114	0.235025	0.303	0.487338	0.059423	0.857798	0.1855	0.327424	0.461	0.477263	0.411	0.734672	0.0132	0.973614	NA	NA	0.06485	0.316354	-0.0393	0.543297	-0.0389	0.719592	0.0405	0.750838	0.0665	0.578605	-0.1297	0.190657	0.1099	0.432954	0.02935	0.61364
rs12604306	0.026	0.938422	-0.6935	0.0952901	0.213	0.61339	0.053973	0.866166	0.1772	0.332584	0.49	0.433336	0.475	0.684837	-0.042	0.912936	NA	NA	0.05861	0.348385	-0.05292	0.392406	-0.0293	0.77734	0.0183	0.885025	0.0934	0.420262	-0.1289	0.163493	0.1284	0.331682	0.02871	0.612981
rs12961670	0.124	0.712893	-0.5784	0.163406	0.344	0.414834	0.0827	0.795861	0.1943	0.287239	0.306	0.624039	0.743	0.525066	-0.0794	0.835849	NA	NA	0.05908	0.345066	-0.05548	0.36815	-0.0295	0.775689	0.0232	0.851631	0.0861	0.456452	-0.1164	0.208262	0.1316	0.320184	0.02525	0.65572
rs10401969	NA	NA	NA	NA	NA	NA	NA	NA	NA	NA	NA	NA	NA	NA	NA	NA	NA	NA	NA	NA	NA	NA	NA	NA	NA	NA	NA	NA	NA	NA	NA	NA	NA	NA
rs10415849	-0.20419	0.673	1.0591	0.0735	0.3983	0.512	0.19526	0.671	-0.237339	0.367	-0.595	0.508	-3.785	0.0243	-0.94478	0.0868	NA	NA	-0.060335	0.524	-0.02574	0.789	0.1792	0.187	-0.1614	0.441	0.15967	0.291	0.0805	0.511	-0.35877	0.0886	0.08677	0.245
rs2960321	0.28357	0.577	-0.6361	0.311	-0.3806	0.55	1.1329	0.0187	0.47607	0.0841	0.061	0.948	2.8354	0.109	0.482	0.406	NA	NA	0.030066	0.733	0.05966	0.553	-0.0074	0.961	-0.1599	0.43	-0.14432	0.419	-0.0453	0.741	-0.19216	0.467	0.02067	0.808
rs4803750	NA	NA	NA	NA	NA	NA	NA	NA	NA	NA	NA	NA	NA	NA	NA	NA	NA	NA	NA	NA	NA	NA	NA	NA	NA	NA	NA	NA	NA	NA	NA	NA	NA	NA
rs864140	0.07403	0.817	0.5722	0.15	0.4538	0.258	0.04569	0.88	0.148949	0.39	-0.154	0.796	2.3752	0.0321	0.48964	0.18	NA	NA	0.121793	0.0464	0.06353	0.244	0.0953	0.274	0.0229	0.823	0.07691	0.454	0.0829	0.292	0.1023	0.414	0.04661	0.405
rs306757	0.00486	0.987	0.5805	0.129	0.4879	0.209	0.11639	0.693	0.201015	0.232	-0.106	0.855	2.2057	0.0407	0.47184	0.182	NA	NA	0.147547	0.0107	0.07889	0.13	0.0914	0.262	-0.0129	0.901	0.08935	0.384	0.0525	0.49	0.10748	0.39	0.05619	0.291
rs4473454	0.861	0.113439	1.7401	0.00970724	1.045	0.126492	1.08931	0.0354829	0.4061	0.170008	-2.306	0.022864	4.861	0.0102988	0.1846	0.766519	NA	NA	-0.13684	0.174208	0.02908	0.773156	0.0638	0.703388	0.0333	0.867371	-0.102	0.566161	0.3372	0.0104824	-0.3447	0.178783	0.03722	0.667612
rs760762	-0.02032	0.946	0.1311	0.722	0.8099	0.0299	-0.07697	0.786	-0.240136	0.138	-0.234	0.673	1.2236	0.237	0.47771	0.159	NA	NA	-0.029475	0.586	-0.03741	0.506	-0.057	0.494	0.012	0.903	-0.03711	0.672	0.0405	0.61	-0.06494	0.611	0.03236	0.51
rs6029609	-0.04832	0.871	0.1091	0.766	0.813	0.0291	-0.08616	0.761	-0.233399	0.149	-0.335	0.545	1.2155	0.239	0.47783	0.158	NA	NA	-0.034584	0.524	-0.02647	0.638	-0.0478	0.57	0.0139	0.887	-0.04669	0.596	0.0476	0.549	-0.08114	0.52	0.03761	0.445
rs2866611	-0.086	0.774	0.2118	0.563	0.8488	0.0242	-0.18811	0.51	-0.281293	0.0843	-0.411	0.462	1.4715	0.158	0.45219	0.186	NA	NA	-0.026825	0.614	-0.03147	0.582	-0.0462	0.595	0.025	0.801	-0.03675	0.681	0.0443	0.569	-0.1019	0.42	0.04298	0.387
rs16984549	-0.18718	0.661	-1.0087	0.0596	0.4075	0.449	1.12051	0.006	0.424516	0.0692	-0.996	0.212	-1.2959	0.386	-0.13892	0.777	NA	NA	-0.137689	0.0538	0.09343	0.231	-0.0089	0.941	-0.1487	0.367	-0.16035	0.244	-0.1967	0.0836	0.10084	0.536	-0.0501	0.486
rs460976	-0.88982	0.5	-1.2082	0.459	-2.0092	0.227	-0.07965	0.949	-0.135811	0.85	4.702	0.0552	-9.9268	0.0308	1.03011	0.494	NA	NA	-0.007455	0.977	-0.53202	0.106	-0.1729	0.747	-16.5354	0	0.02226	0.959	-0.0807	0.812	-0.29149	0.673	0.29025	0.154
rs13050205	0.16235	0.837	2.0559	0.0347	1.2066	0.222	0.75809	0.311	0.467343	0.274	-0.295	0.84	4.6982	0.0866	-0.02857	0.975	NA	NA	-0.053667	0.751	0.12852	0.393	0.1404	0.581	0.1015	0.688	0.2539	0.256	0.2216	0.222	0.5676	0.0301	-0.08516	0.517
rs914210	-0.25881	0.395	-0.4899	0.193	-0.1578	0.68	-0.01745	0.952	-0.026626	0.872	-0.234	0.68	0.3309	0.754	-0.49973	0.15	NA	NA	-0.039397	0.471	-0.05856	0.344	0.0106	0.912	-0.0241	0.836	0.01029	0.923	-0.1195	0.153	0.08456	0.49	-0.07467	0.128
rs5752792	0.48738	0.199	0.053	0.91	0.075	0.875	0.54901	0.129	0.36791	0.0748	0.492	0.485	2.2864	0.0835	0.79816	0.0656	NA	NA	0.049637	0.486	0.11604	0.0923	0.0763	0.467	0.0199	0.881	0.06983	0.605	0.0175	0.85	-0.03782	0.824	-0.00569	0.929
rs3792252	-0.52108	0.14	0.4161	0.339	0.0387	0.93	-0.40516	0.226	-0.267436	0.163	0.437	0.505	-4.9811	4.8e-05	-0.42812	0.289	NA	NA	-0.208265	0.00226	-0.10405	0.143	-0.3424	0.00117	-0.1129	0.347	0.04343	0.695	-0.0732	0.369	-0.04611	0.764	-0.10059	0.126

## Sheet: MESA
SNP ID	VR beta	VR p	BG beta	BG p	BMI beta	BMI p	SBP beta	SBP p	DBP beta	DBP p	HDLC beta	HDLC p	TG beta	TG p	TC beta	TC p	PP beta	PP p	HbA1c beta	HbA1c p	Death beta	Death p	CHD beta	CHD p	CHF beta	CHF p	CVD beta	CVD p	Stroke beta	Stroke p	DM beta	DM p
rs1287616	-0.3084	0.446	-0.2745	0.536	-0.287	0.572	0.2593	0.556	0.06772	0.769	0.2032	0.776	-0.468	0.727	-0.30295	0.493	0.3116	0.612	-0.027	0.156	-0.09787	0.387	-0.05906	0.608	-0.06032	0.734	-0.0806	0.417	-0.21472	0.286	-0.01876	0.804
rs7549339	0.058	0.904	0.4511	0.391	0.5688	0.344	0.5611	0.283	0.06187	0.821	-1.4474	0.0871	2.498	0.116	0.17584	0.737	0.9595	0.188	0.051	0.0242	0.1925	0.126	0.13681	0.301	-0.33566	0.146	0.1252	0.27	0.31843	0.136	0.07716	0.383
rs924930	0.0546	0.91	0.3611	0.494	0.6059	0.315	0.5911	0.259	0.09235	0.736	-1.4232	0.0935	2.2158	0.164	0.16383	0.755	0.9405	0.198	0.051	0.0251	0.18676	0.141	0.12794	0.337	-0.32826	0.156	0.1206	0.291	0.3263	0.127	0.08597	0.332
rs3753373	0.0897	0.853	0.3287	0.534	0.5365	0.374	0.6007	0.252	0.09742	0.723	-1.3683	0.107	2.2684	0.155	0.17243	0.743	0.9605	0.189	0.05	0.0263	0.18754	0.139	0.12611	0.344	-0.3336	0.15	0.1194	0.297	0.32789	0.126	0.08531	0.336
rs4949203	0.0173	0.971	0.2915	0.576	0.4209	0.48	0.6887	0.183	0.12632	0.641	-1.5327	0.0673	2.3121	0.141	0.19927	0.701	1.043	0.148	0.046	0.0374	0.14592	0.248	0.13139	0.318	-0.32586	0.152	0.1213	0.282	0.31923	0.132	0.05541	0.529
rs7533667	0.0391	0.935	0.2787	0.593	0.3668	0.538	0.6625	0.2	0.13307	0.623	-1.5169	0.0702	2.2379	0.155	0.18104	0.727	0.9966	0.167	0.046	0.0383	0.14665	0.246	0.13256	0.313	-0.37807	0.102	0.1224	0.278	0.32001	0.131	0.05722	0.516
rs6425744	0.0072	0.988	0.288	0.581	0.4082	0.494	0.6771	0.191	0.14117	0.603	-1.5579	0.0632	2.1354	0.175	0.09561	0.854	1.0055	0.164	0.046	0.0378	0.13753	0.279	0.11588	0.381	-0.38266	0.099	0.0956	0.401	0.27448	0.202	0.05645	0.523
rs12567716	-0.047	0.941	-0.8617	0.218	0.0646	0.935	0.479	0.49	0.08693	0.811	1.2532	0.266	-2.8458	0.177	1.75522	0.0116	0.7128	0.462	-0.024	0.422	-0.00275	0.987	0.13196	0.44	0.34896	0.15	0.0087	0.954	-0.23681	0.466	-0.15912	0.207
rs4970834	0.5827	0.27	0.2176	0.706	0.6013	0.367	-0.3597	0.534	0.37503	0.214	-0.3998	0.669	0.9575	0.585	-1.65809	0.00422	-1.269	0.115	-0.0097	0.7	-0.13845	0.36	0.07884	0.594	0.23655	0.27	0.1163	0.354	0.2963	0.196	0.09032	0.349
rs629301	0.3985	0.417	0.7948	0.14	1.1481	0.0619	-0.0666	0.901	0.29871	0.286	-0.4192	0.628	1.7396	0.285	-1.55906	0.00364	-0.5317	0.476	0.0071	0.761	-0.05705	0.675	0.28826	0.0267	0.36587	0.0578	0.2683	0.0172	0.27389	0.217	0.1063	0.237
rs583104	0.4664	0.338	0.7067	0.185	1.0466	0.0856	-0.1973	0.709	0.34479	0.213	-0.319	0.71	0.8686	0.589	-1.63989	0.00197	-0.8672	0.24	0.0066	0.774	-0.02819	0.834	0.3239	0.0118	0.41173	0.0304	0.2748	0.0141	0.23495	0.288	0.1045	0.241
rs599839	0.5174	0.287	0.7677	0.15	1.0179	0.0944	-0.2082	0.694	0.33945	0.22	-0.4701	0.583	1.2418	0.44	-1.55768	0.0033	-0.8904	0.228	0.01	0.664	-0.02897	0.829	0.32847	0.0106	0.3796	0.0471	0.2791	0.0126	0.23833	0.281	0.10697	0.23
rs672569	0.2277	0.672	0.0017	0.998	0.3675	0.585	-0.3765	0.519	-0.31708	0.299	-0.9164	0.333	0.8493	0.633	-1.76559	0.00256	-0.0233	0.977	-0.0054	0.831	-0.2913	0.0649	0.03307	0.824	0.29283	0.161	0.0661	0.6	0.12562	0.603	0.02905	0.768
rs9426908	-1.4218	0.0625	-0.87	0.301	-0.9979	0.299	-0.2149	0.797	-0.07903	0.856	2.7852	0.0394	-1.7638	0.487	1.02947	0.219	-0.0079	0.995	0.017	0.643	-0.25283	0.272	-0.04443	0.838	-0.48544	0.239	-0.2376	0.239	-0.68089	0.171	0.0939	0.495
rs627163	0.1467	0.715	0.6379	0.148	-0.422	0.403	-0.363	0.407	-0.04082	0.859	0.7726	0.276	-1.4896	0.264	0.06271	0.887	-0.5805	0.342	0.03	0.109	-0.04171	0.714	0.08694	0.452	0.05226	0.769	0.0558	0.574	0.21825	0.267	0.09322	0.221
rs6684412	-0.5628	0.248	-0.305	0.567	-0.5252	0.389	-0.0479	0.928	0.14902	0.59	0.4925	0.566	-1.5658	0.33	-0.57652	0.277	-0.2517	0.733	0.0025	0.912	0.0225	0.869	0.20565	0.124	0.36229	0.0693	0.1673	0.148	0.08805	0.708	-0.09444	0.316
rs16867253	1.4613	0.316	-0.8873	0.583	-2.4431	0.186	-3.0876	0.0533	-0.67092	0.423	3.6146	0.164	-8.7534	0.0725	0.10396	0.948	-4.7052	0.035	-0.053	0.445	-0.9879	0.162	0.56168	0.0901	-0.03307	0.963	0.6984	0.00896	1.24589	0.00286	-0.3538	0.287
rs7592574	0.9275	0.0193	-0.4594	0.291	0.4003	0.421	0.2273	0.598	0.27412	0.225	-0.4979	0.477	-0.8955	0.495	-0.2994	0.489	0.0329	0.957	0.012	0.525	-0.12328	0.265	-0.03746	0.74	-0.11389	0.51	-0.0015	0.988	0.04969	0.796	-0.06559	0.379
rs4832485	0.9918	0.0113	-0.3161	0.462	0.4487	0.361	0.1675	0.694	0.29944	0.18	-0.3991	0.564	-0.7701	0.553	-0.26432	0.537	-0.0898	0.88	0.013	0.476	-0.12549	0.253	-0.0404	0.717	-0.05287	0.756	-0.0017	0.986	0.02612	0.891	-0.06636	0.368
rs13392272	-0.1614	0.687	0.685	0.119	-0.4218	0.401	0.2179	0.617	0.12297	0.59	-0.8096	0.252	1.6393	0.216	0.88235	0.0436	-0.0205	0.973	0.025	0.188	-0.18033	0.0978	0.07836	0.484	0.02065	0.903	-0.0434	0.653	-0.14387	0.449	0.06762	0.362
rs693	-0.0858	0.83	0.6416	0.142	-0.7348	0.141	0.1197	0.782	0.08201	0.718	-0.4938	0.483	0.9712	0.462	0.90133	0.0382	-0.0671	0.912	0.023	0.215	-0.22774	0.0369	0.05117	0.649	-0.00368	0.983	-0.0703	0.467	-0.16062	0.4	0.05445	0.464
rs1469513	-0.1689	0.678	0.2944	0.509	-0.6373	0.211	0.3118	0.481	0.03657	0.875	-0.1069	0.882	-0.4869	0.718	0.64101	0.149	0.4474	0.469	0.0082	0.668	-0.1854	0.0946	-0.10148	0.377	0.09614	0.569	-0.1942	0.0513	-0.29332	0.138	0.01926	0.798
rs12714264	-0.2688	0.621	-0.1328	0.824	1.0792	0.114	0.1497	0.8	-0.17551	0.572	-0.2155	0.823	-1.175	0.514	-1.94274	0.00105	0.7754	0.348	-0.013	0.605	0.31158	0.0252	-0.171	0.306	-0.15837	0.537	-0.0873	0.531	0.0286	0.914	-0.04802	0.65
rs7575840	-0.535	0.213	0.355	0.451	-0.8121	0.131	-0.5748	0.219	-0.23607	0.335	1.0584	0.162	-1.902	0.181	1.16612	0.0129	-0.6116	0.349	0.013	0.528	-0.17281	0.148	-0.08853	0.469	0.05922	0.742	-0.1365	0.197	-0.2098	0.321	0.03707	0.64
rs562338	-0.0663	0.893	-0.103	0.849	1.0391	0.0919	0.0764	0.886	-0.15721	0.574	-0.4302	0.62	-0.4598	0.777	-1.79377	0.000816	0.5313	0.477	-0.016	0.485	0.2421	0.0618	-0.20031	0.183	0.01694	0.938	-0.1218	0.332	-0.04443	0.853	-0.03941	0.675
rs1429974	-0.6498	0.135	0.4053	0.395	-1.1384	0.0363	-0.4378	0.354	-0.1794	0.469	1.2764	0.0955	-2.2518	0.117	1.11266	0.019	-0.4107	0.534	0.022	0.283	-0.17817	0.14	-0.03384	0.781	0.06196	0.733	-0.1236	0.246	-0.32147	0.144	0.05534	0.488
rs754523	-0.6462	0.137	0.4057	0.394	-1.1549	0.0336	-0.4227	0.371	-0.18421	0.457	1.2968	0.0902	-2.2582	0.116	1.1116	0.019	-0.3676	0.577	0.022	0.294	-0.17809	0.14	-0.03366	0.783	0.06203	0.732	-0.1235	0.246	-0.3214	0.144	0.05574	0.484
rs97458	-0.1551	0.713	-0.5503	0.234	0.7019	0.184	-0.0174	0.97	-0.07109	0.767	0.1164	0.876	-1.2005	0.39	-1.14035	0.0132	0.0588	0.927	-0.024	0.23	0.17365	0.13	-0.00771	0.949	-0.21784	0.255	0.0363	0.724	0.01565	0.939	-0.16005	0.0495
rs312970	-0.4182	0.386	-0.6286	0.235	0.76	0.209	-0.0103	0.984	-0.22641	0.41	0.0604	0.943	-1.0363	0.517	-1.63262	0.0019	0.2982	0.684	-0.029	0.204	0.19785	0.122	-0.14983	0.298	0.05571	0.789	-0.0033	0.978	0.22024	0.31	-0.16275	0.0863
rs11687710	-0.4688	0.282	0.3702	0.438	-0.9205	0.0913	-0.2936	0.536	-0.10302	0.678	1.0872	0.157	-1.6145	0.263	1.2513	0.00849	-0.3145	0.635	0.013	0.526	-0.20638	0.0904	-0.07716	0.532	0.09027	0.617	-0.1598	0.138	-0.3316	0.135	0.05027	0.53
rs527034	-0.432	0.369	-0.6773	0.199	0.7643	0.205	-0.0442	0.933	-0.23374	0.394	-0.0557	0.948	-1.0201	0.522	-1.6669	0.00147	0.2398	0.743	-0.029	0.192	0.18786	0.141	-0.155	0.281	0.04849	0.816	-0.0099	0.933	0.2108	0.33	-0.16607	0.0797
rs4560142	-0.452	0.349	-0.6702	0.205	0.7932	0.19	-0.0191	0.971	-0.23349	0.395	-0.0726	0.932	-0.9765	0.541	-1.65249	0.00166	0.2874	0.695	-0.029	0.199	0.18795	0.141	-0.15484	0.281	0.04852	0.815	-0.0098	0.934	0.211	0.33	-0.16551	0.0809
rs4591370	-0.4299	0.372	-0.6651	0.208	0.7633	0.207	-0.0341	0.948	-0.23811	0.386	-0.0504	0.953	-1.0632	0.505	-1.6697	0.00147	0.2683	0.714	-0.029	0.2	0.18791	0.141	-0.15493	0.281	0.0485	0.816	-0.0099	0.933	0.2109	0.33	-0.1658	0.0803
rs1712247	-0.4299	0.372	-0.6651	0.208	0.7633	0.207	-0.0341	0.948	-0.23811	0.386	-0.0504	0.953	-1.0632	0.505	-1.6697	0.00147	0.2683	0.714	-0.029	0.2	0.18791	0.141	-0.15493	0.281	0.0485	0.816	-0.0099	0.933	0.2109	0.33	-0.1658	0.0803
rs538928	-0.4366	0.366	-0.6707	0.205	0.6743	0.265	-0.0988	0.851	-0.24003	0.383	-0.0322	0.97	-1.1752	0.462	-1.61868	0.00206	0.1372	0.852	-0.03	0.185	0.20243	0.113	-0.17913	0.217	0.04754	0.82	-0.0267	0.822	0.21215	0.329	-0.17471	0.0666
rs576203	-0.4416	0.36	-0.6891	0.193	0.6738	0.266	-0.0739	0.888	-0.23482	0.393	-0.0453	0.958	-1.2444	0.436	-1.66162	0.00157	0.1812	0.805	-0.03	0.188	0.18659	0.145	-0.17832	0.219	0.04797	0.818	-0.026	0.827	0.2126	0.328	-0.17335	0.0688
rs488507	-0.446	0.355	-0.6808	0.198	0.7056	0.243	-0.0449	0.932	-0.20861	0.448	-0.0872	0.918	-1.152	0.47	-1.62173	0.002	0.1964	0.788	-0.03	0.182	0.1852	0.148	-0.1806	0.213	0.04608	0.825	-0.0282	0.812	0.21049	0.333	-0.17647	0.0639
rs506585	-0.4603	0.34	-0.7053	0.183	0.6654	0.272	-0.0683	0.896	-0.23521	0.392	-0.057	0.947	-1.2203	0.445	-1.67743	0.00142	0.1908	0.795	-0.03	0.181	0.18698	0.144	-0.17738	0.221	0.04886	0.815	-0.0254	0.831	0.21283	0.327	-0.17884	0.0612
rs478442	-0.4191	0.386	-0.6947	0.19	0.6926	0.253	-0.0853	0.871	-0.24591	0.372	0.0226	0.979	-1.284	0.422	-1.64776	0.00175	0.1861	0.8	-0.03	0.193	0.18638	0.146	-0.19992	0.171	0.0477	0.819	-0.0406	0.733	0.21241	0.329	-0.17413	0.0677
rs567071	-0.4983	0.264	-0.1564	0.749	0.656	0.241	0.3454	0.477	-0.0508	0.842	-0.1871	0.812	-0.838	0.57	-1.34351	0.00577	0.7272	0.283	-0.0031	0.883	0.13442	0.277	-0.14999	0.26	0.07424	0.705	-0.0569	0.612	0.20095	0.337	-0.0718	0.404
rs365946	-0.5331	0.297	-0.6934	0.216	0.6404	0.318	-0.1865	0.737	-0.39785	0.172	-0.3716	0.68	-1.2531	0.459	-1.46489	0.00856	0.1862	0.81	-0.021	0.39	0.11587	0.397	-0.24373	0.12	-0.04186	0.853	-0.1344	0.301	0.09753	0.679	-0.11599	0.245
rs13387827	-1.1571	0.0302	-0.1118	0.849	0.7067	0.292	-0.1965	0.735	-0.64579	0.0338	-0.8245	0.382	-1.3264	0.454	-2.77655	1.75e-06	0.8048	0.321	0.0079	0.752	-0.00176	0.991	-0.1756	0.284	-0.04787	0.843	-0.118	0.394	0.08768	0.73	0.13687	0.161
rs13398007	-1.1721	0.0284	-0.1795	0.76	0.5694	0.397	-0.1873	0.748	-0.63818	0.0367	-0.7019	0.459	-1.549	0.383	-2.79687	1.57e-06	0.7932	0.331	0.0048	0.849	0.00213	0.989	-0.21025	0.209	-0.04449	0.854	-0.1413	0.316	0.09234	0.717	0.1308	0.184
rs6759518	0.171	0.849	2.3526	0.0175	2.3973	0.0338	0.144	0.884	0.53489	0.299	0.3111	0.845	-3.2475	0.278	-0.25901	0.793	-0.9087	0.508	0.012	0.776	0.12652	0.58	-0.16716	0.548	0.18564	0.603	-0.0065	0.976	0.21893	0.56	0.28045	0.0596
rs1728918	0.0596	0.887	-1.7589	0.000131	-0.5609	0.287	-0.4181	0.361	-0.20248	0.398	-0.8761	0.238	4.6995	0.000717	0.66055	0.15	-0.3278	0.608	-0.019	0.351	0.05393	0.646	-0.00818	0.946	-0.23599	0.223	0.0796	0.44	0.20188	0.316	-0.16885	0.0405
rs780094	0.0373	0.925	-2.0632	2.1e-06	-0.4307	0.388	-0.0952	0.826	-0.09535	0.675	-0.3606	0.608	5.5639	2.3e-05	0.5957	0.171	0.0728	0.904	-0.035	0.0646	0.13169	0.224	-0.05807	0.611	-0.07788	0.656	0.0134	0.89	0.19778	0.292	-0.17295	0.0225
rs780092	-0.3863	0.491	1.0818	0.078	1.169	0.0956	-0.6804	0.264	0.0635	0.842	-0.1558	0.875	-4.0902	0.0272	-0.96195	0.116	-1.2581	0.139	0.037	0.159	-0.27325	0.111	0.0623	0.693	0.03359	0.892	0.0231	0.867	-0.2421	0.427	0.12984	0.207
rs4665383	-0.1026	0.817	-1.0611	0.0283	-0.1826	0.741	0.3286	0.494	0.17852	0.478	0.3371	0.665	2.2933	0.117	-0.35613	0.46	0.2944	0.661	-0.027	0.197	0.23313	0.0413	0.18633	0.117	0.08216	0.659	0.1669	0.103	0.19694	0.322	-0.07461	0.371
rs2068834	0.035	0.936	-0.9012	0.0568	-0.2073	0.702	0.425	0.366	0.225	0.36	0.0859	0.91	2.4639	0.0846	-0.39401	0.404	0.3515	0.592	-0.026	0.206	0.24656	0.0282	0.17115	0.144	0.06697	0.715	0.1574	0.119	0.20334	0.3	-0.03149	0.696
rs3792252	0.1847	0.681	0.1939	0.693	0.7255	0.196	-0.5895	0.226	0.1349	0.597	-0.7041	0.373	-2.7535	0.0633	-0.28628	0.559	-1.2287	0.0708	-0.024	0.26	-0.04479	0.717	-0.20597	0.122	-0.12205	0.538	-0.1433	0.202	-0.13277	0.551	0.0429	0.607
rs10191091	0.6516	0.0937	-0.1074	0.801	0.526	0.28	0.5901	0.163	0.04931	0.824	-1.0665	0.12	-1.2448	0.334	-0.9917	0.0194	0.9892	0.0938	-0.0019	0.919	0.01073	0.918	0.16889	0.123	0.1217	0.463	0.1738	0.0635	0.07008	0.703	-0.00348	0.962
rs2881324	0.7856	0.0442	-0.3649	0.395	0.3784	0.44	0.6499	0.126	-0.04301	0.847	-1.1787	0.0871	-0.9005	0.486	-0.91965	0.0311	1.2959	0.0289	-0.016	0.4	-0.00174	0.987	0.1592	0.153	0.1552	0.359	0.1941	0.0425	0.17502	0.355	-0.03755	0.608
rs10187368	-0.0754	0.875	0.3095	0.557	-0.3764	0.532	-0.0842	0.872	-0.17085	0.533	0.4233	0.617	-0.1652	0.917	0.05998	0.909	0.1734	0.812	0.033	0.148	-0.04833	0.718	0.07582	0.567	-0.16072	0.46	0.0518	0.653	0.18593	0.4	0.09899	0.259
rs11678465	0.9086	0.0202	-0.0074	0.986	0.0052	0.991	0.7383	0.0832	0.10652	0.633	-1.1536	0.0947	-1.6843	0.194	-1.09741	0.0103	1.2416	0.0368	-0.0044	0.812	-0.05284	0.609	0.14973	0.167	0.18767	0.25	0.1954	0.0353	0.26406	0.153	0.01924	0.791
rs7594278	0.9159	0.0198	0.0083	0.985	-0.0377	0.939	0.7381	0.085	0.11724	0.602	-0.9842	0.155	-1.7627	0.176	-1.09731	0.0106	1.2031	0.044	-0.0069	0.711	-0.05603	0.59	0.15666	0.15	0.18054	0.271	0.2158	0.0209	0.32133	0.0849	0.00585	0.936
rs12465994	-2.3906	0.0199	-1.2393	0.267	0.8043	0.529	1.7854	0.107	-0.47111	0.416	-0.6454	0.719	1.855	0.582	0.69104	0.534	4.2224	0.00622	-0.056	0.243	-0.08855	0.759	0.09372	0.736	-0.37346	0.468	0.0364	0.882	-0.11638	0.823	-0.14248	0.474
rs4255990	-1.8328	0.0279	-0.4832	0.595	0.6264	0.546	1.619	0.0718	0.00473	0.992	-1.0099	0.489	1.4845	0.588	-0.04241	0.963	3.113	0.0131	-0.032	0.416	0.03233	0.889	0.08715	0.706	-0.76574	0.136	0.1459	0.452	0.34299	0.34	-0.11744	0.467
rs7579629	-2.2956	0.0256	-0.9261	0.407	0.8422	0.51	1.8752	0.0901	-0.36046	0.534	-0.7122	0.692	2.5696	0.446	0.44801	0.687	4.1422	0.00727	-0.044	0.353	-0.01905	0.946	0.08321	0.765	-0.38647	0.453	0.0249	0.919	-0.13405	0.796	-0.10297	0.598
rs6752737	-0.8331	0.0995	-0.1072	0.847	0.2315	0.715	-1.0738	0.0507	-0.15905	0.581	-1.1779	0.186	-1.1896	0.477	0.20395	0.712	-1.4115	0.0659	-0.003	0.899	0.08369	0.548	0.25318	0.0631	0.02878	0.899	0.1881	0.117	-0.04631	0.857	0.0227	0.812
rs222826	-2.9543	0.0856	-1.4673	0.435	0.5446	0.799	0.9846	0.598	0.59485	0.543	3.1198	0.301	0.924	0.871	3.76471	0.0443	0.5895	0.821	-0.028	0.728	-0.06637	0.896	0.04995	0.921	-0.51524	0.608	-0.2959	0.556	NA	NA	-0.48291	0.238
rs288298	-1.7731	0.0389	-0.3355	0.72	-0.805	0.451	-1.219	0.189	-0.63496	0.191	-1.6076	0.285	-0.3112	0.912	-1.0376	0.265	-0.7475	0.564	0.0025	0.951	-0.25693	0.307	-0.00911	0.969	-0.10515	0.78	0.0015	0.994	-0.01774	0.964	-0.11586	0.483
rs288297	-1.9222	0.0309	-0.4832	0.618	-0.7396	0.504	-1.5535	0.106	-0.99345	0.0485	-2.0076	0.198	-0.9278	0.751	-1.413	0.144	-0.6895	0.608	-0.0023	0.957	-0.2383	0.354	0.02157	0.929	-0.08223	0.831	-0.0105	0.961	-0.163	0.717	-0.14372	0.407
rs940274	-2.7115	0.0932	-3.3772	0.0558	-2.9033	0.149	-0.2693	0.878	-0.14345	0.876	1.8933	0.505	-6.6777	0.211	-0.55067	0.755	0.095	0.969	-0.12	0.106	0.40451	0.325	-0.10824	0.829	0.09749	0.89	0.3537	0.318	1.16239	0.0209	-0.63221	0.122
rs11129754	0.6339	0.116	-0.1148	0.795	-0.1096	0.828	-0.9768	0.0255	-0.18973	0.408	0.7979	0.26	-1.6967	0.202	0.38167	0.385	-1.4738	0.0158	0.0063	0.741	-0.06183	0.579	-0.07391	0.52	-0.05717	0.74	-0.1467	0.143	-0.33786	0.0985	-0.00461	0.951
rs4678564	0.6682	0.0974	-0.0363	0.934	-0.0975	0.847	-0.9418	0.0313	-0.16471	0.472	0.7893	0.265	-1.4242	0.285	0.42416	0.334	-1.4653	0.0164	0.0071	0.708	-0.07267	0.515	-0.08551	0.457	-0.05524	0.748	-0.1556	0.12	-0.33739	0.0988	0.00881	0.906
rs6788554	0.8179	0.0431	0.1173	0.791	0.005	0.992	-0.7328	0.0958	-0.09422	0.683	0.5337	0.454	-1.2512	0.349	0.24667	0.577	-1.2283	0.045	0.0096	0.616	-0.08796	0.431	-0.07153	0.535	-0.04898	0.78	-0.1334	0.184	-0.25506	0.209	0.03796	0.614
rs7632505	-0.7937	0.155	-0.0494	0.935	-0.4436	0.526	0.7429	0.221	0.40351	0.204	-1.4835	0.132	0.625	0.735	0.40408	0.508	0.6113	0.471	-0.023	0.376	0.14187	0.352	0.043	0.784	0.15475	0.52	0.0346	0.798	0.15306	0.575	0.06268	0.55
rs12486864	1.5642	0.0921	0.6374	0.532	1.5772	0.174	0.1154	0.909	-0.22496	0.671	1.864	0.255	-0.5897	0.848	-1.02496	0.313	0.7005	0.619	-0.0069	0.877	-0.32357	0.281	-0.07883	0.778	0.08622	0.829	0.1443	0.512	0.8207	0.0145	0.23299	0.147
rs9838604	-0.0201	0.96	-0.5992	0.17	-0.2287	0.647	-1.1979	0.00564	-0.48528	0.0324	-0.2761	0.694	0.3798	0.773	-0.09839	0.821	-1.3224	0.0287	-0.01	0.597	-0.16985	0.131	-0.00284	0.98	-0.13892	0.429	0.036	0.71	0.11375	0.543	-0.03893	0.604
rs9842371	0.1556	0.699	-0.5505	0.212	-0.088	0.861	-1.0409	0.0173	-0.41378	0.0709	-0.2508	0.724	0.5922	0.657	0.08752	0.842	-1.1975	0.0499	-0.01	0.592	-0.26224	0.0233	-0.01733	0.88	-0.19923	0.267	0.0216	0.825	0.13929	0.459	-0.03193	0.674
rs13114738	0.0786	0.906	2.3567	0.00134	0.2959	0.725	0.3733	0.609	-0.39337	0.304	-1.4993	0.205	1.2428	0.576	-0.67212	0.359	1.5301	0.133	0.073	0.0206	-0.13044	0.481	-0.20681	0.302	-0.06871	0.81	-0.1273	0.442	0.07168	0.81	0.146	0.205
rs6821561	-0.0289	0.947	-0.6528	0.174	-0.2452	0.655	-0.1618	0.734	0.01992	0.936	-0.2036	0.792	0.191	0.895	-0.55626	0.244	-0.4016	0.546	-0.017	0.419	-0.10173	0.399	-0.1273	0.316	-0.13563	0.479	-0.0532	0.62	0.0102	0.961	-0.05939	0.475
rs13129572	-0.0108	0.98	-0.7268	0.132	-0.2288	0.678	-0.2991	0.533	-0.04165	0.868	-0.0156	0.984	-0.1723	0.906	-0.55729	0.246	-0.5219	0.435	-0.022	0.298	-0.08699	0.473	-0.12096	0.343	-0.12689	0.51	-0.0457	0.672	0.02199	0.917	-0.08059	0.337
rs13116159	0.0668	0.879	-0.6519	0.176	-0.2493	0.651	-0.1883	0.694	0.00496	0.984	-0.1828	0.814	0.0485	0.973	-0.53676	0.264	-0.4119	0.537	-0.017	0.423	-0.09863	0.418	-0.10821	0.396	-0.12125	0.531	-0.0407	0.706	0.00297	0.989	-0.04648	0.578
rs3108151	-0.1118	0.801	-0.5847	0.228	-0.5384	0.333	-0.3345	0.489	-0.05881	0.817	0.6678	0.394	-0.4609	0.754	-0.50962	0.294	-0.504	0.454	-0.023	0.282	-0.07941	0.516	-0.15065	0.242	-0.25684	0.204	-0.0629	0.564	0.07994	0.706	-0.05094	0.546
rs12646447	-0.4759	0.412	-0.4973	0.433	-1.0931	0.135	0.2989	0.638	0.1067	0.749	-0.3348	0.745	-0.7344	0.703	-0.40053	0.528	0.0122	0.989	-0.0018	0.948	-0.07867	0.645	-0.0504	0.773	-0.01917	0.943	-0.0876	0.565	-0.21059	0.499	-0.10319	0.37
rs17042171	-0.383	0.496	-0.1649	0.79	-0.7244	0.305	0.2702	0.66	-0.02353	0.942	-0.272	0.785	-1.114	0.551	-0.14878	0.809	0.2445	0.775	0.0082	0.758	-0.06568	0.69	0.01453	0.929	0.0952	0.697	-0.0281	0.844	-0.16913	0.567	-0.03823	0.726
rs723363	-0.2098	0.596	0.357	0.412	0.4734	0.341	-0.1828	0.672	-0.18682	0.408	0.1592	0.82	-0.3235	0.805	0.01157	0.979	0.2201	0.715	-0.0032	0.865	-0.00708	0.949	0.02456	0.831	-0.06055	0.727	0.0584	0.555	-0.02911	0.88	0.18714	0.0144
rs6533530	-0.2635	0.504	0.3854	0.374	0.502	0.311	-0.0919	0.831	-0.1505	0.504	0.1642	0.814	-0.3033	0.817	0.09635	0.824	0.3094	0.607	-0.0045	0.811	-0.02217	0.841	0.00701	0.951	-0.06798	0.693	0.0404	0.681	-0.0465	0.808	0.16303	0.0316
rs6533531	-0.27	0.493	0.348	0.422	0.4717	0.341	-0.1031	0.811	-0.15236	0.499	0.1921	0.783	-0.4317	0.742	0.06926	0.873	0.2948	0.624	-0.0059	0.753	-0.02729	0.805	0.00113	0.992	-0.06144	0.722	0.0378	0.7	-0.03944	0.837	0.16047	0.0342
rs3866831	-0.2823	0.474	0.3454	0.426	0.4686	0.344	-0.1156	0.788	-0.15761	0.484	0.196	0.779	-0.451	0.73	0.08203	0.849	0.2818	0.639	-0.0057	0.761	-0.02891	0.793	-0.00088	0.994	-0.06342	0.713	0.0359	0.714	-0.0409	0.831	0.1592	0.0356
rs1460771	-0.291	0.46	0.632	0.144	0.3044	0.539	0.6903	0.107	0.4371	0.0516	-0.0986	0.887	2.3244	0.075	0.34763	0.42	0.2743	0.647	0.018	0.327	0.08415	0.453	-0.0526	0.646	0.17693	0.304	-0.0268	0.786	0.13163	0.5	0.02075	0.782
rs7676684	0.2871	0.467	-0.5947	0.172	-0.4266	0.391	-0.6384	0.139	-0.41821	0.064	0.4268	0.542	-2.8328	0.0309	-0.32994	0.446	-0.1869	0.756	-0.028	0.129	-0.11033	0.323	0.07566	0.508	-0.1914	0.266	0.0069	0.944	-0.19608	0.313	-0.01276	0.865
rs7698391	-0.3018	0.445	0.6421	0.139	0.2951	0.552	0.7047	0.101	0.44479	0.0485	-0.0548	0.937	2.2477	0.0861	0.35736	0.408	0.2829	0.638	0.019	0.313	0.08484	0.449	-0.03918	0.733	0.18065	0.294	-0.0158	0.873	0.13494	0.49	0.02743	0.715
rs7698790	-0.2911	0.461	0.6235	0.15	0.297	0.549	0.6792	0.114	0.40584	0.0712	-0.0741	0.915	2.0986	0.109	0.31148	0.471	0.2953	0.622	0.018	0.339	0.07357	0.508	-0.02975	0.794	0.16899	0.323	-0.0121	0.902	0.12349	0.524	0.03054	0.684
rs6839599	-0.277	0.482	0.6783	0.117	0.3323	0.502	0.6939	0.106	0.42894	0.0563	-0.1257	0.857	2.3759	0.0689	0.33649	0.435	0.2973	0.62	0.02	0.277	0.08403	0.453	-0.05289	0.644	0.17674	0.304	-0.027	0.784	0.13141	0.501	0.02637	0.725
rs2054305	-0.291	0.46	0.632	0.144	0.3044	0.539	0.6903	0.107	0.4371	0.0516	-0.0986	0.887	2.3244	0.075	0.34763	0.42	0.2743	0.647	0.018	0.327	0.08415	0.453	-0.0526	0.646	0.17693	0.304	-0.0268	0.786	0.13163	0.5	0.02075	0.782
rs2199312	-0.291	0.46	0.6322	0.144	0.2846	0.565	0.6948	0.105	0.43512	0.0526	-0.0358	0.959	2.2949	0.0787	0.3707	0.389	0.2875	0.631	0.018	0.338	0.08389	0.454	-0.05303	0.643	0.17655	0.304	-0.0272	0.783	0.13097	0.502	0.02007	0.789
rs10857031	-0.253	0.52	0.616	0.154	0.2988	0.546	0.7064	0.0991	0.45028	0.0447	-0.054	0.938	2.3355	0.0733	0.37163	0.388	0.287	0.632	0.018	0.343	0.08441	0.451	-0.05207	0.649	0.17733	0.302	-0.0264	0.789	0.13157	0.5	0.01542	0.837
rs7655989	-0.2525	0.521	0.6164	0.154	0.2997	0.545	0.7037	0.1	0.44853	0.0453	-0.0532	0.939	2.3351	0.0734	0.37104	0.389	0.2852	0.634	0.018	0.342	0.08479	0.449	-0.0516	0.652	0.17759	0.301	-0.0258	0.793	0.13195	0.499	0.01569	0.834
rs13104081	-0.2762	0.484	0.5309	0.221	0.3086	0.534	0.6986	0.104	0.43073	0.0557	-0.1018	0.884	2.4103	0.0651	0.35803	0.407	0.3022	0.615	0.016	0.387	0.07037	0.527	-0.04565	0.689	0.16628	0.331	-0.0252	0.797	0.11935	0.538	0.01215	0.871
rs17012484	0.2723	0.775	-0.2674	0.8	-0.0636	0.958	-0.4449	0.669	-0.50068	0.359	0.4651	0.784	1.4121	0.657	-1.16749	0.264	0.3479	0.811	-0.0056	0.9	-0.24111	0.435	-0.06884	0.815	-0.33175	0.514	-0.3194	0.257	-1.57828	0.116	-0.20372	0.322
rs1869717	-0.9071	0.382	1.0435	0.355	0.5567	0.666	1.475	0.187	0.53228	0.364	1.586	0.382	0.3794	0.911	0.58322	0.604	1.9791	0.205	0.022	0.658	0.16601	0.509	0.04539	0.87	0.17559	0.667	0.0138	0.955	-0.0469	0.925	-0.00574	0.976
rs380527	-1.8829	0.219	-0.6224	0.711	1.4905	0.435	1.8815	0.259	0.54131	0.535	0.1824	0.946	-7.5642	0.134	0.6688	0.689	1.4934	0.521	0.058	0.433	0.50457	0.141	-0.55818	0.338	0.28855	0.625	-0.6112	0.226	-0.66647	0.509	0.10364	0.712
rs1423527	-0.5708	0.163	0.3557	0.432	-0.5465	0.29	-0.4663	0.298	-0.05606	0.811	0.5839	0.422	0.9374	0.491	0.97808	0.0296	-0.7295	0.243	0.0013	0.949	-0.11013	0.335	0.09362	0.422	0.18412	0.292	0.0286	0.775	-0.27559	0.172	0.00966	0.9
rs2335418	0.9594	0.016	-0.1754	0.688	0.9715	0.0515	0.4135	0.341	0.01668	0.941	-0.5019	0.475	-0.4852	0.713	-0.95644	0.0281	0.7651	0.206	-0.0021	0.911	0.1209	0.267	-0.11895	0.287	-0.08611	0.613	-0.0385	0.688	0.2928	0.13	0.04148	0.578
rs11957260	0.9702	0.015	0.0288	0.948	0.9238	0.0647	0.4048	0.352	0.02662	0.907	-0.6176	0.381	-0.3108	0.814	-1.0479	0.0163	0.7373	0.224	0.0053	0.778	0.09032	0.409	-0.12715	0.257	-0.0931	0.586	-0.037	0.702	0.32549	0.0949	0.06337	0.397
rs10474433	-1.0299	0.0124	-0.2842	0.53	-0.3956	0.444	-0.7884	0.079	-0.20015	0.395	0.062	0.932	0.5383	0.694	0.97637	0.0303	-0.958	0.126	-0.024	0.228	-0.06696	0.556	0.13556	0.238	0.34618	0.0425	0.0555	0.576	-0.26739	0.19	-0.03888	0.615
rs7703051	-0.7023	0.086	0.0589	0.896	-0.7316	0.154	-0.617	0.166	-0.10883	0.641	0.5284	0.464	-0.0296	0.983	0.96671	0.0306	-0.8299	0.182	-0.004	0.837	-0.02668	0.812	0.14427	0.205	0.2426	0.158	0.0565	0.567	-0.33511	0.102	-0.00912	0.905
rs12654264	-0.7192	0.0789	0.0361	0.936	-0.7389	0.15	-0.5945	0.182	-0.09203	0.694	0.5785	0.424	-0.0682	0.96	0.96388	0.0313	-0.817	0.189	-0.004	0.835	-0.01765	0.875	0.15457	0.175	0.26825	0.118	0.063	0.523	-0.33952	0.0976	-0.01126	0.883
rs3846663	-0.7189	0.0794	0.0588	0.896	-0.7426	0.149	-0.5868	0.189	-0.13115	0.575	0.6756	0.351	-0.1262	0.926	0.92187	0.0397	-0.7239	0.245	-0.0045	0.815	-0.02002	0.859	0.16804	0.14	0.27887	0.104	0.0658	0.505	-0.36957	0.0732	-0.00392	0.959
rs4704221	1.0001	0.0136	-0.1796	0.687	1.0682	0.0357	0.5194	0.24	0.07717	0.739	-0.2967	0.679	0.1907	0.887	-0.92208	0.0377	0.8224	0.182	-0.012	0.52	0.05281	0.633	-0.12213	0.278	-0.21603	0.207	-0.0525	0.589	0.23904	0.227	-0.00569	0.94
rs5744680	1.0134	0.0126	-0.0295	0.947	1.0435	0.0407	0.5261	0.235	0.06013	0.795	-0.4612	0.521	0.3623	0.788	-0.905	0.0417	0.852	0.169	-0.0058	0.765	0.06917	0.532	-0.10435	0.356	-0.16658	0.33	-0.0305	0.755	0.26901	0.176	0.01677	0.825
rs984976	0.8794	0.0294	-0.3455	0.436	0.9023	0.0748	0.4941	0.261	0.08035	0.727	-0.0967	0.892	-0.4918	0.713	-0.84896	0.0545	0.7548	0.219	-0.017	0.376	0.07263	0.509	-0.10083	0.369	-0.22559	0.186	-0.0415	0.669	0.2199	0.267	-0.01508	0.841
rs40060	-0.5268	0.198	0.3364	0.455	-0.5608	0.276	-0.3589	0.421	0.00309	0.989	0.2964	0.682	0.8474	0.533	0.33561	0.454	-0.5718	0.359	0.016	0.401	-0.06475	0.579	0.19466	0.0917	0.2989	0.0839	0.1295	0.195	-0.20827	0.314	0.09909	0.195
rs34361	-0.5002	0.224	0.4766	0.292	-0.5375	0.298	-0.2711	0.545	0.05553	0.813	0.3442	0.636	0.8449	0.536	0.33387	0.458	-0.5534	0.376	0.024	0.214	-0.08788	0.455	0.1859	0.109	0.26208	0.135	0.1321	0.188	-0.17535	0.395	0.12078	0.116
rs10057967	-0.1916	0.642	0.8175	0.0701	-0.5749	0.266	-0.2554	0.569	0.15112	0.52	0.1271	0.861	1.0568	0.438	0.09046	0.841	-0.6924	0.268	0.025	0.194	-0.09884	0.401	0.10085	0.388	0.25452	0.147	0.0241	0.812	-0.35177	0.097	0.14025	0.0683
rs7715806	0.4239	0.295	-0.5971	0.179	1.1978	0.0183	-0.0445	0.92	-0.2319	0.315	-0.2244	0.754	-0.7058	0.599	-0.36532	0.409	0.4076	0.508	-0.017	0.375	0.04081	0.72	-0.06283	0.585	-0.12064	0.492	0.0447	0.657	0.52115	0.0162	-0.05635	0.46
rs9942416	0.6424	0.11	-0.388	0.38	1.291	0.0105	0.0029	0.995	-0.20112	0.381	-0.0947	0.894	-0.4829	0.717	-0.37629	0.392	0.4269	0.485	-0.017	0.38	0.0026	0.982	-0.06398	0.578	-0.14001	0.424	0.0123	0.902	0.385	0.0656	-0.04668	0.539
rs1917753	0.1907	0.635	-0.0966	0.826	0.4689	0.351	0.3966	0.364	0.17065	0.456	0.0281	0.968	-0.8115	0.541	-0.31702	0.47	0.5714	0.349	0.011	0.557	-0.04107	0.712	-0.03436	0.761	-0.19708	0.252	0.0033	0.973	0.26787	0.183	-0.01561	0.836
rs1917751	0.1526	0.703	-0.1222	0.781	0.4827	0.337	0.2983	0.494	0.10747	0.638	-0.0266	0.97	-0.0911	0.945	-0.16569	0.705	0.5091	0.403	0.015	0.431	-0.05396	0.628	-0.03478	0.759	-0.18108	0.294	0.0102	0.917	0.2963	0.144	-0.01952	0.795
rs11741319	-0.1654	0.68	0.2458	0.578	-0.3648	0.469	-0.2007	0.647	-0.04457	0.846	-0.02	0.978	0.2123	0.873	0.05067	0.908	-0.459	0.453	-0.01	0.597	0.02875	0.797	0.02639	0.817	0.20888	0.226	-0.011	0.911	-0.27414	0.177	0.03651	0.628
rs940856	-0.1686	0.675	0.233	0.598	-0.3913	0.438	-0.1962	0.654	-0.04424	0.847	0.0165	0.981	0.1734	0.897	0.05726	0.896	-0.4536	0.458	-0.011	0.579	0.02883	0.797	0.02648	0.816	0.20891	0.226	-0.0109	0.912	-0.2741	0.177	0.03694	0.625
rs2012658	-0.2124	0.598	0.2377	0.591	-0.357	0.48	-0.1319	0.764	-0.06658	0.772	-0.0275	0.969	0.3244	0.808	0.0617	0.889	-0.2813	0.646	-0.01	0.583	0.02201	0.845	0.03472	0.762	0.23103	0.183	-0.0105	0.916	-0.2989	0.144	0.03531	0.641
rs7727150	0.3434	0.388	0.0321	0.941	0.6712	0.179	0.2372	0.584	0.07973	0.725	0.1465	0.835	-0.0599	0.964	-0.02953	0.946	0.4405	0.467	0.02	0.293	-0.08394	0.445	-0.01907	0.865	-0.07967	0.643	-0.0093	0.924	0.17578	0.374	-0.02352	0.752
rs11745812	-0.1121	0.78	0.2533	0.565	-0.3927	0.435	-0.2295	0.599	-0.05261	0.818	0.0442	0.95	0.0318	0.981	-0.0097	0.982	-0.5026	0.41	-0.011	0.548	0.02805	0.801	0.02408	0.832	0.18713	0.277	-0.0093	0.924	-0.26067	0.197	0.02155	0.775
rs296211	0.7938	0.0607	-0.1974	0.671	0.0113	0.983	0.6566	0.154	0.22575	0.349	0.6596	0.377	0.677	0.629	0.36104	0.435	0.8013	0.213	-0.0038	0.848	0.17808	0.128	0.14653	0.222	-0.24913	0.21	0.104	0.318	0.04262	0.838	-0.00648	0.935
rs295049	0.7248	0.0826	-0.2312	0.614	-0.3932	0.452	0.6722	0.139	0.18739	0.431	0.3028	0.681	1.3726	0.321	0.32781	0.472	0.853	0.179	-0.0055	0.779	0.21491	0.0614	0.11615	0.328	-0.26395	0.178	0.0701	0.497	0.04287	0.835	-0.05687	0.475
rs295025	0.7515	0.072	-0.4015	0.381	-0.5944	0.256	0.7911	0.0812	0.27537	0.247	0.3333	0.651	1.4125	0.307	0.26314	0.565	0.8907	0.159	-0.0068	0.73	0.2172	0.0567	0.14564	0.217	-0.3067	0.119	0.0877	0.392	0.07017	0.729	-0.07718	0.333
rs152599	-0.2311	0.566	0.3166	0.473	-0.06	0.905	0.0672	0.878	0.00605	0.979	-0.7628	0.283	0.4852	0.716	-0.281	0.523	0.0727	0.905	0.03	0.112	0.10359	0.364	0.07403	0.525	0.11011	0.532	-0.0533	0.591	-0.12882	0.509	-0.06881	0.366
rs6580586	1.0039	0.106	0.7241	0.287	-0.0101	0.99	0.5658	0.402	0.53385	0.131	1.422	0.193	-3.689	0.0721	-0.45504	0.502	0.0462	0.961	-0.0068	0.815	0.16895	0.279	-0.16199	0.377	0.13301	0.594	-0.1182	0.445	-0.00436	0.988	0.0285	0.805
rs11953428	-0.284	0.772	0.4085	0.703	-1.0678	0.383	-0.1085	0.919	0.40732	0.465	2.1113	0.221	-1.251	0.699	1.80118	0.0921	-1.261	0.396	-0.019	0.677	0.31072	0.171	-0.16627	0.571	-0.18622	0.678	-0.143	0.561	-0.20815	0.681	0.25592	0.121
rs17749279	-1.3105	0.145	0.2589	0.794	-0.8444	0.455	-0.2713	0.783	0.46374	0.368	-0.3459	0.828	2.5417	0.396	-0.80135	0.418	-1.0626	0.439	0.045	0.291	0.0258	0.918	0.0971	0.699	0.19567	0.595	0.0988	0.646	-0.36573	0.471	-0.10513	0.557
rs2962845	-0.5252	0.228	0.2057	0.667	0.0363	0.947	-0.7605	0.109	-0.53503	0.0311	-0.0109	0.989	-2.3284	0.106	-0.0228	0.962	-0.4971	0.453	0.056	0.00627	0.1562	0.174	0.19272	0.109	0.03284	0.862	0.1143	0.274	0.23627	0.236	0.01635	0.841
rs11739147	-0.4616	0.289	0.2337	0.625	0.0931	0.865	-0.7266	0.125	-0.51324	0.0386	-0.0566	0.941	-2.2044	0.126	0.0398	0.933	-0.4772	0.471	0.056	0.00623	0.1565	0.174	0.19286	0.108	0.03382	0.858	0.1148	0.271	0.23793	0.232	0.01694	0.835
rs1800562	1.4549	0.098	0.743	0.44	-0.1997	0.856	0.7305	0.444	0.54433	0.276	1.2932	0.403	-2.8412	0.328	-0.17781	0.853	-0.0743	0.956	0.023	0.575	-0.37771	0.159	0.03724	0.878	-0.06758	0.857	0.0652	0.75	0.0114	0.977	-0.01514	0.926
rs2242416	-0.0107	0.978	-0.272	0.532	-0.4924	0.321	-0.8701	0.0436	0.1203	0.594	-0.2696	0.7	-1.0436	0.427	-0.478	0.27	-1.7985	0.00278	-0.026	0.167	-0.00481	0.964	-0.00342	0.976	0.10617	0.536	-0.0518	0.589	-0.22812	0.225	0.03702	0.619
rs1469475	-0.3527	0.662	-0.2111	0.812	-0.6047	0.55	-0.2137	0.808	-0.1141	0.804	0.1817	0.898	0.5326	0.842	0.49182	0.577	0.1417	0.908	-0.047	0.22	0.13931	0.522	0.13938	0.538	-0.10684	0.784	0.1044	0.596	-0.35928	0.435	0.1492	0.301
rs10455175	-1.5364	0.0405	-0.8571	0.297	-0.2645	0.778	-0.7053	0.387	-0.20079	0.638	-0.4582	0.729	0.5369	0.829	0.27685	0.736	-0.9655	0.396	-0.033	0.364	-0.05007	0.809	-0.36608	0.13	-0.46006	0.235	-0.2474	0.212	0.08282	0.811	0.06436	0.631
rs11755235	2.1807	0.0427	0.5461	0.643	-0.0171	0.99	1.1177	0.338	0.84813	0.165	0.8419	0.657	-0.1641	0.963	0.47404	0.685	0.5408	0.74	0.015	0.767	-0.24526	0.474	-0.13949	0.683	0.04193	0.927	-0.2343	0.429	-0.86092	0.233	-0.14146	0.516
rs2209247	0.4603	0.485	0.1053	0.884	0.3622	0.661	0.2107	0.769	-0.01407	0.97	-0.707	0.543	0.5991	0.784	-0.03029	0.966	0.4976	0.619	-0.015	0.629	0.17374	0.336	0.37152	0.0246	-0.25706	0.434	0.2942	0.0453	0.11	0.723	0.15827	0.179
rs6908214	0.4796	0.494	-0.3094	0.688	0.6749	0.443	-0.2132	0.78	0.03089	0.938	1.9966	0.107	-2.631	0.257	0.8105	0.291	-0.8395	0.431	-0.09	0.00701	-0.19069	0.36	0.04173	0.831	0.26731	0.322	-0.0152	0.929	-0.1143	0.743	-0.24716	0.0923
rs847440	-0.2236	0.565	-0.6001	0.159	-0.0891	0.855	0.2051	0.628	0.02915	0.895	-0.4242	0.536	-0.8261	0.521	-0.1491	0.726	0.1826	0.757	-0.026	0.156	0.00904	0.933	-0.18884	0.0941	-0.04121	0.808	-0.0896	0.349	0.10254	0.575	0.0824	0.257
rs819368	-0.7295	0.086	-0.3157	0.498	-0.3028	0.569	0.923	0.0455	0.31052	0.199	-0.4508	0.547	2.0399	0.147	0.61695	0.183	1.0197	0.114	0.012	0.536	-0.04345	0.714	-0.07573	0.537	-0.00618	0.973	-0.0304	0.772	0.095	0.64	0.03442	0.662
rs17140821	-1.945	0.077	-0.8246	0.496	-1.4916	0.282	-1.5336	0.201	-0.05761	0.927	-2.6576	0.173	0.44	0.904	-2.81034	0.0195	-2.8894	0.0847	0.027	0.601	0.28035	0.368	-0.23257	0.545	-1.18937	0.237	-0.1625	0.614	0.05052	0.932	0.12826	0.528
rs2362301	-0.3466	0.553	-1.1155	0.0814	-0.0246	0.973	-0.2655	0.676	-0.30786	0.355	-0.1491	0.885	-1.6593	0.391	0.69599	0.275	-0.0484	0.956	-0.079	0.00397	-0.19467	0.255	-0.14735	0.401	-0.12894	0.624	-0.1316	0.376	-0.11891	0.683	-0.12305	0.286
rs11771405	0.6624	0.265	-0.6305	0.333	-0.3624	0.627	0.2448	0.705	0.32408	0.339	-1.2183	0.245	0.6249	0.751	-0.18919	0.771	-0.2579	0.775	0.0046	0.871	0.01	0.949	0.07525	0.64	-0.05224	0.836	-0.015	0.916	-0.29684	0.326	0.19272	0.0596
rs10487574	-0.6173	0.25	-0.592	0.316	-0.3475	0.606	0.6396	0.274	0.01959	0.949	0.2379	0.802	-0.9972	0.575	-0.17978	0.759	0.8605	0.292	-0.0067	0.793	0.04038	0.779	0.09796	0.507	-0.04857	0.833	0.1163	0.359	-0.02092	0.937	0.04313	0.665
rs17330072	-0.1878	0.7	-0.7282	0.174	-0.6707	0.272	0.2014	0.705	0.31665	0.255	-0.2508	0.771	-1.6814	0.299	-0.52789	0.322	-0.0176	0.981	-0.018	0.439	-0.01648	0.899	-0.05018	0.714	-0.18227	0.386	-0.0589	0.618	-0.14265	0.542	0.03298	0.711
rs10487569	-0.2739	0.639	-0.7489	0.243	-0.5845	0.425	0.4754	0.455	0.06235	0.852	-0.8922	0.387	-0.0138	0.994	-0.60902	0.341	0.7257	0.414	-0.0032	0.909	-0.0758	0.629	-0.04747	0.771	-0.42376	0.127	-0.0088	0.949	-0.12309	0.666	-0.01047	0.923
rs2074755	-0.4087	0.518	0.5524	0.425	-0.2385	0.763	-0.9077	0.187	-0.27009	0.453	1.8748	0.0923	-9.6476	3.62e-06	-1.12747	0.102	-1.0037	0.296	0.038	0.202	0.1793	0.259	-0.05158	0.774	-0.11172	0.688	-0.1366	0.388	-0.23759	0.459	0.09613	0.399
rs17145817	-0.1756	0.691	0.1496	0.757	0.0051	0.993	-0.5488	0.253	-0.20977	0.405	1.506	0.0531	-6.9291	1.94e-06	-0.58673	0.224	-0.5731	0.393	0.029	0.172	0.10023	0.387	-0.0664	0.596	-0.02807	0.881	-0.0602	0.573	-0.08239	0.698	0.05637	0.488
rs799165	0.0371	0.957	0.7825	0.308	-0.14	0.87	-1.0948	0.143	-0.05088	0.897	1.8878	0.119	-8.6528	0.000131	-0.06503	0.932	-1.5508	0.138	0.053	0.101	0.20446	0.209	-0.02638	0.892	-0.2005	0.525	-0.046	0.781	-0.04412	0.89	-0.02673	0.835
rs675236	0.2577	0.54	-0.1139	0.805	-0.4349	0.409	0.2427	0.597	0.13706	0.568	1.3459	0.0697	-2.1724	0.119	0.25522	0.579	0.0554	0.931	-0.009	0.651	-0.07256	0.537	0.01309	0.914	0.00406	0.982	-0.0159	0.879	-0.27269	0.202	-0.00071	0.993
rs17504461	0.3636	0.389	0.0181	0.969	-0.1781	0.737	0.188	0.682	0.10066	0.676	1.161	0.119	-1.2479	0.373	0.46165	0.318	-0.023	0.971	-0.0015	0.941	-0.04156	0.724	0.0298	0.806	0.03778	0.837	-0.034	0.746	-0.36706	0.0984	-0.01082	0.893
rs2136768	0.2042	0.605	0.32	0.459	0.1285	0.795	0.4292	0.317	0.30784	0.17	-0.3743	0.59	-0.583	0.655	-0.31566	0.464	0.1846	0.758	0.02	0.287	-0.07074	0.519	-0.03599	0.748	-0.23107	0.178	-0.0496	0.606	-0.15058	0.425	0.04685	0.526
rs10258797	-0.5823	0.216	0.0171	0.974	-0.2538	0.668	0.1787	0.728	0.11854	0.659	0.6911	0.406	-2.1109	0.176	-0.23567	0.647	0.0698	0.922	0.031	0.157	0.13623	0.257	0.06976	0.586	-0.29922	0.173	-0.0539	0.637	-0.34079	0.172	0.08039	0.344
rs7800093	0.0374	0.978	-1.0566	0.481	-0.9163	0.593	1.0359	0.486	0.3189	0.682	1.7361	0.472	-2.7732	0.54	-1.98169	0.184	1.7386	0.402	-0.068	0.298	-0.57812	0.205	-0.67958	0.181	-0.53881	0.454	-0.7867	0.0831	-1.03891	0.304	-0.22927	0.418
rs6961948	-1.7347	0.17	-0.274	0.844	-0.7231	0.649	-0.1041	0.94	-0.54001	0.454	2.8002	0.21	0.0097	0.998	-0.95447	0.49	0.3748	0.845	-0.027	0.655	0.20937	0.519	-0.24469	0.554	0.46541	0.309	-0.5632	0.172	NA	NA	-0.23027	0.393
rs9314492	-0.0073	0.986	0.1771	0.7	0.4304	0.413	-0.2475	0.587	-0.18984	0.426	1.0231	0.166	-1.6905	0.223	-0.09141	0.842	-0.3076	0.629	-0.0057	0.773	0.06783	0.562	0.06283	0.597	-0.20815	0.281	0.0499	0.629	0.05987	0.77	0.05578	0.477
rs4841134	0.2676	0.498	-0.0986	0.819	-0.8267	0.0937	-0.016	0.97	0.32315	0.15	0.0988	0.887	-0.0753	0.954	0.20907	0.627	-1.036	0.0832	-0.021	0.257	-0.02223	0.837	-0.15685	0.165	-0.13475	0.43	-0.1439	0.138	-0.2499	0.201	-0.09903	0.185
rs17410407	0.0989	0.854	-0.6776	0.251	-1.4821	0.028	-0.553	0.344	-0.04937	0.872	4.2461	7.28e-06	-8.2433	3.35e-06	0.9033	0.125	-1.1346	0.164	-0.026	0.3	0.08716	0.547	0.0719	0.627	-0.33028	0.211	0.2139	0.0834	0.68866	0.00233	-0.15304	0.148
rs17482310	0.1355	0.799	-0.4284	0.464	-1.5492	0.0204	-0.5975	0.302	-0.0834	0.783	4.4541	1.93e-06	-8.2069	2.86e-06	1.115	0.0551	-1.18	0.144	-0.021	0.391	0.05869	0.686	0.09259	0.528	-0.32972	0.21	0.2222	0.0701	0.66538	0.00308	-0.11243	0.278
rs12543154	-0.3815	0.458	-0.3746	0.507	-1.3382	0.0381	-0.3641	0.515	-0.09777	0.739	4.3077	1.89e-06	-7.7213	5.32e-06	0.82114	0.144	-0.6425	0.411	-0.0048	0.841	0.11074	0.421	0.11603	0.406	-0.07801	0.736	0.2143	0.0699	0.53405	0.0168	-0.12994	0.195
rs1441771	-0.3507	0.493	-0.3179	0.572	-1.1735	0.0677	-0.367	0.51	-0.06702	0.818	4.4558	7.28e-07	-8.0919	1.63e-06	0.47522	0.396	-0.6309	0.418	-0.0078	0.746	0.123	0.373	0.12463	0.371	-0.09548	0.681	0.1896	0.112	0.42452	0.0639	-0.10928	0.271
rs263	0.047	0.926	-0.2692	0.628	-1.4475	0.0223	0.3231	0.558	-0.03386	0.907	5.1437	6.62e-09	-7.672	4.3e-06	1.00325	0.0698	0.6635	0.389	-0.033	0.168	-0.04027	0.768	-0.14137	0.335	-0.15181	0.505	-0.0257	0.833	0.25536	0.257	0.01503	0.873
rs271	0.1058	0.849	-0.5193	0.394	-1.2978	0.0621	0.2517	0.677	0.08947	0.777	6.0316	5.47e-10	-9.5069	2e-07	0.80714	0.183	0.2727	0.747	-0.034	0.2	-0.07926	0.603	-0.1393	0.387	-0.10548	0.668	-0.0605	0.654	0.1372	0.591	-0.08534	0.422
rs326	-0.0667	0.874	-0.775	0.0935	-1.2336	0.0194	-0.3145	0.493	-0.1278	0.594	4.1294	2.25e-08	-8.4545	9.96e-10	-0.229	0.619	-0.1855	0.772	0.0014	0.943	0.01108	0.924	0.01188	0.921	-0.05123	0.782	0.1054	0.297	0.30923	0.113	-0.03791	0.632
rs327	0.1919	0.654	-0.7612	0.105	-1.0676	0.0465	-0.3269	0.483	-0.0584	0.811	4.2983	1e-08	-8.6845	6.44e-10	-0.04078	0.931	-0.3506	0.59	0.0042	0.836	-0.06072	0.611	-0.08674	0.478	0.07048	0.699	0.0293	0.775	0.29766	0.129	-0.06752	0.404
rs12679834	-0.3506	0.581	-1.4111	0.0435	-1.7018	0.0332	-0.0707	0.919	-0.08481	0.815	5.8743	1.49e-07	-11.1335	1.12e-07	1.17548	0.0909	-0.2208	0.82	-0.036	0.231	-0.07543	0.672	0.03387	0.846	-0.16397	0.575	0.1491	0.305	0.38675	0.155	-0.15797	0.21
rs2197089	0.1172	0.769	0.3467	0.429	0.5341	0.287	0.2225	0.609	-0.01052	0.963	-2.2976	0.0011	5.0649	0.000124	0.04855	0.911	0.2195	0.718	0.0016	0.935	0.00061	0.996	-0.21368	0.0664	0.21232	0.227	-0.2186	0.0306	-0.21927	0.281	0.09015	0.228
rs1569209	-0.1033	0.881	-1.2271	0.105	-1.2772	0.14	0.1102	0.883	0.09891	0.802	5.8692	1.32e-06	-10.724	2.49e-06	1.33004	0.0777	-0.1554	0.882	-0.047	0.149	-0.0292	0.88	-0.01139	0.954	-0.11278	0.724	0.0992	0.542	0.38083	0.195	-0.1321	0.332
rs17482753	-0.4126	0.519	-1.4399	0.0404	-1.7705	0.0276	-0.1626	0.816	-0.12762	0.727	5.9953	9.79e-08	-11.1785	1.17e-07	1.24275	0.0756	-0.3278	0.736	-0.044	0.139	-0.07295	0.682	0.05555	0.751	-0.13992	0.632	0.1432	0.328	0.30981	0.265	-0.15394	0.224
rs12682115	-0.4664	0.469	-1.3094	0.0641	-1.655	0.0408	-0.1097	0.876	0.02053	0.955	5.444	1.56e-06	-10.6434	5.45e-07	1.27297	0.0704	-0.4489	0.647	-0.014	0.648	-0.16698	0.377	0.12169	0.483	-0.11909	0.684	0.1532	0.301	0.17274	0.556	-0.10432	0.408
rs10503669	-0.455	0.483	-1.4219	0.0457	-1.6605	0.0414	-0.021	0.976	0.0092	0.98	5.3483	2.76e-06	-10.5675	7.72e-07	1.19301	0.0918	-0.282	0.775	-0.037	0.221	-0.16211	0.392	0.09975	0.571	-0.11379	0.698	0.1382	0.356	0.17727	0.547	-0.1113	0.381
rs17410962	-1.0078	0.0798	-1.3555	0.0318	-1.5012	0.0377	-0.0324	0.959	-0.0241	0.941	4.2548	2.67e-05	-8.3125	1.21e-05	0.71954	0.253	-0.0923	0.916	-0.014	0.594	-0.00652	0.967	0.19244	0.205	-0.21851	0.416	0.2015	0.125	0.16088	0.543	-0.03462	0.751
rs17489268	0.2926	0.507	-0.5254	0.279	-0.5609	0.31	-0.3483	0.469	-0.02862	0.909	4.3603	1.77e-08	-8.4179	6.93e-09	-0.02469	0.959	-0.5649	0.399	0.017	0.405	-0.0842	0.505	-0.00879	0.944	0.06739	0.721	0.0894	0.401	0.25898	0.198	0.00221	0.979
rs17411024	-0.6334	0.325	-1.1999	0.0909	-1.2824	0.111	-0.1365	0.846	0.10953	0.766	4.6035	4.79e-05	-9.7523	4.2e-06	0.81388	0.246	-0.8355	0.395	-0.0004	0.99	-0.1436	0.432	0.10968	0.527	-0.1013	0.72	0.1608	0.272	0.27572	0.334	-0.11094	0.38
rs17411031	0.3359	0.44	-0.4267	0.371	-0.555	0.308	-0.4017	0.395	-0.0689	0.781	4.1113	6.89e-08	-8.1532	1.14e-08	0.05291	0.911	-0.5218	0.429	0.02	0.325	-0.08851	0.473	0.02929	0.81	0.07395	0.689	0.0918	0.376	0.21029	0.295	0.01029	0.9
rs17411045	0.4165	0.338	-0.4199	0.379	-0.6095	0.263	-0.3523	0.456	-0.03048	0.902	4.079	8.82e-08	-8.1112	1.38e-08	0.10834	0.819	-0.4864	0.461	0.021	0.31	-0.11259	0.364	0.03334	0.784	0.08871	0.629	0.0859	0.408	0.17968	0.372	0.00774	0.924
rs17489282	0.3535	0.416	-0.4329	0.364	-0.606	0.266	-0.3223	0.495	-0.03732	0.88	4.0487	1.09e-07	-8.0976	1.44e-08	0.03238	0.946	-0.4211	0.524	0.022	0.283	-0.10344	0.403	0.01598	0.896	0.07239	0.695	0.0818	0.432	0.20871	0.299	0.01479	0.856
rs4922117	0.361	0.406	-0.4362	0.36	-0.6119	0.261	-0.3326	0.482	-0.0412	0.868	4.0678	9.52e-08	-8.1339	1.25e-08	0.03002	0.95	-0.4323	0.512	0.022	0.283	-0.10352	0.403	0.01586	0.897	0.07233	0.695	0.0817	0.432	0.20867	0.299	0.01453	0.858
rs17411126	0.3676	0.397	-0.4616	0.332	-0.7126	0.189	-0.3674	0.436	-0.08231	0.739	4.234	2.48e-08	-8.4	3.75e-09	0.00091	0.998	-0.4313	0.513	0.021	0.302	-0.08752	0.474	-0.01019	0.934	0.05637	0.759	0.0806	0.436	0.27144	0.17	-0.00377	0.963
rs12541912	0.4913	0.244	-0.5068	0.273	-0.5777	0.274	-0.4393	0.338	-0.12013	0.617	3.5108	2.14e-06	-6.4813	3.11e-06	-0.17027	0.712	-0.4585	0.474	0.0055	0.77	-0.08359	0.483	0.03114	0.794	0.02961	0.871	0.1131	0.263	0.2896	0.139	-0.01371	0.864
rs1441766	0.1055	0.799	-0.6732	0.138	-0.7466	0.15	-0.379	0.399	-0.14075	0.55	3.4026	2.81e-06	-6.2116	5.19e-06	-0.29909	0.508	-0.2647	0.674	0.0072	0.712	-0.02663	0.817	0.10667	0.355	-0.0422	0.815	0.1678	0.0895	0.28974	0.137	0.00513	0.948
rs765547	0.41	0.344	-0.4168	0.38	-0.5531	0.309	-0.3376	0.474	-0.10345	0.675	4.3414	1.08e-08	-8.4582	2.81e-09	0.05212	0.912	-0.3565	0.588	0.021	0.315	-0.0629	0.605	0.01604	0.895	0.06241	0.736	0.0998	0.333	0.2736	0.167	0.00027	0.997
rs11986942	0.0812	0.845	-0.5344	0.24	-0.7421	0.153	-0.2373	0.598	-0.09236	0.696	3.7597	2.37e-07	-6.7084	8.98e-07	-0.30219	0.504	-0.1262	0.841	0.0087	0.655	-0.07234	0.53	0.01969	0.865	-0.07754	0.67	0.1086	0.273	0.30787	0.114	0.02126	0.783
rs1837842	0.5553	0.203	-0.2569	0.592	-0.5507	0.315	-0.3337	0.482	-0.07403	0.766	4.2492	2.92e-08	-8.4277	4.36e-09	-0.03438	0.943	-0.4561	0.492	0.022	0.285	-0.10043	0.416	-0.03127	0.801	0.03202	0.864	0.0791	0.448	0.31552	0.111	0.02881	0.723
rs1919484	0.5541	0.204	-0.2517	0.599	-0.5483	0.317	-0.377	0.427	-0.10527	0.672	4.2954	2.04e-08	-8.47	3.6e-09	-0.00584	0.99	-0.4776	0.471	0.022	0.286	-0.09949	0.42	-0.02965	0.811	0.0328	0.861	0.0804	0.44	0.3165	0.109	0.03096	0.703
rs7016880	-0.1798	0.777	-1.2091	0.0822	-1.3846	0.0815	0.0108	0.987	-0.14818	0.681	5.4452	9.75e-07	-9.8462	2.41e-06	1.20751	0.0811	0.1071	0.911	-0.02	0.507	-0.0489	0.78	0.12648	0.45	-0.07383	0.793	0.1906	0.179	0.28804	0.298	-0.08951	0.463
rs6586891	0.3683	0.373	-0.087	0.848	0.4795	0.355	0.395	0.38	0.14178	0.547	-3.3281	4.56e-06	6.398	2.64e-06	-0.07137	0.874	0.5504	0.381	-0.035	0.073	0.16921	0.119	0.05621	0.623	0.10531	0.541	-0.0662	0.51	-0.38946	0.0688	-0.07282	0.349
rs9644568	-0.3668	0.516	-1.0706	0.0831	-0.8415	0.234	0.3757	0.54	0.31598	0.325	3.897	8.46e-05	-6.942	0.00019	0.68044	0.268	-0.1113	0.897	0.00094	0.972	-0.08655	0.583	0.10473	0.488	-0.1695	0.512	0.1138	0.381	0.00717	0.979	-0.05182	0.627
rs16917012	-0.0423	0.955	-0.4423	0.589	0.4469	0.633	-0.3997	0.623	0.205	0.63	-0.6745	0.609	2.5532	0.302	0.7429	0.362	-0.9153	0.42	-0.031	0.385	-0.10712	0.61	-0.35308	0.14	-0.00058	0.999	-0.0624	0.732	0.34246	0.254	-0.04953	0.727
rs2980856	-0.6586	0.0939	0.7194	0.095	0.7549	0.125	0.1551	0.717	0.10808	0.629	1.0459	0.131	-2.6705	0.04	-0.43256	0.314	0.2319	0.698	0.014	0.463	-0.00999	0.926	0.14317	0.197	0.14702	0.384	0.1257	0.186	0.11883	0.525	0.01421	0.847
rs2954018	0.6566	0.126	-0.6369	0.176	-0.5872	0.275	-0.1232	0.792	-0.23599	0.335	-1.4399	0.0571	3.5538	0.0123	0.5546	0.237	0.119	0.855	-0.019	0.349	0.05205	0.663	-0.0385	0.756	0.19842	0.277	-0.0334	0.753	-0.17983	0.406	-0.07651	0.35
rs2001945	0.5484	0.166	-0.6948	0.109	-0.6031	0.224	-0.0582	0.893	-0.15367	0.496	-0.9411	0.178	2.7041	0.039	0.64818	0.134	-0.0205	0.973	-0.009	0.633	-0.00581	0.957	-0.07703	0.491	-0.03763	0.825	-0.0949	0.323	-0.17353	0.362	0.02123	0.773
rs2980853	-0.6541	0.0967	0.8352	0.0529	0.8352	0.09	0.2165	0.613	0.13571	0.545	0.9472	0.172	-2.39	0.0665	-0.42899	0.319	0.3094	0.605	0.017	0.359	-0.00567	0.958	0.13604	0.221	0.14046	0.407	0.1181	0.215	0.11039	0.555	0.01691	0.818
rs2001845	0.6708	0.119	-0.6643	0.159	-0.5856	0.278	-0.0519	0.912	-0.24533	0.317	-1.4677	0.0526	3.6703	0.01	0.51865	0.272	0.2707	0.679	-0.018	0.369	0.04971	0.678	-0.04086	0.743	0.17699	0.338	-0.0403	0.706	-0.19857	0.36	-0.06866	0.405
rs4871603	0.9369	0.0227	-0.5813	0.197	-0.7022	0.173	-0.2534	0.572	-0.16601	0.479	-1.6631	0.0216	3.7567	0.00572	0.21508	0.632	-0.2045	0.744	-0.017	0.38	0.01833	0.871	-0.11111	0.349	0.09158	0.602	-0.0572	0.57	-0.06118	0.756	-0.09119	0.244
rs2980875	-0.6126	0.12	0.7819	0.0704	0.859	0.0817	0.1487	0.729	0.08152	0.717	1.1071	0.111	-2.7436	0.0354	-0.35004	0.417	0.2937	0.624	0.015	0.438	-0.0183	0.866	0.14823	0.183	0.16499	0.33	0.1245	0.192	0.09769	0.601	0.00681	0.926
rs2954020	0.5889	0.164	-0.7134	0.124	-0.6056	0.254	-0.0303	0.948	-0.13108	0.587	-1.4965	0.0449	3.6817	0.00854	0.40233	0.384	0.1131	0.86	-0.023	0.257	0.05004	0.669	-0.06573	0.59	0.12049	0.506	-0.0605	0.564	-0.1956	0.358	-0.06641	0.41
rs2954025	0.7509	0.0673	-0.8355	0.0635	-0.826	0.108	-0.3136	0.483	-0.177	0.449	-1.475	0.0416	3.2347	0.0173	0.20647	0.646	-0.2717	0.663	-0.023	0.233	0.04532	0.689	-0.10071	0.396	0.03808	0.83	-0.054	0.593	-0.11609	0.562	-0.1171	0.136
rs2980862	0.5391	0.207	-0.6729	0.151	-0.5678	0.288	-0.1276	0.784	-0.23832	0.327	-1.3294	0.0772	3.3306	0.0183	0.50014	0.284	0.1425	0.826	-0.021	0.301	0.07706	0.516	-0.01264	0.918	0.17606	0.334	-0.0195	0.854	-0.20085	0.353	-0.07811	0.337
rs17321515	-0.5873	0.136	0.836	0.0529	0.8774	0.0751	0.2886	0.501	0.1484	0.509	0.7966	0.251	-2.4278	0.0621	-0.44865	0.297	0.3991	0.505	0.012	0.505	0.00047	0.997	0.13844	0.214	0.14191	0.403	0.1227	0.199	0.15273	0.415	0.018	0.807
rs2980867	0.6637	0.121	-0.6423	0.171	-0.5372	0.316	-0.1372	0.768	-0.2444	0.317	-1.4046	0.0627	3.5169	0.013	0.53114	0.256	0.1231	0.85	-0.018	0.371	0.06065	0.611	-0.01371	0.911	0.19327	0.29	-0.0166	0.876	-0.18598	0.39	-0.07581	0.353
rs2954032	0.6233	0.143	-0.6096	0.191	-0.5432	0.308	-0.0194	0.967	-0.138	0.569	-1.7731	0.0181	3.8323	0.00648	0.33408	0.473	0.1202	0.852	-0.021	0.307	0.07781	0.511	0.01803	0.883	0.1621	0.374	0.011	0.917	-0.1237	0.561	-0.07353	0.366
rs1333048	-0.2593	0.509	0.0912	0.832	-0.1297	0.792	-0.4632	0.277	-0.14831	0.506	-0.4815	0.485	-1.011	0.435	-0.11473	0.789	-0.6547	0.271	0.044	0.0174	-0.01341	0.9	0.08612	0.441	0.04536	0.789	0.0628	0.514	-0.21503	0.255	0.04687	0.525
rs1333049	-0.3471	0.377	0.1171	0.785	-0.2474	0.614	-0.5461	0.2	-0.165	0.46	-0.6164	0.372	-1.3494	0.298	-0.1459	0.733	-0.7761	0.192	0.047	0.0114	-0.01317	0.902	0.10808	0.333	0.01472	0.93	0.0681	0.477	-0.21269	0.26	0.06107	0.407
rs10817703	-1.2494	0.15	-1.322	0.165	-1.213	0.266	0.5795	0.54	-0.12576	0.799	1.2538	0.414	0.1917	0.947	0.115	0.904	1.1288	0.393	-0.0073	0.859	-0.0348	0.883	-0.43751	0.128	-0.08599	0.817	-0.2472	0.278	0.06234	0.877	0.04795	0.762
rs12098356	0.075	0.947	-1.0913	0.375	1.0304	0.462	1.1699	0.338	0.13837	0.829	-0.5683	0.774	2.8277	0.446	0.75604	0.537	1.9124	0.262	0.02	0.709	0.24179	0.361	0.21816	0.438	-0.18082	0.727	0.2789	0.237	0.62656	0.124	-0.10854	0.615
rs7081476	-2.5064	0.0572	3.416	0.0195	0.4022	0.811	0.3057	0.833	0.00803	0.992	3.2223	0.172	-0.3321	0.94	0.23458	0.872	1.0906	0.59	0.18	0.00344	-0.21497	0.654	0.23069	0.514	0.2804	0.604	0.1983	0.527	0.48087	0.374	0.62571	0.000478
rs1408579	0.2991	0.446	0.1704	0.693	0.1425	0.772	-0.5092	0.233	-0.03993	0.858	0.0856	0.902	2.0938	0.107	0.09085	0.832	-0.8961	0.133	0.0014	0.941	-0.05556	0.61	0.10909	0.327	0.18043	0.287	0.0043	0.965	-0.34351	0.078	0.02894	0.695
rs11597086	0.1818	0.645	0.234	0.59	-0.0065	0.99	-0.6528	0.129	-0.13054	0.562	-0.3441	0.622	2.5513	0.0513	0.29374	0.497	-0.9709	0.106	0.011	0.572	-0.09617	0.382	0.09286	0.407	0.05557	0.744	-0.0256	0.792	-0.34689	0.0808	0.03035	0.684
rs7909855	0.1413	0.716	-0.222	0.603	0.0469	0.923	0.1356	0.749	-0.09643	0.663	0.8418	0.22	-2.3877	0.0633	-0.57783	0.174	0.4615	0.435	-0.0036	0.842	-0.03095	0.776	0.04015	0.721	-0.04188	0.807	0.0307	0.749	0.04232	0.822	0.0393	0.595
rs12269373	0.027	0.945	0.0995	0.816	0.0502	0.918	-0.507	0.232	-0.05892	0.791	-0.8479	0.218	2.5461	0.0487	0.5583	0.19	-0.8127	0.17	0.0046	0.801	-0.0346	0.75	-0.03474	0.757	0.04278	0.802	-0.0614	0.523	-0.17079	0.364	-0.05275	0.476
rs11591741	0.2643	0.508	0.2235	0.61	-0.2012	0.689	-0.7518	0.0844	-0.12615	0.579	-0.2699	0.702	2.4864	0.0606	0.35744	0.414	-1.1794	0.0521	0.018	0.335	-0.08771	0.428	0.0869	0.444	0.06678	0.698	-0.0198	0.84	-0.29754	0.133	0.05337	0.477
rs2230804	0.1758	0.651	-0.1675	0.694	0.0847	0.862	0.1829	0.665	-0.09213	0.677	0.8545	0.213	-2.5622	0.0463	-0.56308	0.184	0.5337	0.366	-0.0025	0.893	-0.01637	0.881	0.03132	0.781	-0.06907	0.687	0.0245	0.799	0.04401	0.815	0.04669	0.527
rs4919438	0.1913	0.622	-0.1406	0.741	0.0511	0.916	0.208	0.622	-0.07887	0.721	0.8045	0.24	-2.3673	0.0652	-0.55758	0.188	0.5517	0.349	-0.00014	0.994	-0.01963	0.857	0.03924	0.726	-0.04274	0.802	0.0393	0.682	0.07705	0.682	0.0547	0.458
rs7922807	0.0019	0.996	0.0535	0.901	-0.0832	0.865	-0.5568	0.189	-0.06196	0.78	-0.855	0.214	2.4854	0.0542	0.53366	0.21	-0.8883	0.134	0.0026	0.888	-0.03985	0.714	-0.01187	0.916	0.07122	0.678	-0.0449	0.641	-0.17255	0.359	-0.05485	0.458
rs7901695	0.1793	0.667	1.4985	0.00104	-0.3957	0.45	0.2488	0.584	-0.17802	0.454	0.387	0.599	0.4479	0.746	0.19889	0.663	0.7413	0.242	0.053	0.00694	0.04221	0.715	-0.03385	0.78	0.22664	0.194	-0.1018	0.335	-0.37585	0.0887	0.23862	0.00177
rs4506565	0.2566	0.537	1.674	0.000231	-0.2316	0.657	0.3687	0.415	-0.16755	0.479	0.2218	0.762	0.5773	0.675	0.28972	0.523	0.9687	0.125	0.058	0.00309	0.05491	0.633	0.00135	0.991	0.26105	0.132	-0.0828	0.429	-0.35508	0.103	0.27141	0.000331
rs4132670	0.1412	0.736	1.6136	0.000434	-0.1528	0.771	0.3842	0.399	-0.23675	0.321	0.2887	0.696	0.5016	0.718	0.36961	0.419	1.0931	0.0858	0.057	0.0038	0.01281	0.912	0.06815	0.568	0.27139	0.118	-0.0307	0.768	-0.34144	0.117	0.24841	0.00111
rs12243326	0.2065	0.631	1.6258	0.000545	-0.3944	0.464	0.468	0.317	-0.12137	0.62	0.2864	0.706	0.8723	0.54	0.66607	0.156	1.0597	0.104	0.06	0.00291	-0.05565	0.646	0.07108	0.564	0.29697	0.0957	0.0217	0.838	-0.19499	0.367	0.23606	0.00244
rs12255372	0.073	0.866	1.7828	0.000155	-0.3323	0.539	0.407	0.385	-0.17303	0.481	0.4453	0.558	0.6673	0.64	0.71705	0.128	1.0996	0.0928	0.061	0.00265	-0.05187	0.669	0.07731	0.531	0.29897	0.0951	0.0243	0.82	-0.25221	0.252	0.24149	0.00199
rs7909440	-0.4307	0.402	0.1435	0.799	0.3383	0.599	0.4902	0.38	0.10762	0.713	0.6475	0.474	1.0411	0.54	0.4412	0.431	0.9766	0.21	-0.014	0.559	-0.34327	0.0279	0.19961	0.148	-0.11809	0.607	0.1276	0.29	-0.08529	0.735	0.00521	0.957
rs11196361	-0.5201	0.322	0.1793	0.755	0.3915	0.551	0.2782	0.625	0.07776	0.794	0.7872	0.394	0.8848	0.61	0.61929	0.279	0.6357	0.424	-0.0077	0.754	-0.2798	0.0776	0.16391	0.252	-0.03134	0.892	0.1063	0.396	-0.05963	0.818	-0.00219	0.982
rs2130779	0.1869	0.811	-1.663	0.0534	-1.4551	0.139	0.2708	0.751	0.16045	0.72	1.3667	0.324	-2.135	0.411	-0.35783	0.677	-0.3464	0.772	-0.039	0.293	-0.08362	0.724	-0.05479	0.812	0.23295	0.453	-0.1238	0.548	0.01526	0.969	-0.08237	0.592
rs11601382	-1.3874	0.00161	0.0128	0.979	-0.9135	0.099	-0.3916	0.415	-0.31933	0.204	1.1612	0.136	-0.5786	0.692	0.03345	0.945	-0.1184	0.86	-0.0013	0.952	-0.02475	0.842	0.17861	0.139	-0.1644	0.421	0.1611	0.122	0.20792	0.31	-0.00126	0.988
rs10833951	-0.2202	0.601	0.1334	0.773	-0.2022	0.702	0.0773	0.866	0.0778	0.746	0.3462	0.642	-1.233	0.377	0.7603	0.0986	0.0142	0.982	-0.00065	0.974	0.06031	0.613	-0.11247	0.367	0.18336	0.318	-0.0715	0.502	-0.16009	0.457	0.01379	0.862
rs9787761	-1.4507	0.27	-0.5502	0.702	-2.4892	0.129	-1.8696	0.19	-0.92139	0.217	1.1432	0.621	0.9469	0.827	0.69157	0.63	-1.4343	0.472	0.076	0.225	0.14781	0.667	-0.02492	0.949	-1.14316	0.257	0.3167	0.27	0.92535	0.0329	-0.30405	0.282
rs16938306	0.6462	0.212	-0.1185	0.835	0.7916	0.222	0.1606	0.775	-0.15093	0.608	0.9416	0.302	-1.6428	0.337	0.50165	0.375	0.442	0.574	-0.028	0.244	0.23332	0.0824	0.20222	0.15	-0.02374	0.918	0.1543	0.206	0.07395	0.762	0.06905	0.47
rs174534	0.8293	0.0452	0.0512	0.91	-0.1774	0.733	-0.4734	0.294	-0.05319	0.822	-1.5951	0.0292	2.247	0.102	-0.73797	0.103	-0.6032	0.338	-0.0098	0.616	0.01753	0.878	-0.00175	0.988	-0.12813	0.487	0.0366	0.717	0.09519	0.629	-0.01729	0.825
rs4246215	0.6118	0.144	-0.17	0.711	0.2937	0.576	-0.57	0.211	-0.01531	0.949	-1.7783	0.0159	2.325	0.0934	-0.62022	0.175	-0.8831	0.165	-0.013	0.513	-0.01717	0.882	-0.09277	0.442	-0.26838	0.159	-0.0315	0.758	0.09558	0.626	-0.07135	0.369
rs174547	0.6735	0.111	-0.1207	0.794	0.129	0.807	-0.6879	0.134	-0.08273	0.731	-1.6001	0.0314	1.9786	0.157	-0.8403	0.0682	-0.9289	0.147	-0.0059	0.769	-0.01368	0.906	-0.06802	0.572	-0.23185	0.222	0.0143	0.888	0.18892	0.33	-0.05086	0.522
rs174548	0.6218	0.149	-0.0826	0.861	0.2051	0.704	-0.4497	0.338	0.0311	0.899	-1.0467	0.169	1.3589	0.341	-0.98395	0.0366	-0.7687	0.241	-0.0077	0.704	-0.08871	0.466	-0.11979	0.341	-0.34769	0.0853	-0.0052	0.961	0.27962	0.16	-0.06817	0.407
rs174549	0.6394	0.141	-0.079	0.868	0.3651	0.503	-0.3832	0.418	0.0214	0.931	-1.2499	0.103	1.3438	0.351	-0.98113	0.0388	-0.6407	0.332	-0.0092	0.656	-0.07459	0.538	-0.11754	0.351	-0.35402	0.0816	0.0044	0.967	0.30938	0.119	-0.07128	0.389
rs174577	0.6317	0.13	-0.1182	0.796	-0.0149	0.977	-0.7108	0.117	-0.11981	0.614	-1.2725	0.0835	1.6867	0.222	-0.84726	0.0627	-0.8799	0.165	-0.0078	0.69	-0.03615	0.753	-0.06081	0.61	-0.20889	0.264	-0.0044	0.965	0.10135	0.604	-0.05472	0.487
rs174583	0.7229	0.0823	-0.3594	0.431	-0.1071	0.837	-0.5874	0.194	-0.00776	0.974	-1.2393	0.0911	2.0527	0.136	-0.6646	0.143	-0.8395	0.184	-0.012	0.549	-0.04671	0.685	-0.07202	0.547	-0.2564	0.174	0.0262	0.795	0.24007	0.212	-0.07891	0.317
rs174589	1.1686	0.0193	0.4027	0.461	0.6494	0.298	-0.275	0.612	0.31755	0.263	-1.4844	0.0911	2.0736	0.209	-0.48681	0.371	-0.8765	0.247	-0.0097	0.682	0.03112	0.82	0.02368	0.868	0.00103	0.996	0.0915	0.445	0.0959	0.684	0.01648	0.86
rs509027	-1.3637	0.223	-1.7842	0.145	-1.3961	0.319	-1.1735	0.332	-0.22805	0.719	1.4672	0.456	-2.2961	0.534	0.03937	0.974	-1.2766	0.45	-0.031	0.553	-0.17815	0.603	-0.08333	0.807	-0.71031	0.322	-0.113	0.702	-0.19668	0.74	0.19707	0.311
rs7122363	0.3365	0.501	0.3113	0.571	-0.5062	0.42	-0.5419	0.32	0.16241	0.569	1.1742	0.184	-1.8679	0.26	-0.12457	0.82	-1.3179	0.083	-0.0011	0.963	0.04087	0.776	0.04168	0.776	0.06223	0.778	0.0098	0.938	-0.03331	0.896	0.10437	0.264
rs4938288	0.6578	0.0979	0.5755	0.188	-0.0184	0.971	-0.2573	0.553	0.09322	0.682	0.6269	0.373	0.6695	0.612	0.12487	0.774	-0.7786	0.198	0.0091	0.63	0.27352	0.0158	0.01791	0.876	0.05221	0.764	0.0303	0.758	0.1572	0.421	0.10115	0.179
rs7113362	0.8029	0.045	0.5994	0.171	0.187	0.71	-0.5298	0.225	0.01528	0.947	0.2921	0.68	0.8274	0.534	0.07679	0.861	-1.1021	0.0707	0.0078	0.68	0.29395	0.0103	0.06414	0.579	-0.02011	0.909	0.0641	0.518	0.15356	0.434	0.07465	0.325
rs17570978	1.0769	0.156	1.118	0.18	2.1282	0.0251	0.4594	0.579	-0.04349	0.92	-0.4336	0.746	4.2982	0.0875	1.32967	0.11	0.4878	0.673	0.031	0.392	0.28249	0.138	-0.04275	0.846	0.38657	0.168	-0.1075	0.58	-0.27075	0.513	0.0652	0.64
rs499790	0.1579	0.809	0.6986	0.328	-0.5097	0.532	0.3046	0.668	-0.03255	0.93	-1.7445	0.129	8.8563	3.78e-05	0.99263	0.164	0.6197	0.531	0.057	0.0643	0.09728	0.564	0.02744	0.88	0.07928	0.773	0.0092	0.953	0.18753	0.524	-0.08625	0.497
rs480878	0.2436	0.711	0.9819	0.173	-0.2859	0.728	0.4169	0.56	0.03115	0.934	-1.7852	0.123	9.1879	2.26e-05	0.94654	0.188	0.6897	0.49	0.063	0.0415	0.13878	0.413	0.09165	0.612	0.1326	0.629	0.0743	0.634	0.25074	0.393	-0.05605	0.66
rs481843	0.0902	0.901	0.7674	0.335	-0.6996	0.441	0.343	0.664	0.30279	0.464	-1.2047	0.346	9.5581	6.47e-05	1.41442	0.0744	0.219	0.842	0.037	0.278	0.08148	0.679	0.20803	0.286	0.31293	0.287	0.1008	0.564	-0.0706	0.85	-0.06172	0.662
rs1240776	0.0096	0.981	0.3963	0.364	0.0574	0.908	-0.1083	0.802	-0.21445	0.344	-0.0094	0.989	-2.3048	0.0801	-0.95112	0.0285	-0.0482	0.936	0.015	0.435	-0.09293	0.407	-0.02242	0.844	-0.2623	0.143	0.1014	0.299	0.2701	0.156	0.0039	0.959
rs12799766	0.3944	0.395	-0.2667	0.6	-0.3003	0.605	0.5239	0.299	0.33478	0.205	-0.6356	0.437	6.2401	4.54e-05	1.88161	0.000198	0.3515	0.618	-0.011	0.617	-0.24834	0.069	-0.16129	0.245	-0.09469	0.649	-0.2496	0.0401	-0.35165	0.152	-0.12947	0.152
rs1787704	0.0326	0.934	0.3181	0.461	0.1731	0.725	-0.2819	0.507	-0.21606	0.332	0.0012	0.999	-3.0307	0.0194	-0.92079	0.0312	-0.2608	0.661	0.006	0.746	0.00063	0.995	0.14673	0.191	-0.19835	0.255	0.2187	0.0246	0.28806	0.133	0.00951	0.898
rs1145196	0.1821	0.643	0.3266	0.449	0.1766	0.72	-0.4991	0.243	-0.24222	0.279	0.46	0.507	-2.9214	0.0246	-0.61294	0.153	-0.5558	0.352	0.0091	0.625	-0.02758	0.802	0.07672	0.493	-0.23926	0.17	0.1655	0.0869	0.29832	0.121	-0.00632	0.932
rs12279373	-0.528	0.497	-0.6944	0.413	0.4667	0.63	0.7591	0.367	0.13094	0.767	-4.88	0.000335	15.5509	9.55e-10	1.753	0.038	1.0362	0.378	-0.028	0.44	-0.06506	0.753	0.28831	0.13	0.37023	0.188	0.0826	0.639	-0.44873	0.292	-0.13597	0.361
rs12280724	-0.355	0.647	-0.6327	0.455	0.5048	0.601	0.4147	0.621	-0.0536	0.903	-4.2985	0.00152	13.662	7.1e-08	1.2649	0.134	0.6447	0.582	-0.044	0.225	-0.15922	0.458	0.29837	0.118	0.54661	0.0407	0.146	0.398	-0.15819	0.674	-0.11919	0.42
rs12280753	-0.2929	0.699	-0.5994	0.469	0.7865	0.405	0.4569	0.578	0.0254	0.953	-4.1339	0.00186	12.775	2.86e-07	0.92265	0.264	0.5737	0.617	-0.044	0.213	-0.11434	0.583	0.32611	0.081	0.51103	0.0571	0.1667	0.327	-0.18038	0.633	-0.09475	0.513
rs10488699	-0.4122	0.605	-0.6672	0.443	0.3748	0.706	0.4096	0.635	-0.01729	0.969	-4.392	0.00165	14.0272	7.76e-08	1.31802	0.128	0.6621	0.583	-0.038	0.312	-0.1775	0.424	0.3223	0.0958	0.54979	0.0443	0.1203	0.501	-0.39665	0.353	-0.1429	0.353
rs964184	0.1923	0.737	0.3395	0.588	0.0202	0.977	0.532	0.392	0.03625	0.911	-5.2209	1.83e-07	16.5484	5.94e-19	0.68472	0.273	0.9021	0.298	0.016	0.561	-0.16776	0.294	0.21681	0.146	0.26072	0.256	0.0581	0.667	-0.25368	0.388	-0.07484	0.487
rs12286037	-0.7366	0.348	-0.6376	0.457	0.7555	0.44	0.3148	0.712	-0.23207	0.603	-4.065	0.00313	12.9064	5.43e-07	1.04857	0.22	0.719	0.545	-0.044	0.238	-0.17555	0.43	0.35678	0.0606	0.63721	0.0164	0.1786	0.305	-0.25119	0.529	-0.08336	0.576
rs6589566	0.9372	0.215	1.1788	0.156	-0.6993	0.461	0.5718	0.488	0.35031	0.417	-5.2253	8.74e-05	16.5139	2.96e-11	0.10495	0.899	0.6845	0.552	0.067	0.0605	-0.17392	0.424	-0.01508	0.944	-0.44922	0.254	-0.1109	0.563	-0.20628	0.604	-0.08352	0.565
rs3741298	0.3667	0.454	0.9636	0.0726	0.6063	0.323	0.4466	0.402	0.03914	0.888	-3.7976	1.01e-05	13.9316	2.6e-18	0.68825	0.198	0.7662	0.303	0.021	0.354	-0.14825	0.281	0.24318	0.0613	0.2236	0.265	0.1429	0.211	-0.04659	0.844	-0.00431	0.962
rs651821	0.8175	0.291	1.5229	0.0735	-0.8768	0.367	0.4315	0.61	0.21083	0.634	-5.7589	2.44e-05	17.2577	1.25e-11	-0.07998	0.925	0.6733	0.568	0.082	0.0256	-0.09917	0.647	-0.02241	0.918	-0.40467	0.303	-0.1002	0.606	-0.32279	0.448	0.02302	0.871
rs6589567	0.5392	0.381	0.3149	0.642	-0.3909	0.613	-0.2065	0.758	-0.23048	0.512	-2.2961	0.0348	10.3037	4e-07	0.62881	0.351	0.0856	0.927	0.033	0.264	-0.23145	0.201	0.02095	0.902	-0.2775	0.344	-0.0867	0.573	-0.42822	0.223	0.07616	0.495
rs7396835	0.2793	0.621	-0.1687	0.785	-0.6283	0.375	0.461	0.454	0.52176	0.105	-2.1683	0.0295	5.3953	0.00388	0.68936	0.264	-0.0109	0.99	0.033	0.214	-0.03045	0.844	-0.31591	0.0755	-0.24336	0.363	-0.2395	0.105	-0.13866	0.623	-0.04304	0.688
rs7396851	0.29	0.605	-0.038	0.951	-0.6698	0.34	0.531	0.384	0.56082	0.0791	-1.926	0.0513	5.2415	0.00469	0.71819	0.241	0.0878	0.918	0.035	0.191	0.00511	0.973	-0.23792	0.166	-0.25292	0.345	-0.1875	0.194	-0.14736	0.601	-0.03509	0.741
rs5128	0.45	0.489	0.8892	0.211	-0.6906	0.395	0.2721	0.7	0.3775	0.307	-2.5885	0.0236	8.0607	0.000169	1.0963	0.122	-0.2456	0.803	0.045	0.137	-0.05084	0.775	0.03714	0.836	-0.09827	0.738	-0.0171	0.913	-0.23357	0.488	0.05496	0.643
rs7115242	0.3116	0.637	0.7543	0.297	-0.5017	0.544	0.23	0.748	0.23568	0.53	-2.3578	0.0424	6.5632	0.00258	0.49809	0.489	-0.3677	0.713	0.0071	0.819	0.05102	0.771	0.03616	0.844	-0.24974	0.432	-0.1259	0.453	-0.88878	0.0542	0.1375	0.242
rs12420422	-1.5411	0.291	0.3567	0.824	0.1967	0.914	-0.6507	0.682	0.03025	0.971	-4.2073	0.101	6.4654	0.181	2.03976	0.201	-0.7619	0.731	-0.0099	0.887	-0.29826	0.507	-0.34402	0.492	-0.20693	0.77	-0.1171	0.757	-0.1509	0.831	-0.49359	0.16
rs11062268	-0.9059	0.124	-0.6837	0.291	-0.6902	0.352	-0.601	0.349	-0.33622	0.317	-0.1914	0.854	-1.7667	0.366	-0.86195	0.181	-0.5043	0.574	-0.01	0.719	-0.2512	0.17	-0.07884	0.656	0.24206	0.325	-0.055	0.714	-0.15763	0.606	0.03661	0.741
rs1034937	-0.5461	0.372	-0.1926	0.775	-0.2776	0.719	-0.7788	0.244	-0.34025	0.331	-0.4356	0.688	-1.3049	0.522	-1.15435	0.0853	-0.6115	0.513	-0.0074	0.798	-0.39302	0.0545	-0.18951	0.329	-0.10885	0.709	-0.0976	0.547	0.05673	0.852	-0.05717	0.637
rs12310617	-0.3943	0.679	1.313	0.214	1.3591	0.261	-0.9845	0.345	-1.16201	0.0337	-2.6627	0.115	1.5184	0.634	0.87908	0.403	0.0723	0.96	-0.018	0.698	-0.07836	0.799	-0.12594	0.68	-0.93326	0.19	-0.174	0.52	-0.3449	0.555	-0.03241	0.865
rs12580415	0.4021	0.48	0.2446	0.696	1.8859	0.00822	1.1705	0.0586	0.767	0.018	0.5659	0.573	2.418	0.2	0.95728	0.124	0.9346	0.28	-0.016	0.545	-0.01544	0.923	-0.01478	0.928	-0.22891	0.407	-0.0636	0.657	-0.37601	0.239	-0.01583	0.883
rs10734853	0.4846	0.722	-0.993	0.509	-0.926	0.588	-0.7236	0.628	0.02618	0.973	2.0472	0.396	3.1174	0.492	1.25366	0.404	-0.9843	0.637	-0.045	0.495	0.27596	0.422	0.03908	0.92	NA	NA	-0.2786	0.469	-0.90272	0.371	-0.36154	0.238
rs2701097	-0.5739	0.191	0.2958	0.539	0.5547	0.313	0.6813	0.154	0.11098	0.657	-0.8892	0.251	2.0479	0.159	-0.27135	0.572	0.8611	0.196	0.024	0.253	0.02198	0.856	0.13219	0.278	-0.40457	0.0491	0.0733	0.486	-0.02426	0.907	0.06498	0.422
rs12371960	-0.3492	0.386	-0.0404	0.927	0.0833	0.869	0.1724	0.695	0.07978	0.729	-0.5012	0.482	1.5191	0.256	-0.33762	0.445	0.1643	0.789	0.03	0.113	-0.04716	0.676	-0.02971	0.797	-0.40013	0.0354	-0.0506	0.612	-0.12944	0.515	-0.09422	0.223
rs7302816	0.0775	0.871	0.2149	0.682	-0.3352	0.578	-0.5927	0.256	0.20575	0.452	0.4699	0.579	-1.9656	0.216	0.53355	0.308	-1.3617	0.0615	0.0031	0.891	-0.27209	0.0601	-0.23756	0.107	-0.64159	0.012	-0.233	0.0644	-0.20466	0.4	-0.00923	0.919
rs12579302	0.1224	0.812	0.4247	0.453	-0.4249	0.512	-0.8833	0.115	-0.06232	0.832	0.3585	0.694	-1.1325	0.507	0.19783	0.726	-1.4259	0.0687	-0.0026	0.917	-0.28643	0.0648	-0.16505	0.283	-0.70808	0.0125	-0.1578	0.229	-0.11446	0.65	-0.02382	0.806
rs17249754b	0.0481	0.926	0.4592	0.418	-0.4451	0.492	-0.9027	0.108	-0.06706	0.82	0.3862	0.672	-1.1849	0.488	0.16051	0.776	-1.469	0.061	-0.00097	0.968	-0.30698	0.0495	-0.1598	0.299	-0.70355	0.0132	-0.1342	0.304	-0.04569	0.854	-0.00867	0.929
rs12369179	-0.5883	0.466	-1.1468	0.193	-0.0056	0.996	1.628	0.0622	-0.24532	0.592	0.1012	0.943	-0.8609	0.746	0.20339	0.817	3.4048	0.00519	-0.031	0.412	-0.1882	0.41	-0.02802	0.902	0.06032	0.855	-0.0046	0.981	0.12953	0.713	-0.05467	0.72
rs10773181	0.2985	0.475	-0.505	0.271	-0.3381	0.519	0.7854	0.084	0.45251	0.0572	0.0788	0.915	-0.7884	0.569	0.36951	0.418	0.7081	0.265	0.00056	0.977	-0.10304	0.368	0.0786	0.504	-0.30893	0.104	-0.0102	0.92	-0.32144	0.119	-0.05081	0.516
rs9553748	-0.8447	0.0755	-0.7431	0.155	0.2072	0.729	0.0324	0.95	-0.19316	0.477	0.7688	0.36	-1.6521	0.295	0.68477	0.188	0.5612	0.438	-0.017	0.45	0.00572	0.965	-0.0168	0.901	-0.0719	0.732	-0.0978	0.415	-0.14691	0.548	-0.10584	0.249
rs11616202	-0.9432	0.229	-0.164	0.85	0.4707	0.634	-0.3203	0.709	0.38399	0.393	-0.6585	0.636	4.1798	0.109	0.94358	0.273	-1.3106	0.274	-0.016	0.663	0.09835	0.658	0.17155	0.427	-0.45471	0.311	0.0739	0.703	-0.105	0.798	0.11484	0.428
rs7324165	0.3694	0.76	1.6876	0.206	2.2401	0.141	-1.4116	0.286	-0.18772	0.787	-2.8437	0.185	-0.1652	0.967	-1.92414	0.147	-2.8565	0.122	0.064	0.272	0.21254	0.468	0.28684	0.343	-0.73155	0.31	0.1156	0.679	0.05966	0.921	0.14643	0.505
rs17233850	0.1506	0.745	0.1399	0.783	-0.1622	0.779	-0.2358	0.64	0.00228	0.993	-0.3055	0.708	0.6864	0.654	0.02359	0.963	-0.364	0.604	0.006	0.786	0.1185	0.352	0.17924	0.163	0.30194	0.121	0.2102	0.0562	0.11691	0.598	-0.03979	0.652
rs1678383	0.8255	0.211	2.1403	0.00312	0.6048	0.465	1.4961	0.0373	0.60955	0.105	-1.1746	0.314	3.9087	0.074	-0.35355	0.625	1.8156	0.0703	0.025	0.435	0.02559	0.892	0.00802	0.966	-0.26292	0.43	0.1392	0.377	0.45514	0.107	0.31931	0.00424
rs4444189	-0.0326	0.934	-0.2385	0.578	-0.4233	0.387	-0.5703	0.179	-0.33754	0.129	1.4078	0.0409	-2.8913	0.0252	-0.19277	0.651	-0.3033	0.609	0.00042	0.982	0.19669	0.0723	0.21317	0.0579	-0.23284	0.184	0.1149	0.234	-0.00332	0.986	-0.02293	0.756
rs1811861	1.2828	0.427	1.5285	0.385	1.4652	0.471	0.6989	0.69	1.02677	0.262	0.5519	0.847	-6.9403	0.196	-0.52235	0.768	-0.31	0.899	0.033	0.663	-0.16178	0.75	0.74313	0.0318	0.12655	0.861	0.4647	0.175	-0.38245	0.705	0.4682	0.0681
rs8016217	0.4735	0.238	0.3873	0.378	-0.0737	0.883	0.0165	0.97	-0.04203	0.854	0.5847	0.408	-2.1377	0.107	0.15893	0.717	-0.0502	0.934	0.0071	0.708	0.15389	0.16	0.1073	0.345	0.20635	0.232	0.094	0.335	-0.13763	0.475	0.026	0.73
rs193442	0.5439	0.175	0.3221	0.463	0.0588	0.907	0.1197	0.784	0.04494	0.844	0.6801	0.335	-1.9601	0.139	0.32978	0.451	0.0031	0.996	-0.0013	0.944	0.20251	0.0679	0.11954	0.298	0.20119	0.251	0.1162	0.237	-0.08832	0.646	-0.00288	0.97
rs193441	0.5376	0.177	0.4255	0.329	0.0707	0.887	0.0729	0.866	0.00355	0.988	0.6193	0.377	-1.8428	0.161	0.3779	0.385	0.0248	0.967	0.0015	0.937	0.21764	0.0472	0.14681	0.197	0.19346	0.266	0.1346	0.167	-0.09137	0.632	0.01104	0.883
rs36528	0.4501	0.267	0.3795	0.392	-0.0568	0.911	0.087	0.843	-0.03555	0.877	0.7371	0.301	-1.981	0.139	0.25237	0.568	0.0865	0.888	0.0046	0.811	0.15136	0.173	0.08422	0.465	0.16469	0.347	0.0714	0.47	-0.16246	0.405	0.0192	0.801
rs4464023	0.523	0.202	0.2473	0.582	-0.1088	0.832	0.1246	0.78	0.06451	0.782	0.3757	0.602	-2.241	0.0978	-0.07171	0.873	-0.0877	0.888	-6.9e-05	0.997	0.16982	0.126	0.08094	0.486	0.23161	0.187	0.0681	0.494	-0.17424	0.376	0.03993	0.603
rs4899396	0.5421	0.187	0.3381	0.452	-0.1723	0.737	0.0938	0.833	-0.00606	0.979	0.4686	0.516	-2.2181	0.102	0.00678	0.988	-0.043	0.945	0.0076	0.697	0.14552	0.187	0.07886	0.496	0.18459	0.292	0.0806	0.415	-0.11787	0.546	0.04695	0.538
rs1859551	0.4133	0.303	0.2554	0.562	-0.2918	0.562	-0.0329	0.94	-0.04788	0.834	0.8461	0.232	-1.7383	0.191	0.22561	0.607	-0.1297	0.832	0.0031	0.869	0.18752	0.0926	0.0934	0.418	0.20871	0.236	0.0796	0.42	-0.15541	0.424	0.01238	0.87
rs4905014	0.504	0.74	1.7192	0.302	2.0127	0.29	-2.9271	0.0752	-1.92543	0.0255	-0.2072	0.938	-1.4881	0.767	-2.9262	0.0762	-1.6492	0.473	0.17	0.0144	0.10133	0.823	0.24793	0.548	1.02871	0.0258	0.2726	0.446	0.34462	0.631	0.45785	0.0599
rs11856743	0.0543	0.959	1.9793	0.085	-0.8293	0.528	0.0562	0.961	-0.35916	0.547	0.6667	0.718	0.4279	0.902	0.14674	0.898	1.0617	0.505	0.095	0.0533	0.45647	0.0715	0.18949	0.508	NA	NA	-0.1433	0.614	-1.41424	0.16	0.45065	0.00671
rs16957473	-0.7395	0.53	1.2588	0.33	1.0722	0.469	-1.7531	0.171	-1.21721	0.0696	-3.9846	0.0556	3.7011	0.343	1.07942	0.401	-1.5092	0.399	0.067	0.226	-0.37059	0.374	0.43375	0.149	0.41908	0.368	0.1622	0.571	-1.14632	0.256	0.13825	0.529
rs7170361	-1.0498	0.0141	0.092	0.845	0.263	0.624	-0.5666	0.224	-0.38208	0.117	2.1752	0.00393	1.741	0.219	0.84355	0.0712	-0.3347	0.607	0.013	0.508	0.16261	0.152	0.08959	0.456	-0.0455	0.809	-0.0567	0.594	-0.35925	0.114	0.03931	0.623
rs261332	-0.0262	0.958	0.1093	0.842	0.1407	0.822	-0.3423	0.527	-0.22112	0.436	2.4021	0.00622	5.1706	0.0017	1.72978	0.0014	-0.2203	0.77	-0.0033	0.889	0.06288	0.641	-0.0684	0.636	-0.06221	0.775	-0.1475	0.247	-0.39104	0.162	0.06358	0.491
rs485538	-0.7532	0.132	0.6295	0.251	0.6637	0.289	-0.3862	0.477	-0.17008	0.55	1.702	0.0533	2.6257	0.112	1.00181	0.0661	-0.2338	0.758	0.0057	0.808	0.01574	0.911	0.06105	0.662	-0.03146	0.887	0.0016	0.99	-0.07736	0.762	0.04143	0.657
rs261336	-0.6386	0.206	0.5148	0.352	0.604	0.34	-0.4687	0.393	-0.1389	0.629	1.6512	0.0638	2.5533	0.126	1.23121	0.0253	-0.4202	0.584	-0.0021	0.929	0.0309	0.829	0.13675	0.32	-0.0525	0.815	0.0545	0.657	-0.10239	0.694	0.0424	0.653
rs17185294	0.7845	0.0465	0.4393	0.31	-0.4108	0.405	-0.4966	0.247	-0.41367	0.0656	-0.2013	0.772	-1.0347	0.428	0.11173	0.796	-0.2494	0.677	0.027	0.153	-0.08539	0.437	-0.10409	0.36	0.04068	0.811	-0.0101	0.917	0.26907	0.159	0.09607	0.195
rs12592974	-0.3624	0.671	-2.6389	0.00464	-0.7328	0.492	-0.9895	0.286	-0.45505	0.348	1.2534	0.404	-2.0038	0.477	0.76344	0.412	-0.8082	0.532	-0.079	0.0537	0.21378	0.325	0.07365	0.754	-0.94127	0.106	-0.0829	0.704	-0.64641	0.27	-0.27969	0.124
rs4887077	0.2929	0.462	0.0104	0.981	0.0397	0.936	0.5776	0.181	0.0079	0.972	-0.301	0.667	-0.0733	0.956	0.64641	0.136	0.9415	0.118	-0.024	0.196	-0.08193	0.453	-0.07668	0.501	0.02521	0.882	-0.1034	0.289	-0.15646	0.417	-0.101	0.184
rs17602	0.2066	0.733	-0.3817	0.568	-0.3376	0.659	-0.4792	0.47	-0.24509	0.48	0.0437	0.968	-0.4182	0.836	0.08218	0.902	-0.3166	0.733	-0.0011	0.969	0.02923	0.859	-0.06959	0.696	0.03247	0.899	-0.0252	0.865	-0.05198	0.859	0.04146	0.713
rs4786017	-0.126	0.812	-0.8231	0.157	0.9915	0.135	0.0872	0.88	-0.38269	0.205	-1.5241	0.103	3.0215	0.0849	-0.3722	0.52	0.8511	0.29	-0.015	0.543	0.08167	0.574	-0.00296	0.984	-0.13962	0.562	0.1053	0.401	0.44621	0.0507	0.08344	0.385
rs8054227	-0.4835	0.277	-1.2129	0.0128	-0.504	0.366	-0.0742	0.878	0.18219	0.472	0.5753	0.463	-1.3002	0.377	-0.73229	0.131	-0.6263	0.354	-0.0082	0.696	0.07281	0.543	-0.03496	0.78	0.02241	0.905	0.0139	0.896	0.21974	0.277	-0.10485	0.219
rs9932704	-0.3165	0.478	-1.1813	0.0156	-0.5563	0.319	-0.148	0.76	0.15874	0.532	0.3435	0.662	-0.5985	0.685	-0.71812	0.14	-0.6871	0.31	-0.0049	0.817	-0.01523	0.901	-0.05257	0.677	0.11008	0.55	0.0202	0.85	0.28557	0.155	-0.1006	0.238
rs2072498	0.367	0.462	0.796	0.146	0.5604	0.37	-1.0608	0.0506	-0.06964	0.807	0.231	0.793	0.1227	0.941	0.797	0.144	-1.5653	0.0388	0.0052	0.826	0.13664	0.315	0.30464	0.0199	0.14523	0.492	0.2392	0.0386	-6e-05	1	0.03037	0.745
rs891210	0.4481	0.359	0.9267	0.0836	0.6383	0.297	-1.3236	0.0127	-0.13296	0.633	-0.0054	0.995	-0.7842	0.628	-0.29173	0.585	-1.9931	0.00717	0.019	0.408	0.12433	0.349	0.25187	0.052	0.18852	0.353	0.1983	0.0829	0.00522	0.983	0.16587	0.0593
rs12443639	0.4135	0.394	0.6011	0.259	0.714	0.24	-1.2232	0.0204	-0.04611	0.867	0.185	0.829	-0.188	0.907	-0.08813	0.868	-1.9679	0.00754	0.0067	0.772	0.14249	0.278	0.26656	0.0377	0.15357	0.451	0.201	0.0765	-0.03053	0.901	0.14656	0.0949
rs9939973	0.1502	0.71	0.5308	0.23	0.884	0.0799	0.1518	0.729	0.09621	0.675	-0.6081	0.392	0.1922	0.885	-0.39261	0.372	0.2257	0.712	0.0028	0.881	-0.14355	0.202	0.00258	0.982	-0.15469	0.377	0.0926	0.344	0.45879	0.0172	0.06105	0.415
rs9940128	0.1516	0.708	0.5356	0.228	0.9546	0.0599	0.1809	0.682	0.0888	0.7	-0.5074	0.478	0.2063	0.878	-0.37115	0.402	0.2616	0.671	0.005	0.792	-0.14077	0.212	0.00499	0.965	-0.13378	0.445	0.1034	0.292	0.49196	0.011	0.06748	0.37
rs1121980	0.1716	0.67	0.5147	0.244	0.8915	0.0771	0.1522	0.728	0.10187	0.657	-0.5847	0.41	0.1445	0.914	-0.41872	0.341	0.2176	0.722	0.0021	0.911	-0.14398	0.2	0.00149	0.99	-0.15519	0.375	0.0916	0.349	0.45789	0.0174	0.05992	0.423
rs7193144	0.2147	0.599	0.7094	0.113	0.8515	0.0966	0.3622	0.415	0.17105	0.463	-0.4758	0.51	0.4622	0.733	-0.5135	0.25	0.4409	0.478	0.0067	0.727	-0.09247	0.423	-0.02315	0.844	-0.20423	0.261	0.0973	0.333	0.50468	0.00941	0.07438	0.329
rs8050136	0.2602	0.522	0.672	0.131	0.9096	0.0739	0.3664	0.407	0.15591	0.5	-0.4483	0.532	0.3821	0.776	-0.43459	0.327	0.4806	0.436	0.0054	0.778	-0.1142	0.317	0.00714	0.951	-0.21768	0.228	0.1145	0.248	0.48912	0.0113	0.08139	0.28
rs9939609	0.2631	0.517	0.6521	0.143	0.9769	0.0549	0.4145	0.348	0.19139	0.408	-0.4647	0.516	0.4045	0.764	-0.48036	0.279	0.5138	0.405	0.0053	0.782	-0.09482	0.405	0.00088	0.994	-0.22256	0.218	0.1084	0.274	0.48505	0.012	0.08191	0.278
rs9941349	0.3765	0.353	0.6387	0.15	0.9045	0.0748	0.0888	0.84	0.07076	0.759	-0.7871	0.271	0.4185	0.755	-0.57482	0.194	0.1827	0.766	0.0054	0.777	-0.12346	0.274	0.00506	0.965	-0.19665	0.267	0.0912	0.354	0.41174	0.0323	0.09397	0.21
rs9930506	0.5278	0.192	0.6007	0.175	0.7964	0.115	0.2713	0.537	0.20668	0.368	-0.7442	0.296	0.7595	0.57	-0.60015	0.173	0.255	0.678	0.0028	0.884	-0.16491	0.144	-0.04017	0.727	-0.18211	0.304	0.0496	0.616	0.41055	0.0339	0.10848	0.148
rs16953625	-1.4781	0.241	-0.5584	0.686	-2.3922	0.129	-0.0697	0.959	-0.3124	0.663	-0.4242	0.848	4.5248	0.277	2.36373	0.0852	0.3072	0.872	-0.036	0.54	-0.36253	0.37	0.33946	0.261	-0.58064	0.41	0.0887	0.756	-1.0944	0.266	0.02632	0.909
rs4783909	-1.1334	0.26	-0.0519	0.962	0.9587	0.447	0.325	0.766	0.17123	0.764	0.3286	0.853	3.0986	0.353	0.60835	0.579	0.0034	0.998	-0.045	0.342	0.20289	0.444	0.28965	0.256	-0.47171	0.418	0.1516	0.517	-0.10101	0.843	-0.20676	0.318
rs9989419	0.4012	0.325	-0.3873	0.386	0.4037	0.429	0.0717	0.871	0.08575	0.712	-3.5204	8.31e-07	0.2215	0.869	-0.33453	0.452	-0.0238	0.969	-0.013	0.498	-0.1077	0.34	-0.03055	0.792	0.30461	0.0779	-0.0132	0.894	-0.0783	0.692	-0.0692	0.371
rs247617	-0.5927	0.162	-0.0832	0.858	-0.2796	0.599	-0.2366	0.609	-0.12093	0.617	5.6347	2.68e-14	-1.1559	0.411	1.74553	0.000161	-0.0505	0.938	-0.019	0.341	0.11654	0.321	-0.05846	0.635	-0.29997	0.127	-0.0208	0.843	0.13965	0.49	0.03179	0.69
rs6499863	-0.3681	0.496	0.078	0.895	-0.4164	0.538	0.297	0.614	0.29988	0.33	-1.259	0.186	-2.8465	0.111	0.12401	0.834	0.0261	0.975	-0.025	0.328	-0.14266	0.342	-0.32952	0.0513	0.07555	0.738	-0.4268	0.00447	-0.57608	0.066	-0.10122	0.329
rs1532625	-0.1575	0.694	0.4521	0.302	-0.028	0.956	-0.5631	0.196	-0.2657	0.244	4.9187	2.03e-12	-0.2941	0.824	1.40541	0.00129	-0.4956	0.415	0.0092	0.625	0.134	0.224	-0.04584	0.687	-0.12437	0.478	-0.0471	0.631	0.01441	0.941	0.09058	0.229
rs289742	-0.3969	0.503	-0.2704	0.677	0.3772	0.611	0.1722	0.789	0.12968	0.701	3.9318	0.00016	0.7145	0.716	0.75835	0.241	0.2832	0.753	-0.0072	0.796	0.0615	0.709	0.10191	0.537	-0.49904	0.117	0.1045	0.46	0.318	0.213	0.09086	0.398
rs17624199	-1.4265	0.0592	-0.3157	0.703	-0.0584	0.951	-0.9862	0.231	0.00082	0.998	-0.3346	0.802	-2.9799	0.234	-0.24915	0.763	-1.8574	0.106	-0.045	0.211	0.04163	0.84	-0.1458	0.524	-0.07995	0.812	-0.0636	0.738	0.0384	0.915	-0.18856	0.217
rs11647864	-1.4548	0.0456	-0.4356	0.585	-0.4758	0.602	-1.5298	0.0533	-0.28303	0.495	-0.487	0.704	-2.8407	0.238	-0.1651	0.836	-2.2924	0.038	-0.053	0.12	0.01358	0.946	-0.18833	0.4	-0.18266	0.585	0.0091	0.959	0.336	0.264	-0.21764	0.142
rs7190256	0.0408	0.974	1.391	0.312	-0.7577	0.629	-1.9873	0.145	-0.68295	0.339	0.7251	0.743	-3.5408	0.394	-1.02979	0.452	-3.4235	0.072	0.12	0.0359	0.2382	0.539	0.08946	0.817	0.23926	0.687	0.3197	0.303	1.05753	0.0249	0.142	0.545
rs16957568	0.0169	0.973	0.1565	0.777	0.8732	0.167	-0.068	0.901	-0.08655	0.763	-0.6176	0.488	2.2552	0.176	-0.81119	0.14	0.025	0.974	0.022	0.357	-0.07168	0.612	0.00238	0.987	-0.19883	0.401	-0.0067	0.957	-0.04188	0.863	0.07893	0.393
rs3859079	-0.2068	0.626	0.1327	0.776	0.3287	0.537	-0.196	0.671	-0.15219	0.529	-0.3788	0.613	1.1766	0.403	-0.61308	0.186	-0.1766	0.784	0.019	0.345	-0.01178	0.919	0.08553	0.473	-0.12616	0.512	0.0402	0.697	-0.14636	0.485	0.09673	0.217
rs3803802	0.3986	0.318	0.2688	0.54	-0.0016	0.997	-0.1194	0.784	0.38829	0.0885	-0.3607	0.609	-0.3335	0.801	0.41377	0.343	-0.9485	0.118	-0.032	0.0923	-0.07305	0.496	-0.12193	0.275	-0.10643	0.53	-0.0148	0.877	0.26937	0.157	0.0479	0.52
rs8082812	-2.2084	0.478	0.257	0.939	8.0183	0.0383	0.2678	0.936	-0.45802	0.793	-8.6729	0.112	14.2464	0.164	-1.10158	0.744	1.091	0.815	-0.11	0.452	NA	NA	0.41373	0.546	NA	NA	0.5508	0.326	0.84343	0.367	0.01912	0.972
rs7231732	0.0806	0.863	-0.8072	0.116	-1.1517	0.0496	-0.0898	0.86	0.15798	0.554	0.3018	0.715	-1.4892	0.337	-0.42604	0.404	-0.4389	0.537	-0.00054	0.98	-0.17929	0.17	-0.01519	0.908	-0.03585	0.856	0.0883	0.419	0.26498	0.189	-0.09521	0.288
rs1284436	-0.4565	0.251	0.7381	0.0904	0.444	0.373	-0.3528	0.415	-0.05654	0.803	0.3403	0.627	0.3483	0.791	0.05224	0.904	-0.5026	0.405	0.0035	0.851	0.10002	0.36	0.0014	0.99	0.14064	0.411	-0.0385	0.689	-0.11936	0.525	0.06239	0.408
rs4245301	0.1282	0.74	-0.222	0.6	-0.054	0.911	0.1581	0.706	0.11401	0.604	-1.5046	0.0268	3.7826	0.00298	1.0068	0.0168	0.175	0.765	-0.016	0.383	0.07629	0.466	0.03493	0.747	0.00988	0.952	0.0615	0.509	0.15862	0.385	-0.01938	0.788
rs11876158	-0.6464	0.132	0.2725	0.564	-0.1912	0.723	0.0728	0.876	-0.08957	0.715	1.8417	0.0151	-1.2711	0.372	0.07937	0.866	0.2097	0.748	-0.038	0.0614	0.10738	0.377	-0.06293	0.62	-0.0555	0.775	-0.0156	0.886	0.05332	0.802	0.03632	0.657
rs12604306	-0.6868	0.105	0.2191	0.638	-0.2817	0.597	0.3119	0.499	-0.03668	0.879	1.5043	0.0445	-0.6131	0.663	0.18803	0.685	0.51	0.429	-0.036	0.0714	0.09199	0.445	-0.1021	0.418	-0.09124	0.636	-0.0634	0.557	-0.05527	0.797	0.03289	0.683
rs12961670	-0.7531	0.0752	0.221	0.635	-0.2117	0.691	0.3437	0.456	-0.03005	0.901	1.5572	0.0374	-0.6216	0.658	0.18326	0.692	0.561	0.384	-0.038	0.0597	0.08964	0.457	-0.10574	0.401	-0.0932	0.629	-0.0668	0.537	-0.05771	0.788	0.02907	0.718
rs10401969	0.4986	0.508	1.263	0.127	-0.3859	0.683	1.0974	0.181	0.78716	0.0671	0.3653	0.784	-4.6868	0.0606	-1.49076	0.0705	0.5414	0.637	0.00051	0.989	-0.24303	0.269	0.09344	0.648	-0.42679	0.254	0.1184	0.496	0.06716	0.845	-0.04332	0.762
rs10415849	0.3211	0.61	0.7781	0.26	-0.3482	0.659	0.2302	0.737	0.46613	0.194	0.6562	0.555	-4.1706	0.0456	-1.40897	0.0409	-0.3076	0.748	0.0077	0.797	-0.0062	0.972	-0.03643	0.841	-0.24486	0.409	-0.049	0.753	-0.28144	0.395	-0.03955	0.745
rs2960321	0.4306	0.486	-0.4708	0.489	1.2867	0.0974	0.5686	0.399	0.59721	0.0908	1.7742	0.104	-3.1866	0.12	-0.25422	0.707	0.2258	0.811	-0.026	0.384	0.3394	0.0275	0.23111	0.161	0.09656	0.718	0.1177	0.424	-0.35796	0.301	0.0324	0.779
rs4803750	0.3485	0.657	-0.5796	0.502	0.7992	0.418	-0.913	0.286	0.03833	0.932	1.9532	0.159	-0.4749	0.855	-2.61807	0.00227	-1.985	0.0966	-0.047	0.199	-0.3818	0.143	-0.20376	0.409	-0.4291	0.299	-0.1646	0.425	-0.32182	0.469	0.01466	0.92
rs4420638	0.2549	0.624	0.4917	0.391	-0.266	0.685	-0.1106	0.846	-0.48254	0.105	-2.077	0.0242	2.4179	0.163	0.9617	0.0922	0.886	0.265	-0.0042	0.864	-0.0344	0.82	0.0104	0.945	0.04459	0.848	-0.0592	0.657	-0.26685	0.358	0.02576	0.794
rs864140	0.3261	0.416	-0.0576	0.896	-0.2413	0.631	0.2621	0.547	0.32307	0.156	1.6958	0.0163	-0.5974	0.653	0.64054	0.144	-0.445	0.465	-0.038	0.044	-0.06769	0.544	0.01193	0.916	-0.09338	0.595	0.0116	0.905	0.15115	0.423	-0.04452	0.554
rs306757	0.3697	0.357	-0.0342	0.938	-0.3021	0.547	0.2096	0.631	0.3025	0.186	1.7111	0.0154	-0.7835	0.555	0.60018	0.171	-0.4953	0.416	-0.036	0.0574	-0.05689	0.607	-0.00546	0.962	-0.08597	0.62	-0.0027	0.978	0.14284	0.447	-0.02087	0.781
rs4473454	-0.0095	0.988	-1.2197	0.0817	-0.5733	0.475	0.8697	0.211	0.57247	0.116	0.3641	0.747	-0.9664	0.648	-0.23907	0.732	0.3764	0.698	-0.031	0.299	0.03822	0.831	0.22358	0.183	-0.1459	0.634	0.1171	0.44	0.02249	0.942	-0.12867	0.311
rs760762	-0.4366	0.266	-0.0677	0.875	0.4778	0.331	0.4532	0.288	0.13997	0.531	-0.0722	0.917	-1.6321	0.209	0.05516	0.898	0.6033	0.312	0.031	0.094	0.06246	0.566	0.04694	0.676	0.18761	0.28	0.1343	0.168	0.28275	0.146	0.10965	0.141
rs6029609	-0.4272	0.275	-0.097	0.821	0.4791	0.329	0.4694	0.27	0.14313	0.521	-0.1132	0.87	-1.3967	0.281	0.10026	0.815	0.622	0.296	0.03	0.108	0.06919	0.526	0.02627	0.815	0.17968	0.301	0.118	0.225	0.28159	0.148	0.10865	0.144
rs2866611	-0.3942	0.314	-0.0331	0.939	0.4764	0.332	0.463	0.277	0.11916	0.593	-0.0973	0.888	-1.3089	0.313	0.12137	0.777	0.6822	0.251	0.031	0.089	0.07054	0.518	0.04162	0.711	0.21282	0.221	0.1297	0.182	0.28242	0.147	0.10342	0.164
rs16984549	0.2756	0.628	1.7058	0.00623	1.3173	0.0642	1.2563	0.0427	0.4275	0.188	0.1394	0.889	2.3681	0.209	1.28344	0.0392	1.5219	0.0785	0.086	0.00153	-0.07181	0.671	0.1399	0.376	0.1666	0.493	0.101	0.467	-0.03493	0.905	0.0788	0.453
rs460976	-0.7094	0.592	-0.9224	0.526	0.5017	0.763	1.8167	0.208	1.14294	0.13	-2.0402	0.384	0.137	0.975	1.41314	0.329	1.2131	0.547	-0.02	0.744	0.05362	0.883	0.10645	0.757	0.65544	0.0879	0.1574	0.589	0.56298	0.234	-0.39666	0.184
rs13050205	1.1054	0.291	1.438	0.213	0.9738	0.459	0.09	0.937	0.50409	0.399	0.486	0.793	1.9995	0.565	1.71623	0.133	-0.5678	0.721	0.048	0.329	-0.35542	0.27	-0.29499	0.382	-0.59507	0.31	-0.3246	0.267	-0.02688	0.958	0.19927	0.263
rs914210	-0.1784	0.658	-0.2356	0.593	-0.3489	0.489	-0.5474	0.21	-0.27873	0.223	0.5911	0.405	-3.1012	0.0197	0.22566	0.607	-0.5421	0.375	0.0057	0.765	-0.10346	0.355	0.06761	0.551	0.26925	0.114	0.0265	0.787	-0.08165	0.676	-0.04371	0.563
rs5752792	0.951	0.0638	0.5802	0.303	0.5468	0.396	-0.7522	0.178	-0.15562	0.595	-0.5377	0.553	2.7529	0.105	0.25841	0.645	-1.2865	0.0987	-0.011	0.651	0.07796	0.577	-0.06039	0.687	0.04756	0.828	-0.0792	0.54	-0.45029	0.124	0.08731	0.357

## Sheet: CHS
SNP ID	VR beta	VR p	BG beta	BG p	BMI beta	BMI p	SBP beta	SBP p	DBP beta	DBP p	HDLC beta	HDLC p	TG beta	TG p	TC beta	TC p	HC beta	HC p	Creatinine beta	Creatinine p	CRPOrg beta	CRPOrg p	FVC beta	FVC p	FEV1 beta	FEV1 p	Death beta	Death p	CHD beta	CHD p	HF beta	HF p	CVD beta	CVD p	Stroke beta	Stroke p	DM beta	DM p	Cancer beta	Cancer p	AD beta	AD p
rs4420638	NA	NA	NA	NA	NA	NA	NA	NA	NA	NA	NA	NA	NA	NA	NA	NA	NA	NA	NA	NA	NA	NA	NA	NA	NA	NA	NA	NA	NA	NA	NA	NA	NA	NA	NA	NA	NA	NA	NA	NA	NA	NA
rs1287616	-0.33125	0.358396	0.0754	0.887892	0.33056	0.46863	-0.0782	0.881051	-0.08565	0.743231	-1.1777	0.0802688	1.0326	0.383928	-0.3468	0.438703	0.0481	0.582831	0.0031	0.638918	0.1603	0.322762	0.025	0.142041	0.012	0.387565	-0.02222	0.596543	0.04683	0.345247	-0.04099	0.487575	0.01092	0.805297	0.06559	0.458383	0.17571	0.0153321	0.069	0.261592	-0.0818	0.471379
rs7549339	0.04992	0.901504	-1.326	0.0263038	0.07367	0.885102	-0.5614	0.336525	-0.1043	0.721218	0.398	0.597123	0.1277	0.923238	0.3086	0.537364	0.0531	0.587125	0.012	0.109322	-0.0842	0.641523	0.024	0.193976	0.006	0.708112	-0.03947	0.405986	-0.03448	0.538249	-0.06818	0.311872	-0.06751	0.180491	-0.11943	0.250281	-0.1477	0.0861772	0.032	0.644268	0.078	0.531369
rs924930	0.09684	0.811023	-1.4988	0.0123527	0.15722	0.758723	-0.6696	0.253488	0.00186	0.994954	0.3337	0.65887	0.091	0.945513	0.2587	0.6065	0.0543	0.580292	0.011	0.135935	-0.0918	0.613184	0.022	0.252143	0.0056	0.729273	-0.02762	0.562285	-0.03135	0.577051	-0.05808	0.390859	-0.06373	0.208502	-0.10367	0.320157	-0.16326	0.0606231	0.042	0.540623	0.0791	0.529933
rs3753373	0.09731	0.810898	-1.5037	0.0124282	0.15664	0.760558	-0.6756	0.251208	0.00326	0.991159	0.3405	0.653798	0.0791	0.95281	0.2637	0.601051	0.0533	0.588452	0.011	0.134919	-0.0923	0.612765	0.022	0.245855	0.0059	0.714387	-0.02817	0.556347	-0.03132	0.579036	-0.05838	0.390562	-0.06403	0.208336	-0.10403	0.320584	-0.16392	0.0606566	0.041	0.550735	0.0793	0.530688
rs4949203	0.0712	0.85881	-1.2841	0.0301555	0.2418	0.632663	-0.5041	0.384444	-0.05789	0.841767	0.3187	0.669635	0.4054	0.757864	0.2689	0.588058	0.0499	0.606904	0.011	0.12234	-0.0759	0.672405	0.017	0.373632	0.0022	0.891776	-0.03007	0.521639	-0.01292	0.814797	-0.04944	0.458137	-0.06188	0.215144	-0.14226	0.170358	-0.10973	0.192844	0.067	0.318677	0.0333	0.790604
rs7533667	0.06379	0.873403	-1.2894	0.0295192	0.24045	0.634641	-0.4923	0.395762	-0.05292	0.855222	0.3234	0.665156	0.3983	0.76207	0.2736	0.581594	0.0497	0.608343	0.011	0.12467	-0.0764	0.67035	0.017	0.369557	0.0022	0.891977	-0.03089	0.510542	-0.01314	0.811704	-0.04997	0.453536	-0.06235	0.211844	-0.14321	0.167769	-0.11006	0.191679	0.066	0.325151	0.0323	0.796993
rs6425744	0.0316	0.937	-1.29686	0.0284	0.2155	0.67	-0.4246	0.463	-0.01968	0.946	0.3338	0.655	0.335	0.799	0.288	0.561	0.0539	0.578	0.01221	0.1	-0.07969	0.657	0.01638	0.377	0.00168	0.916	-0.03569	0.447	-0.01203	0.827	-0.04609	0.488	-0.06414	0.199	-0.15248	0.142	-0.10982	0.192	0.0586	0.384	0.0243	0.847
rs12567716	0.17784	0.751889	0.7016	0.399635	0.48765	0.491931	-0.4058	0.618306	0.02126	0.958399	-1.2927	0.217445	2.7502	0.136205	0.3372	0.629132	0.0849	0.533853	0.002	0.846211	0.481	0.0560455	-0.023	0.383396	-0.024	0.284494	0.14659	0.0233803	0.11565	0.129502	0.14168	0.116636	0.13799	0.0404569	0.11436	0.397907	0.03907	0.735854	-0.065	0.520275	0.2183	0.189376
rs4970834	0.6763	0.11	0.7614	0.225	0.0594	0.912	-0.4758	0.439	0.03734	0.903	0.5083	0.521	-0.198	0.887	-2.9626	1.49e-08	0.1949	0.0582	0.01122	0.154	0.49206	0.00967	0.00149	0.94	-0.01078	0.523	-0.02402	0.615	-0.08423	0.155	-0.11051	0.109	-0.07938	0.126	0.02594	0.795	-0.01289	0.88	0.02558	0.72	0.0603	0.629
rs629301	0.2584	0.526	0.47147	0.438	0.2624	0.612	-0.2751	0.645	0.13092	0.66	1.5241	0.0452	-0.561	0.677	-2.7452	5.78e-08	0.2402	0.016	0.0042	0.581	0.24398	0.188	0.0289	0.127	0.008	0.623	-0.02631	0.574	-0.06862	0.229	-0.153	0.0255	-0.09811	0.0533	0.08248	0.391	-0.03008	0.717	0.01562	0.822	0.0098	0.937
rs583104	0.266	0.499	0.52684	0.366	0.1426	0.775	-0.3074	0.59	0.07648	0.789	1.2624	0.0861	-0.327	0.801	-2.7845	9.9e-09	0.2206	0.021	0.00525	0.473	0.36751	0.0378	0.02394	0.19	0.00355	0.821	-0.01175	0.793	-0.06644	0.225	-0.14095	0.0317	-0.0928	0.0571	0.06039	0.517	0.00057	0.994	0.0673	0.306	0.0478	0.687
rs599839	0.2919	0.459	0.61105	0.295	0.1588	0.75	-0.3495	0.541	-0.00364	0.99	1.1854	0.107	-0.262	0.84	-2.7716	1.16e-08	0.2153	0.0243	0.00578	0.43	0.35817	0.0432	0.02573	0.16	0.00341	0.828	-0.00779	0.862	-0.07363	0.18	-0.1417	0.031	-0.09478	0.0521	0.04628	0.621	0.00882	0.911	0.06944	0.291	0.0659	0.576
rs672569	NA	NA	NA	NA	NA	NA	NA	NA	NA	NA	NA	NA	NA	NA	NA	NA	NA	NA	NA	NA	NA	NA	NA	NA	NA	NA	NA	NA	NA	NA	NA	NA	NA	NA	NA	NA	NA	NA	NA	NA	NA	NA
rs9426908	NA	NA	NA	NA	NA	NA	NA	NA	NA	NA	NA	NA	NA	NA	NA	NA	NA	NA	NA	NA	NA	NA	NA	NA	NA	NA	NA	NA	NA	NA	NA	NA	NA	NA	NA	NA	NA	NA	NA	NA	NA	NA
rs627163	NA	NA	NA	NA	NA	NA	NA	NA	NA	NA	NA	NA	NA	NA	NA	NA	NA	NA	NA	NA	NA	NA	NA	NA	NA	NA	NA	NA	NA	NA	NA	NA	NA	NA	NA	NA	NA	NA	NA	NA	NA	NA
rs6684412	-0.2509	0.542	-0.47688	0.435	0.3876	0.457	0.2841	0.634	-0.3222	0.281	0.0521	0.946	-0.405	0.765	0.1855	0.717	0.0175	0.861	0.00917	0.232	0.24294	0.189	-0.0041	0.83	-0.00483	0.768	0.02006	0.679	0.09161	0.103	0.10526	0.115	0.04664	0.355	0.04746	0.641	-0.09679	0.268	-0.03502	0.628	0.029	0.826
rs16867253	-2.46768	0.0469821	-0.0089	0.996152	1.41734	0.367052	2.1785	0.226327	0.41564	0.644523	2.6013	0.262763	-4.7682	0.243764	-0.7077	0.64636	-0.5489	0.0693649	-0.034	0.135045	0.5033	0.372181	0.041	0.473193	0.093	0.0614225	0.14519	0.310662	-0.27542	0.164086	0.15631	0.434948	-0.00201	0.989961	0.30616	0.285663	-0.20379	0.474767	-0.011	0.960909	-0.3286	0.505591
rs7592574	0.68007	0.0378734	0.742	0.126936	0.74874	0.07102	0.8486	0.0741954	0.25106	0.291394	-0.0549	0.92857	0.6756	0.531276	-0.4544	0.264131	0.1515	0.0571573	0.0074	0.225503	0.2274	0.122517	0.018	0.239106	0.003	0.81658	0.04729	0.216021	0.06651	0.144295	0.05312	0.325848	0.0509	0.208877	0.00618	0.939227	0.08174	0.222745	-0.016	0.772989	0.005	0.961333
rs4832485	0.7511	0.0224	0.5679	0.245	0.5158	0.216	0.8551	0.0733	0.30072	0.209	0.1634	0.791	0.561	0.605	-0.4646	0.254	0.1168	0.145	0.00509	0.403	0.159	0.284	0.0204	0.181	0.00394	0.764	0.06302	0.103	0.07814	0.0883	0.07303	0.181	0.06397	0.117	-0.03028	0.712	0.06474	0.34	-0.02223	0.697	0.0357	0.732
rs13392272	0.30999	0.359701	0.2817	0.574108	-1.0532	0.0137681	-0.1456	0.766495	0.19364	0.43004	0.0483	0.939038	0.1762	0.874109	1.4714	0.00044627	0.022	0.788694	0.011	0.0702233	-0.1029	0.497811	-0.019	0.229966	-0.013	0.344232	0.04339	0.276842	0.09843	0.0358376	0.05892	0.289745	0.03997	0.338393	0.12999	0.120515	0.01155	0.867516	-0.089	0.127623	-0.0777	0.46772
rs693	0.3285	0.316	0.24388	0.615	-1.2059	0.00354	-0.1869	0.694	0.13536	0.569	0.0983	0.872	0.32	0.766	1.5774	9.9e-05	0.0252	0.751	0.01154	0.0577	-0.03246	0.825	-0.01661	0.274	-0.01366	0.295	0.04916	0.202	0.08549	0.0595	0.05579	0.3	0.03423	0.397	0.12539	0.122	0.01957	0.77	-0.054	0.34	-0.0959	0.354
rs1469513	0.35848	0.284459	-0.1972	0.691127	-0.91491	0.0306825	-0.194	0.689357	0.43315	0.0743261	0.1344	0.829922	-0.6209	0.572933	1.4239	0.000600592	0.1145	0.159164	0.0088	0.156058	-0.2316	0.123377	-0.017	0.285758	-0.014	0.307307	0.01786	0.646828	0.0756	0.0993888	0.05122	0.348646	0.02451	0.551541	0.0525	0.524133	-0.01637	0.810805	0.0028	0.961247	-0.0589	0.578308
rs12714264	-0.4343	0.35	0.21619	0.753	0.5587	0.342	-0.0028	0.997	-0.5785	0.0865	-1.3629	0.116	0.402	0.792	-2.8518	6.71e-07	-0.1389	0.218	-0.00374	0.664	0.29412	0.158	0.0016	0.941	-0.00892	0.63	0.00141	0.979	-0.07691	0.241	-0.11208	0.157	-0.05427	0.353	-0.10215	0.395	0.00275	0.977	0.06989	0.363	-0.1274	0.407
rs7575840	0.3083	0.385	0.17972	0.733	-0.7728	0.0847	0.2099	0.683	0.43868	0.0884	0.2589	0.696	0.53	0.65	2.4453	2.41e-08	0.1483	0.0853	0.00659	0.318	-0.18304	0.252	-0.00035	0.983	0.00399	0.778	0.00114	0.978	0.05159	0.291	-0.022	0.71	0.01508	0.732	0.0919	0.294	-0.02326	0.75	0.02357	0.698	-0.0215	0.85
rs562338	-0.3192	0.446	0.03324	0.957	-0.0385	0.942	-0.2182	0.72	-0.44493	0.144	-0.2269	0.772	-1.296	0.347	-3.0795	2.57e-09	-0.0983	0.333	-0.00711	0.361	0.29984	0.111	0.03717	0.0564	0.02293	0.17	-0.03994	0.421	-0.09316	0.116	-0.05953	0.397	-0.07212	0.171	-0.08246	0.44	-0.04385	0.614	0.03322	0.641	-0.1609	0.248
rs1429974	0.1626	0.649	-0.22361	0.672	-0.8003	0.0761	0.0516	0.921	0.42544	0.101	0.2321	0.728	-0.178	0.879	2.0363	4.07e-06	0.122	0.16	0.0058	0.377	-0.16946	0.292	-0.0023	0.89	0.00551	0.699	0.01804	0.666	0.06177	0.207	-0.04385	0.463	0.03833	0.384	0.12579	0.15	-0.05613	0.447	0.05026	0.407	-0.0645	0.577
rs754523	0.1524	0.669	-0.18617	0.725	-0.802	0.0752	0.0752	0.885	0.42124	0.105	0.3572	0.593	-0.396	0.736	2.0216	4.88e-06	0.1241	0.154	0.00422	0.526	-0.17337	0.282	-0.0032	0.847	0.00388	0.785	0.01924	0.646	0.06471	0.186	-0.03656	0.539	0.04159	0.345	0.1256	0.152	-0.05222	0.479	0.04839	0.426	-0.0599	0.604
rs97458	-0.1671	0.634	0.23738	0.648	-0.1077	0.808	-0.3493	0.493	-0.48252	0.0581	-1.2357	0.0591	1.125	0.33	-2.0665	1.96e-06	-0.1422	0.0954	0.00671	0.302	0.21893	0.165	0.03381	0.0382	0.01922	0.17	-0.05965	0.152	-0.07745	0.116	-0.00648	0.911	-0.08628	0.0504	-0.20495	0.0238	-0.0053	0.941	-0.02273	0.707	-0.1025	0.364
rs312970	-0.11967	0.767075	0.4739	0.428137	0.04584	0.928473	-0.1008	0.863453	-0.42309	0.149014	-0.5739	0.446608	-0.4639	0.72668	-2.4197	1.2452e-06	-0.0952	0.331113	-0.0029	0.702161	0.187	0.302192	0.04	0.034348	0.023	0.153071	-0.05533	0.248473	-0.07646	0.178192	-0.06787	0.316901	-0.10025	0.0497361	-0.15472	0.137974	0.0098	0.905104	0.002	0.97721	-0.1307	0.322311
rs11687710	0.10985	0.761522	-0.2989	0.57746	-0.82447	0.0715144	0.2452	0.64046	0.40356	0.124384	0.4664	0.49062	-0.9095	0.445213	2.0033	7.74121e-06	0.1741	0.0477123	0.0032	0.638145	-0.1922	0.238198	0.001	0.952666	0.0044	0.761166	0.01321	0.755976	0.07077	0.154537	-0.03675	0.543821	0.0454	0.309725	0.12814	0.148011	-0.06166	0.411766	0.056	0.362969	-0.0407	0.726908
rs527034	-0.11582	0.774324	0.4775	0.424507	0.04868	0.92404	-0.0961	0.869706	-0.42049	0.151459	-0.5775	0.443692	-0.4545	0.731969	-2.4197	1.23951e-06	-0.0954	0.330227	-0.0029	0.702219	0.187	0.302056	0.04	0.0345535	0.023	0.153545	-0.05525	0.249054	-0.07651	0.177878	-0.0679	0.316661	-0.10041	0.0493609	-0.15523	0.136693	0.00971	0.905968	0.0022	0.974954	-0.1307	0.322207
rs4560142	-0.11587	0.77422	0.4776	0.424476	0.04857	0.924212	-0.0961	0.86972	-0.42054	0.151412	-0.5774	0.443714	-0.4544	0.73201	-2.4198	1.23927e-06	-0.0954	0.330063	-0.0029	0.702033	0.187	0.302012	0.04	0.0345486	0.023	0.153551	-0.05526	0.249015	-0.0765	0.177918	-0.06789	0.316716	-0.1004	0.0493802	-0.15522	0.136714	0.00971	0.905894	0.0022	0.975144	-0.1307	0.322238
rs4591370	-0.11587	0.77422	0.4776	0.424476	0.04857	0.924212	-0.0961	0.86972	-0.42054	0.151412	-0.5774	0.443714	-0.4544	0.73201	-2.4198	1.23927e-06	-0.0954	0.330063	-0.0029	0.702033	0.187	0.302012	0.04	0.0345486	0.023	0.153551	-0.05526	0.249015	-0.0765	0.177918	-0.06789	0.316716	-0.1004	0.0493802	-0.15522	0.136714	0.00971	0.905894	0.0022	0.975144	-0.1307	0.322238
rs1712247	-0.11634	0.773344	0.477	0.425017	0.04802	0.925077	-0.0966	0.86908	-0.42061	0.151353	-0.5767	0.444293	-0.4541	0.732222	-2.4194	1.24481e-06	-0.0955	0.329815	-0.0029	0.701574	0.1871	0.301837	0.04	0.034514	0.023	0.153492	-0.05525	0.24906	-0.07655	0.177682	-0.06795	0.316318	-0.10043	0.0493181	-0.15519	0.13681	0.0096	0.90698	0.0021	0.975312	-0.1307	0.322378
rs538928	-0.11566	0.774705	0.4784	0.42386	0.04502	0.929754	-0.0953	0.87089	-0.42133	0.150779	-0.5763	0.444744	-0.4521	0.733433	-2.4196	1.25084e-06	-0.0961	0.326597	-0.0029	0.697139	0.1876	0.300559	0.04	0.0344889	0.023	0.15403	-0.05529	0.248859	-0.07643	0.178424	-0.06763	0.318707	-0.10016	0.0499941	-0.15497	0.137459	0.00963	0.906712	0.0017	0.980755	-0.1304	0.323377
rs576203	-0.12678	0.753897	0.484	0.418789	0.02658	0.958523	-0.0941	0.872583	-0.43011	0.14276	-0.5718	0.448658	-0.4402	0.740369	-2.4239	1.22151e-06	-0.1019	0.298933	-0.0032	0.665637	0.1904	0.29384	0.04	0.0337573	0.023	0.155014	-0.05619	0.241727	-0.0751	0.186312	-0.06635	0.328177	-0.0987	0.0535672	-0.15354	0.141322	0.01123	0.891331	-0.0011	0.987078	-0.129	0.328849
rs488507	-0.12678	0.753897	0.484	0.418789	0.02658	0.958523	-0.0941	0.872583	-0.43011	0.14276	-0.5718	0.448658	-0.4402	0.740369	-2.4239	1.22151e-06	-0.1019	0.298933	-0.0032	0.665637	0.1904	0.29384	0.04	0.0337573	0.023	0.155014	-0.05619	0.241727	-0.0751	0.186312	-0.06635	0.328177	-0.0987	0.0535672	-0.15354	0.141322	0.01123	0.891331	-0.0011	0.987078	-0.129	0.328849
rs506585	-0.1268	0.754	0.48394	0.419	0.0266	0.959	-0.0941	0.873	-0.43009	0.143	-0.5718	0.449	-0.44	0.74	-2.4239	1.22e-06	-0.1019	0.299	-0.00324	0.666	0.19042	0.294	0.03987	0.0338	0.02293	0.155	-0.05619	0.242	-0.0751	0.186	-0.06635	0.328	-0.0987	0.0536	-0.15354	0.141	0.01123	0.891	-0.00112	0.987	-0.129	0.329
rs478442	-0.12673	0.753988	0.484	0.418775	0.02671	0.958327	-0.0941	0.872579	-0.4301	0.142778	-0.572	0.448507	-0.4399	0.740548	-2.4239	1.22143e-06	-0.1018	0.298985	-0.0032	0.665548	0.1904	0.293849	0.04	0.0337564	0.023	0.154996	-0.05618	0.241808	-0.07511	0.18628	-0.06638	0.327947	-0.09871	0.053538	-0.15355	0.141316	0.01123	0.89137	-0.0011	0.987343	-0.1291	0.328651
rs567071	-0.4577	0.22	0.00093	0.999	0.1554	0.742	-0.3258	0.548	-0.21128	0.436	-0.5335	0.444	-0.49	0.689	-1.6943	0.000247	-0.0579	0.523	0.00273	0.694	0.10278	0.539	0.03335	0.0544	0.02542	0.0875	-0.04299	0.331	-0.05341	0.307	-0.08227	0.19	-0.08207	0.0801	-0.06976	0.458	-0.07021	0.368	0.04656	0.465	-0.1729	0.16
rs365946	0.14719	0.734223	0.3313	0.605867	0.41298	0.451448	-0.2083	0.740599	-0.44505	0.157321	-1.184	0.143627	0.685	0.630773	-2.2432	2.86979e-05	-0.0914	0.385309	0.0019	0.817491	0.0273	0.888685	0.017	0.405261	0.011	0.513832	-0.04979	0.328339	-0.10889	0.0753111	-0.09077	0.210414	-0.11714	0.0322178	-0.13328	0.231325	-0.02357	0.790607	0.003	0.968101	-0.1276	0.36527
rs13387827	-0.07463	0.870533	0.4197	0.535972	0.25758	0.656509	-0.114	0.863731	-0.40257	0.225647	-1.2035	0.159227	0.2603	0.862732	-2.4571	1.44467e-05	-0.0944	0.395871	0.00014	0.986783	-0.0059	0.977025	-0.0079	0.711338	-0.0088	0.630904	0.02738	0.604669	-0.07688	0.232237	-0.10657	0.171253	-0.07977	0.165906	0.03645	0.747422	-0.00267	0.977227	0.085	0.257774	-0.3093	0.0554173
rs13398007	-0.0609	0.894	0.49788	0.463	0.1889	0.744	-0.0591	0.929	-0.36048	0.277	-1.0296	0.228	0.104	0.945	-2.4063	2.12e-05	-0.0962	0.387	-0.00073	0.931	0.00258	0.99	-0.00356	0.867	-0.00629	0.73	0.0206	0.697	-0.07156	0.265	-0.10524	0.176	-0.08177	0.155	0.02284	0.841	-0.00102	0.991	0.09835	0.19	-0.3033	0.0593
rs6759518	-0.45209	0.566524	1.6599	0.155487	0.08663	0.930766	0.7039	0.538464	0.23451	0.682142	2.3589	0.109305	-6.1385	0.0179172	-0.2483	0.799546	0.2087	0.277445	-0.0085	0.560142	-0.4361	0.220199	0.024	0.510724	0.0034	0.914077	-0.09236	0.316618	-0.06507	0.55543	-0.09547	0.463819	-0.0831	0.401952	-0.16691	0.412345	-0.08321	0.610049	-0.19	0.188787	-0.0581	0.815811
rs1728918	NA	NA	NA	NA	NA	NA	NA	NA	NA	NA	NA	NA	NA	NA	NA	NA	NA	NA	NA	NA	NA	NA	NA	NA	NA	NA	NA	NA	NA	NA	NA	NA	NA	NA	NA	NA	NA	NA	NA	NA	NA	NA
rs780094	0.9539	0.00429	-1.26245	0.0108	0.0902	0.831	1.2719	0.00864	-0.14903	0.539	0.1257	0.841	5.867	8.27e-08	1.0464	0.0116	-0.1412	0.082	-0.00633	0.309	0.09393	0.532	-0.00235	0.88	0.00217	0.871	0.0199	0.611	0.05596	0.225	0.05053	0.359	0.04608	0.264	-0.07476	0.37	-0.02511	0.714	0.05136	0.369	-0.0102	0.923
rs780092	-0.4753	0.317	0.25875	0.713	-0.8294	0.166	-0.5867	0.393	-0.13148	0.703	0.0063	0.994	-5.638	0.000296	-1.9322	0.00101	0.1747	0.129	0.0125	0.157	0.32665	0.126	0.01248	0.571	-0.00247	0.896	-0.01994	0.717	-0.10144	0.13	0.00103	0.989	-0.00978	0.866	0.20461	0.0579	-0.08463	0.391	-0.06989	0.398	0.01	0.946
rs4665383	0.60739	0.098303	-1.0677	0.049834	-0.22282	0.631709	1.3637	0.0104864	0.01089	0.967453	-1.0589	0.122986	5.7178	2.06222e-06	1.0904	0.0166756	-0.1586	0.0753902	-0.017	0.010687	-0.037	0.82268	0.023	0.174774	0.02	0.162433	-0.05693	0.180819	0.05017	0.316896	0.01751	0.767142	0.04271	0.337093	-0.03436	0.703106	-0.03038	0.686284	0.023	0.715259	-0.1637	0.165318
rs2068834	0.5735	0.111	-0.76492	0.151	0.0451	0.921	1.3053	0.0124	0.08882	0.734	-1.2766	0.0575	5.528	2.77e-06	1.027	0.0213	-0.1847	0.0344	-0.01388	0.0379	-0.015	0.926	0.02159	0.196	0.02338	0.103	-0.04754	0.255	0.05324	0.28	0.03125	0.591	0.05849	0.18	-0.03432	0.699	0.00615	0.933	0.00816	0.894	-0.1444	0.211
rs10191091	0.5316	0.107	0.3288	0.501	0.1639	0.695	-0.4271	0.372	-0.22252	0.352	0.3388	0.582	-0.313	0.773	-0.287	0.483	-0.0504	0.529	-0.00676	0.27	-0.03149	0.832	0.00963	0.529	0.00546	0.678	0.01401	0.723	0.07754	0.0957	0.0372	0.501	-0.01132	0.784	-0.05505	0.506	-0.018	0.792	-0.05361	0.35	-0.241	0.023
rs2881324	-0.5413	0.103	-0.39478	0.422	-0.0029	0.995	0.6148	0.201	0.32176	0.181	-0.3955	0.524	1.028	0.346	0.5878	0.154	0.0502	0.533	0.00369	0.55	0.063	0.673	-0.01045	0.498	-0.00389	0.769	-0.01762	0.658	-0.0423	0.369	-0.04401	0.432	0.0289	0.488	0.06226	0.455	-0.01356	0.844	0.04883	0.399	0.301	0.00478
rs10187368	-0.7004	0.0923	0.0338	0.956	0.7321	0.164	0.8571	0.155	0.15019	0.618	-1.3281	0.0872	1.802	0.188	0.4501	0.384	-0.0047	0.963	0.00949	0.22	0.14632	0.433	-0.03623	0.0609	-0.02019	0.224	-0.01136	0.817	0.07155	0.206	-0.00607	0.93	0.05795	0.251	0.0109	0.916	0.05156	0.539	-0.03508	0.626	0.0508	0.697
rs11678465	-0.03282	0.920408	-0.1886	0.698427	0.13808	0.739584	-0.5021	0.291836	-0.16653	0.484889	0.3682	0.548467	-0.4327	0.688695	-0.4742	0.244429	-0.0023	0.977384	-0.0033	0.587833	-0.0727	0.621774	-0.0027	0.857556	-0.0072	0.583463	0.0618	0.108793	0.08868	0.0520712	0.06291	0.246055	0.02531	0.532621	-0.04713	0.56134	-0.04068	0.545193	-0.02	0.720545	-0.166	0.109391
rs7594278	-0.02981	0.92793	-0.1875	0.70101	0.17176	0.680271	-0.5131	0.283001	-0.18387	0.442125	0.347	0.572992	-0.5513	0.610896	-0.5036	0.218003	-0.0211	0.792435	-0.0033	0.594435	-0.0697	0.637545	-0.005	0.743634	-0.0088	0.503303	0.06412	0.0975506	0.0868	0.0582197	0.06258	0.25079	0.02888	0.478272	-0.03396	0.676753	-0.04614	0.49407	-0.027	0.637197	-0.1775	0.0886256
rs12465994	0.47709	0.526506	0.9254	0.406606	0.73324	0.44139	0.4389	0.688329	0.02252	0.967213	0.3955	0.778601	1.6705	0.499904	0.2766	0.767184	0.2184	0.232244	-0.0081	0.560867	0.238	0.480355	-0.021	0.543605	-0.0056	0.852791	0.11337	0.183371	-0.00405	0.969542	-0.16332	0.222084	-0.05811	0.544189	-0.02828	0.882226	-0.03761	0.814611	0.043	0.740873	0.1728	0.43081
rs4255990	0.17551	0.787206	1.543	0.10875	1.18465	0.149594	0.0767	0.935239	-0.23498	0.618997	-0.5167	0.670487	3.0028	0.159918	-0.4253	0.597567	0.2153	0.172007	-0.0091	0.449579	0.1503	0.606237	-0.042	0.16222	-0.019	0.453483	0.13561	0.0621367	-0.00571	0.950115	-0.14414	0.208767	-0.0804	0.333956	-0.09498	0.576866	-0.08478	0.546492	-0.034	0.769996	0.212	0.257719
rs7579629	0.51889	0.491899	0.9187	0.410972	0.73319	0.442432	0.3823	0.727409	0.11189	0.838524	0.3962	0.778674	1.6625	0.502862	0.3746	0.689107	0.1763	0.335689	-0.0084	0.547067	0.245	0.46853	-0.016	0.653432	-0.0034	0.909394	0.12081	0.158166	-0.00147	0.989008	-0.17101	0.205151	-0.06663	0.490523	-0.0312	0.871083	-0.05781	0.721826	0.049	0.705079	0.1662	0.453282
rs6752737	-0.02958	0.945799	-0.3789	0.556544	-0.02385	0.965442	-0.2724	0.665807	-0.08158	0.79599	-0.3347	0.680567	-1.8106	0.205681	-0.2292	0.671136	-0.0606	0.566231	-0.0032	0.69317	0.1424	0.466229	-0.011	0.601699	0.00076	0.964964	-0.0144	0.776231	0.00928	0.877418	0.01134	0.872392	0.00069	0.989651	-0.09456	0.39063	-0.09555	0.295002	-0.036	0.63633	-0.1393	0.329411
rs222826	NA	NA	NA	NA	NA	NA	NA	NA	NA	NA	NA	NA	NA	NA	NA	NA	NA	NA	NA	NA	NA	NA	NA	NA	NA	NA	NA	NA	NA	NA	NA	NA	NA	NA	NA	NA	NA	NA	NA	NA	NA	NA
rs288298	NA	NA	NA	NA	NA	NA	NA	NA	NA	NA	NA	NA	NA	NA	NA	NA	NA	NA	NA	NA	NA	NA	NA	NA	NA	NA	NA	NA	NA	NA	NA	NA	NA	NA	NA	NA	NA	NA	NA	NA	NA	NA
rs288297	NA	NA	NA	NA	NA	NA	NA	NA	NA	NA	NA	NA	NA	NA	NA	NA	NA	NA	NA	NA	NA	NA	NA	NA	NA	NA	NA	NA	NA	NA	NA	NA	NA	NA	NA	NA	NA	NA	NA	NA	NA	NA
rs940274	-0.24558	0.843362	2.2033	0.232544	0.98435	0.530749	7.0246	9.62793e-05	2.22418	0.0137802	4.0066	0.0841132	-5.5568	0.17388	-1.7202	0.265332	-0.5675	0.060213	0.04	0.0828689	0.1056	0.85096	-0.05	0.384709	-0.049	0.326515	-0.04488	0.749473	0.26033	0.0850581	0.30974	0.077923	0.10897	0.444053	-0.22327	0.495763	-0.02415	0.923513	-0.19	0.393129	-0.1315	0.737248
rs11129754	0.8737	0.0106	0.33781	0.505	0.4182	0.334	-0.3836	0.439	0.58898	0.0175	0.1893	0.767	0.34	0.763	-0.3604	0.396	0.112	0.177	-0.00293	0.645	-0.20679	0.178	0.00592	0.71	0.009	0.509	0.08709	0.0278	0.05711	0.226	0.11906	0.0317	0.11256	0.00688	0.17307	0.0378	0.06835	0.328	0.01264	0.83	-0.0423	0.695
rs4678564	0.90234	0.0083833	0.3115	0.539243	0.41056	0.343001	-0.3716	0.454107	0.60613	0.0145957	0.3097	0.628328	0.416	0.711817	-0.3971	0.350378	0.1175	0.157471	-0.0022	0.728546	-0.1994	0.19458	0.0043	0.785839	0.0067	0.62564	0.08813	0.025992	0.0648	0.169077	0.13079	0.0182859	0.12226	0.00330924	0.17455	0.0358739	0.07542	0.280751	0.012	0.834465	-0.0335	0.755367
rs6788554	0.96559	0.00632896	0.357	0.496072	0.4513	0.313282	-0.3368	0.511523	0.62532	0.0147885	0.5251	0.426993	0.0955	0.93465	-0.4573	0.298068	0.0924	0.282185	-0.0018	0.788618	-0.2208	0.164834	0.0037	0.821198	0.0071	0.615425	0.08037	0.0499617	0.07009	0.150851	0.13231	0.0209871	0.119	0.00570928	0.13534	0.116379	0.09089	0.208535	0.031	0.612294	-0.0256	0.817577
rs7632505	-0.12259	0.796658	1.0405	0.139493	0.62094	0.301608	-0.3859	0.575224	-0.49536	0.150355	-0.9606	0.279292	1.6887	0.280032	-0.0107	0.985486	0.0474	0.681601	0.0045	0.609827	-0.2575	0.22748	-0.025	0.258678	-0.006	0.752805	0.03517	0.52611	0.13871	0.0286788	0.0958	0.209958	0.07543	0.190239	0.12657	0.26434	0.24123	0.00744328	-0.023	0.781472	-0.1164	0.458278
rs12486864	0.64539	0.413809	0.9401	0.42179	0.31495	0.752103	0.8274	0.469149	0.68356	0.231934	-0.2961	0.840781	1.2887	0.619623	-1.1213	0.252305	0.1032	0.59063	0.0078	0.59751	-0.106	0.767141	-0.018	0.620237	-0.016	0.60553	0.23586	0.00849686	0.08181	0.459935	0.0551	0.680029	0.0824	0.402787	0.02343	0.908922	0.18478	0.229966	0.08	0.552831	0.3547	0.130041
rs9838604	-0.2253	0.499	0.14586	0.768	-0.1245	0.768	-0.2609	0.59	-0.11064	0.647	-0.8819	0.157	-0.268	0.807	0.1949	0.638	-0.1451	0.0731	-0.00157	0.801	0.15133	0.313	0.01976	0.202	0.01412	0.288	-0.09522	0.016	0.06035	0.19	-0.03762	0.497	-0.01931	0.641	-0.13202	0.118	0.09057	0.181	-0.00475	0.934	0.0792	0.452
rs9842371	-0.25021	0.462873	0.1729	0.732231	-0.12845	0.765735	-0.1953	0.692903	-0.13544	0.584141	-0.5822	0.360581	-0.3975	0.722978	0.1905	0.65247	-0.1551	0.0608382	-0.0011	0.863384	0.1791	0.242163	0.022	0.171577	0.014	0.310202	-0.10136	0.0120924	0.06292	0.179699	-0.03739	0.507445	-0.01752	0.67789	-0.11725	0.172863	0.08249	0.232221	-0.021	0.724269	0.0772	0.471382
rs13114738	0.14963	0.796604	0.2552	0.766806	-0.3666	0.617335	-1.7508	0.0372648	-1.28115	0.00229637	-0.6123	0.572113	-0.3425	0.857594	-1.5047	0.0367447	-0.1666	0.23741	0.0079	0.463274	0.0199	0.939334	0.031	0.24784	0.0075	0.746976	-0.01083	0.870996	-0.13503	0.104844	-0.06797	0.482079	-0.03849	0.590851	0.15711	0.242088	-0.10089	0.411596	0.097	0.306586	-0.1734	0.370973
rs6821561	-0.01613	0.966248	0.0047	0.993343	-0.60467	0.209151	-1.2108	0.0280948	0.21813	0.429463	-0.1884	0.791369	-1.1787	0.346924	-0.5855	0.216375	0.1367	0.139682	-0.0033	0.637746	0.0056	0.974113	0.029	0.105199	0.00099	0.948225	0.04137	0.338099	-0.10121	0.0578696	-0.07582	0.228241	-0.07967	0.0919592	-0.15122	0.116376	-0.02779	0.72204	-0.017	0.797786	-0.0275	0.816865
rs13129572	-0.04408	0.906929	0.016	0.977128	-0.55693	0.242127	-1.1886	0.0292743	0.19895	0.466236	-0.2454	0.727538	-1.0169	0.411891	-0.5902	0.207585	0.1366	0.135546	-0.0018	0.801469	0.0183	0.914005	0.028	0.108858	0.00048	0.974405	0.04392	0.3026	-0.09607	0.0682034	-0.07216	0.245363	-0.07145	0.125274	-0.12946	0.171132	-0.02663	0.730171	-0.02	0.759692	-0.0171	0.883719
rs13116159	-0.00411	0.991387	0.0022	0.996899	-0.59448	0.215922	-1.1835	0.0314603	0.21344	0.438467	-0.1739	0.806713	-1.1953	0.339113	-0.5822	0.217973	0.1394	0.13119	-0.0033	0.644032	0.0029	0.986508	0.029	0.100581	0.001	0.947167	0.04195	0.330222	-0.10273	0.0537781	-0.0762	0.224918	-0.08043	0.0882427	-0.15119	0.115634	-0.02808	0.718677	-0.017	0.791563	-0.0297	0.802113
rs3108151	0.1941	0.605	-0.03953	0.943	-0.865	0.0683	-1.0615	0.0509	0.20734	0.446	-0.1959	0.78	-1.695	0.17	-0.5646	0.226	0.1432	0.116	-0.00237	0.735	-0.06965	0.68	0.03064	0.079	0.00248	0.868	0.04329	0.309	-0.11376	0.0312	-0.08271	0.183	-0.09483	0.0428	-0.17694	0.0641	-0.04642	0.549	-0.02001	0.757	-0.0146	0.9
rs12646447	-1.13796	0.0159982	-0.2793	0.690053	0.87441	0.1434	-0.9149	0.181969	-0.53935	0.115801	-0.0879	0.920717	-2.1506	0.166517	-0.7481	0.202342	-0.1918	0.0944405	0.015	0.0783663	0.0884	0.677346	0.042	0.0576226	0.037	0.0516445	0.04048	0.468586	-0.02233	0.736997	0.0757	0.330092	0.08239	0.153409	0.14305	0.210892	0.01545	0.873856	-0.07	0.401042	-0.1815	0.272236
rs17042171	-1.16648	0.0133144	-0.3458	0.620768	0.84243	0.157681	-0.9403	0.169141	-0.53295	0.119344	-0.0155	0.985931	-2.1779	0.160242	-0.7006	0.231405	-0.2057	0.0722204	0.015	0.0909674	0.0722	0.733379	0.041	0.0584046	0.036	0.0552217	0.03318	0.552927	-0.0232	0.726606	0.06999	0.368013	0.07919	0.169784	0.14055	0.218642	0.01148	0.906013	-0.073	0.378733	-0.1748	0.288417
rs723363	-0.38297	0.254959	-1.0562	0.0340256	-0.20273	0.633582	-1.55	0.00144576	-0.45916	0.0595649	-0.1346	0.830359	-0.2271	0.837354	0.3095	0.458662	-0.0182	0.823763	0.0073	0.240057	-0.1826	0.227471	0.056	0.000305198	0.042	0.00156967	0.01946	0.618974	-0.06429	0.168642	-0.03044	0.582909	-0.03048	0.461997	0.03906	0.638098	-0.05396	0.433804	-0.0014	0.981245	-0.0541	0.612968
rs6533530	-0.28796	0.398409	-1.0839	0.0318429	-0.19979	0.64298	-1.5711	0.00144448	-0.49422	0.0453846	-0.0614	0.923205	-0.0836	0.940563	0.3342	0.429724	-0.0211	0.799294	0.0086	0.175623	-0.175	0.253676	0.056	0.000370189	0.041	0.00231322	0.02018	0.611253	-0.0673	0.15511	-0.0308	0.58392	-0.02991	0.476424	0.04019	0.633419	-0.05909	0.39803	0.004	0.944866	-0.0539	0.6192
rs6533531	-0.27261	0.424851	-1.1162	0.0273656	-0.23579	0.585044	-1.6012	0.00119162	-0.49984	0.0433765	-0.0895	0.88848	-0.1572	0.888737	0.2849	0.501614	-0.0319	0.70101	0.0086	0.177631	-0.1332	0.385841	0.056	0.00042367	0.041	0.00277377	0.02044	0.607362	-0.06643	0.161229	-0.03262	0.562808	-0.02899	0.490886	0.04266	0.613405	-0.06685	0.340424	0.0066	0.910101	-0.0533	0.623587
rs3866831	-0.27234	0.425334	-1.1161	0.0273863	-0.23586	0.584952	-1.6018	0.00118759	-0.50006	0.0432958	-0.09	0.887795	-0.1566	0.889101	0.2852	0.501174	-0.0319	0.700845	0.0086	0.177615	-0.1332	0.385923	0.056	0.000424039	0.041	0.00277564	0.02042	0.60774	-0.06648	0.160931	-0.03263	0.562654	-0.02902	0.490403	0.04259	0.613962	-0.06685	0.340456	0.0066	0.910635	-0.0533	0.623753
rs1460771	-0.24329	0.457004	0.5261	0.27773	0.40329	0.329304	0.1274	0.78838	-0.08776	0.711718	-0.8883	0.145805	0.8304	0.44017	-0.168	0.678908	0.0327	0.680273	-0.0042	0.489085	0.3074	0.0363591	0.0013	0.931674	0.0045	0.729759	-0.0096	0.800081	-0.03871	0.389763	-0.00252	0.962358	-0.02338	0.561299	0.02083	0.795091	-0.02939	0.657388	-0.023	0.686274	-0.2248	0.0267437
rs7676684	-0.24594	0.449922	0.5476	0.25627	0.33893	0.410115	-0.0894	0.849957	-0.13908	0.556384	-1.0347	0.0887228	0.9773	0.361482	-0.1613	0.689576	0.0325	0.68144	-0.0019	0.758509	0.2682	0.0665983	0.0036	0.810897	0.0079	0.54211	-0.02136	0.572283	-0.04123	0.358629	-0.00306	0.95435	-0.02596	0.517831	0.01423	0.858841	-0.0336	0.612023	-0.014	0.798419	-0.2372	0.0200134
rs7698391	0.2218	0.5	-0.5247	0.282	-0.3495	0.401	-0.1147	0.81	0.13784	0.565	0.749	0.223	-0.79	0.464	0.1128	0.783	-0.0438	0.584	0.0038	0.536	-0.30334	0.0418	0.00034	0.982	-0.0038	0.773	0.01124	0.768	0.0406	0.371	-0.00018	0.997	0.02294	0.571	-0.01348	0.867	0.02844	0.67	0.02989	0.595	0.2318	0.0224
rs7698790	-0.22839	0.485161	0.5558	0.251621	0.40828	0.323507	0.1455	0.759168	-0.07486	0.752681	-0.8985	0.141381	0.8528	0.428075	-0.1745	0.667274	0.0336	0.672177	-0.0043	0.4812	0.3106	0.0345082	0.00072	0.962123	0.0039	0.767264	-0.00984	0.795099	-0.03696	0.411567	-0.00268	0.959987	-0.02197	0.585102	0.02071	0.796272	-0.02518	0.704044	-0.023	0.682521	-0.2248	0.0266962
rs6839599	0.2308	0.48	-0.5505	0.257	-0.4015	0.331	-0.1505	0.751	0.0778	0.743	0.9208	0.132	-0.868	0.419	0.1778	0.662	-0.0331	0.677	0.0041	0.501	-0.31143	0.0342	-0.00018	0.99	-0.0035	0.788	0.01006	0.791	0.03734	0.407	0.00358	0.947	0.02198	0.585	-0.02277	0.777	0.02418	0.715	0.02196	0.695	0.2238	0.0274
rs2054305	0.23442	0.473416	-0.5076	0.294776	-0.40462	0.327553	-0.1493	0.752934	0.06908	0.771071	0.8919	0.144039	-0.7888	0.463265	0.2077	0.608577	-0.0316	0.690338	0.0046	0.448526	-0.3087	0.0355146	-0.00033	0.982544	-0.0037	0.774388	0.01032	0.785193	0.03932	0.382068	0.00622	0.907305	0.02332	0.561889	-0.01705	0.831434	0.02792	0.673409	0.022	0.700526	0.2219	0.0285888
rs2199312	-0.24038	0.462895	0.5026	0.300241	0.40737	0.324993	0.155	0.744269	-0.06847	0.773367	-0.9038	0.139367	0.7924	0.461912	-0.2058	0.612456	0.0318	0.689343	-0.0047	0.44209	0.3083	0.0359959	0.00022	0.98871	0.0037	0.775649	-0.01053	0.781197	-0.03877	0.389518	-0.00525	0.921715	-0.02202	0.584552	0.01721	0.830154	-0.02667	0.687631	-0.022	0.692722	-0.2226	0.0282842
rs10857031	0.20707	0.526733	-0.5465	0.259458	-0.39137	0.343838	-0.116	0.806936	0.08665	0.715234	0.9052	0.138335	-0.8247	0.443353	0.2072	0.609621	-0.0298	0.707814	0.0045	0.454493	-0.3088	0.035534	-0.00068	0.964059	-0.0037	0.778766	0.01017	0.788206	0.0387	0.389629	0.00478	0.928614	0.02239	0.577637	-0.02245	0.779405	0.02326	0.725646	0.017	0.756916	0.2135	0.0351542
rs7655989	-0.208	0.52488	0.5436	0.262056	0.39197	0.343119	0.1129	0.811896	-0.08711	0.713777	-0.9043	0.138738	0.8217	0.445041	-0.207	0.610095	0.0297	0.708519	-0.0045	0.455375	0.3091	0.0353721	0.00075	0.960842	0.0037	0.776568	-0.01049	0.781646	-0.03887	0.387527	-0.00506	0.92454	-0.02265	0.573196	0.02229	0.780906	-0.02352	0.722611	-0.018	0.753823	-0.2133	0.0353591
rs13104081	0.17671	0.590827	-0.529	0.277334	-0.37319	0.368932	-0.0778	0.870371	0.10805	0.650668	0.8126	0.185437	-0.873	0.419257	0.1298	0.750276	-0.0422	0.59725	0.0044	0.471614	-0.3131	0.0338878	-9.5e-06	0.999503	-0.0026	0.845416	0.01471	0.699971	0.03823	0.398007	0.00438	0.935157	0.02268	0.575206	-0.01905	0.813626	0.0239	0.719908	0.021	0.709305	0.2084	0.0413542
rs17012484	NA	NA	NA	NA	NA	NA	NA	NA	NA	NA	NA	NA	NA	NA	NA	NA	NA	NA	NA	NA	NA	NA	NA	NA	NA	NA	NA	NA	NA	NA	NA	NA	NA	NA	NA	NA	NA	NA	NA	NA	NA	NA
rs1869717	-0.73415	0.424709	-1.2548	0.357343	-2.45143	0.0342523	-4.484	0.000735092	-1.23391	0.0637952	4.8372	0.00469535	-7.8046	0.00966433	-0.7492	0.512488	-0.3405	0.128107	0.0092	0.59084	0.6159	0.133433	-0.1	0.0152113	-0.095	0.00944632	-0.12564	0.252887	-0.11588	0.378239	-0.08847	0.569845	-0.06123	0.591892	0.13034	0.553491	-0.0127	0.946535	-0.067	0.673319	-0.6727	0.0867027
rs380527	NA	NA	NA	NA	NA	NA	NA	NA	NA	NA	NA	NA	NA	NA	NA	NA	NA	NA	NA	NA	NA	NA	NA	NA	NA	NA	NA	NA	NA	NA	NA	NA	NA	NA	NA	NA	NA	NA	NA	NA	NA	NA
rs1423527	-0.10545	0.755862	-0.9083	0.0703351	-0.43184	0.31343	-0.4244	0.388017	0.15958	0.516726	0.7427	0.240855	-0.3148	0.777664	1.298	0.00200049	0.1522	0.0645582	0.011	0.0734282	-0.2515	0.0985723	-0.0083	0.597297	-0.0032	0.80985	-0.03445	0.381273	-0.03393	0.465021	-0.03841	0.490911	-0.05094	0.222746	0.0921	0.266625	-0.13244	0.0577598	-0.052	0.368483	0.0819	0.436901
rs2335418	0.239	0.476264	0.689	0.165326	0.28471	0.501825	0.5389	0.267663	-0.08048	0.740873	-0.6527	0.297337	0.8365	0.448111	-0.9055	0.0294616	-0.1223	0.133426	-0.006	0.33584	0.2782	0.0647303	0.0076	0.623276	0.00032	0.980698	0.04145	0.287854	0.0435	0.344052	0.05471	0.322428	0.06322	0.126247	-0.05263	0.524586	0.11378	0.0976948	0.058	0.309995	-0.0958	0.361857
rs11957260	0.2153	0.52	0.70911	0.152	0.2154	0.61	0.6234	0.198	-0.08483	0.727	-0.6774	0.278	0.888	0.419	-0.9637	0.0201	-0.1243	0.126	-0.00754	0.225	0.27162	0.0704	0.00742	0.632	0.0008	0.952	0.04708	0.226	0.03756	0.412	0.0488	0.376	0.05526	0.18	-0.05885	0.475	0.11409	0.0956	0.05641	0.323	-0.0826	0.432
rs10474433	-0.29147	0.393305	-0.7351	0.145888	-0.51318	0.234132	-0.4357	0.378737	0.04215	0.864918	0.5853	0.358625	-0.7627	0.496875	0.8758	0.0385075	0.1689	0.0415684	0.014	0.029933	-0.3669	0.0164714	-0.0085	0.591584	-0.0061	0.654483	-0.01786	0.653194	0.00212	0.964007	-0.00704	0.900225	-0.02613	0.535706	0.08868	0.287237	-0.11468	0.104682	-0.031	0.594726	0.1515	0.149719
rs7703051	-0.04085	0.905469	-0.5254	0.302399	-0.40341	0.353342	-0.5611	0.26045	0.15257	0.541051	0.9192	0.152478	-0.2903	0.797475	1.4532	0.000647403	0.2048	0.0142057	0.0099	0.120825	-0.172	0.265469	-0.018	0.259964	-0.013	0.343665	-0.04339	0.27611	-0.03575	0.446499	-0.02277	0.685552	-0.04976	0.239409	0.04342	0.605755	-0.12397	0.0794423	-0.048	0.411868	0.1162	0.27283
rs12654264	0.0457	0.894	-0.54241	0.286	-0.2631	0.544	-0.5199	0.296	0.1682	0.5	0.6092	0.342	-0.075	0.947	1.4139	0.000878	0.1882	0.024	0.0097	0.128	-0.18222	0.237	-0.01643	0.302	-0.01143	0.403	-0.04739	0.233	-0.02971	0.526	-0.02018	0.719	-0.04167	0.323	0.04357	0.604	-0.12949	0.0665	-0.05079	0.386	0.1365	0.196
rs3846663	-0.08427	0.807203	-0.4866	0.341333	-0.39804	0.361606	-0.452	0.366567	0.13671	0.585345	0.9633	0.13525	-0.3305	0.771033	1.568	0.000244485	0.2087	0.0127915	0.0089	0.165951	-0.1694	0.274623	-0.015	0.333333	-0.0093	0.499595	-0.04477	0.263226	-0.03192	0.498672	-0.02264	0.688752	-0.05007	0.23896	0.02723	0.747407	-0.1209	0.0880995	-0.053	0.365133	0.123	0.247137
rs4704221	-0.16422	0.628159	-0.3401	0.498274	-0.24835	0.562124	-0.8601	0.0799853	0.08396	0.732811	0.7436	0.240291	-0.9242	0.407177	0.9552	0.023081	0.1521	0.0647885	-0.0014	0.818457	-0.1645	0.280187	-0.007	0.657768	-0.0032	0.810058	-0.07581	0.0561122	-0.04168	0.369782	-0.05217	0.350765	-0.05837	0.162834	0.00236	0.977477	-0.09059	0.191954	-0.038	0.510825	0.1339	0.204174
rs5744680	0.23862	0.482374	0.5531	0.271494	0.35085	0.413644	0.9242	0.0603681	-0.05699	0.817091	-0.7991	0.207784	1.1829	0.289565	-0.9754	0.0205402	-0.1728	0.0362442	0.0019	0.758734	0.1552	0.309376	0.0034	0.827112	0.0025	0.854111	0.07062	0.0765727	0.0531	0.25506	0.06676	0.235303	0.06533	0.119839	-0.00688	0.934753	0.12736	0.0684356	0.052	0.374498	-0.0954	0.36813
rs984976	0.15111	0.653538	0.3649	0.464133	0.28504	0.502679	0.836	0.0864016	-0.09846	0.686723	-0.7293	0.245962	0.864	0.435015	-0.9208	0.0273907	-0.1627	0.0465666	0.0024	0.702032	0.1757	0.245306	0.0067	0.6657	0.0035	0.796517	0.07317	0.063504	0.04677	0.312127	0.05285	0.341941	0.05411	0.193343	-0.00539	0.948371	0.09845	0.154067	0.052	0.365485	-0.0889	0.396865
rs40060	0.36541	0.292606	-0.2594	0.614241	0.02805	0.949084	-0.2439	0.628351	0.48342	0.0550662	0.3008	0.643141	0.0057	0.996045	1.4775	0.00059592	0.1182	0.161625	0.0082	0.202818	0.0529	0.73445	-0.0014	0.932221	-0.0011	0.938938	-0.07259	0.070992	-0.05874	0.217493	-0.05783	0.308611	-0.06899	0.105379	0.01162	0.890684	-0.07462	0.293603	-0.044	0.459379	-0.1038	0.340611
rs34361	0.28911	0.399697	-0.265	0.6028	0.18726	0.666397	-0.2568	0.606169	0.51066	0.0403538	0.1545	0.809796	0.2033	0.857299	1.4355	0.000742611	0.1318	0.114629	0.0079	0.217468	0.037	0.810751	-0.0061	0.702716	-0.0056	0.683309	-0.06497	0.102724	-0.04443	0.345635	-0.04874	0.385614	-0.05236	0.213349	0.02842	0.733768	-0.07052	0.315953	-0.043	0.460597	-0.1022	0.342511
rs10057967	0.47514	0.159945	-0.0102	0.983754	0.08892	0.835335	-0.3246	0.508087	0.52582	0.0320687	-0.1821	0.773369	0.6572	0.555003	1.3925	0.000894026	0.1123	0.172472	0.0055	0.38406	-0.0789	0.603644	-0.0068	0.66644	-0.0064	0.636921	-0.07881	0.0451775	-0.04273	0.357956	-0.05008	0.366071	-0.05185	0.211392	0.05359	0.514098	-0.06876	0.321032	-0.059	0.31231	-0.0655	0.536058
rs7715806	0.04369	0.900793	0.031	0.952407	0.08371	0.850257	-0.3527	0.487742	0.5984	0.0185455	0.2463	0.707015	0.1514	0.895551	0.8588	0.0481533	0.0945	0.267393	3.5e-05	0.995652	-0.12	0.446301	0.017	0.303909	0.018	0.206922	-0.11387	0.00546365	-0.06345	0.190947	-0.06688	0.245338	-0.06874	0.112287	0.06864	0.419326	-0.01578	0.824185	-0.056	0.353236	-0.0046	0.966188
rs9942416	-0.01616	0.963021	-0.0554	0.914677	0.0606	0.890697	-0.4945	0.32798	0.6058	0.0165341	0.4186	0.520607	0.1379	0.904269	0.8834	0.0409411	0.0973	0.250622	0.00086	0.894587	-0.1101	0.482182	0.018	0.253333	0.018	0.204546	-0.11077	0.00646678	-0.0704	0.144194	-0.09407	0.10115	-0.07289	0.0899594	0.09399	0.266146	-0.03028	0.668508	-0.064	0.280786	-0.0117	0.914294
rs1917753	0.52039	0.120106	-0.4313	0.384997	-0.05122	0.903813	0.8378	0.0845166	-0.12416	0.609567	-0.3085	0.622287	1.0714	0.33101	0.2405	0.562931	-0.0015	0.984827	-0.00042	0.946515	-0.1252	0.405221	-0.0052	0.740342	-0.0084	0.530072	0.06285	0.110708	0.00399	0.931793	-0.06638	0.22555	-0.04139	0.316906	-0.08734	0.28855	-0.08968	0.187898	0.059	0.309636	-0.1707	0.102878
rs1917751	-0.51987	0.119391	0.4421	0.371746	0.02156	0.959311	-0.8018	0.0977756	0.14193	0.558233	0.327	0.600418	-0.998	0.363803	-0.226	0.585637	0.0052	0.949343	0.00027	0.964994	0.1266	0.398669	0.006	0.700919	0.0086	0.519294	-0.06171	0.116153	-0.00075	0.9872	0.06837	0.210466	0.04403	0.28546	0.08781	0.284365	0.08839	0.193032	-0.059	0.303596	0.1726	0.0978784
rs11741319	-0.50633	0.127757	0.4759	0.33428	0.03534	0.93306	-0.7818	0.105015	0.11268	0.640686	0.134	0.829341	-0.7982	0.465742	-0.1553	0.706758	-0.0426	0.598028	-0.0011	0.863442	0.0758	0.611629	0.0031	0.842232	0.0077	0.562782	-0.0582	0.136264	-0.01014	0.826785	0.06661	0.219835	0.0373	0.363274	0.09363	0.250839	0.09006	0.182712	-0.073	0.201608	0.1925	0.0625171
rs940856	-0.50634	0.127748	0.4759	0.334244	0.03535	0.933036	-0.7818	0.105001	0.11272	0.640588	0.134	0.829313	-0.7982	0.465732	-0.1553	0.706836	-0.0426	0.598032	-0.0011	0.863328	0.0758	0.611625	0.0031	0.84217	0.0077	0.562755	-0.05821	0.136248	-0.01014	0.82677	0.06661	0.219862	0.0373	0.363341	0.09361	0.250927	0.09006	0.182729	-0.073	0.201647	0.1925	0.0625511
rs2012658	-0.5289	0.113616	0.5806	0.241411	0.0977	0.817406	-0.6895	0.15515	0.12224	0.614585	0.1618	0.795832	-0.8462	0.441932	-0.1414	0.733465	-0.0348	0.66869	-0.0012	0.847139	0.0927	0.536911	0.0033	0.830904	0.0088	0.509984	-0.05731	0.145123	-0.00289	0.950633	0.07671	0.159832	0.04238	0.304491	0.08803	0.282837	0.10751	0.113613	-0.072	0.21223	0.1915	0.0653061
rs7727150	0.6685	0.0429938	-0.3579	0.465146	0.0932	0.823667	0.8908	0.0630936	-0.04739	0.843451	-0.4567	0.459914	1.3125	0.227534	0.1795	0.661855	-0.0021	0.978751	0.00077	0.900229	-0.0906	0.541658	-0.0026	0.865371	-0.0063	0.634264	0.08479	0.0291711	0.01031	0.822239	-0.0413	0.446027	-0.01998	0.624612	-0.10153	0.211503	-0.06225	0.356107	0.067	0.238874	-0.1538	0.137521
rs11745812	-0.46937	0.15844	0.4943	0.31641	0.03488	0.933998	-0.7539	0.118385	0.0982	0.684496	0.083	0.89392	-0.7932	0.468994	-0.1406	0.733598	-0.0494	0.541504	-0.00086	0.889779	0.0913	0.5416	0.003	0.844845	0.0074	0.576764	-0.05634	0.148797	-0.00345	0.940615	0.07264	0.180186	0.04267	0.297866	0.09236	0.256953	0.08701	0.198076	-0.071	0.218138	0.1929	0.0614216
rs296211	-0.24056	0.498886	0.3571	0.498198	-0.21215	0.637217	0.9593	0.0627189	0.54742	0.0337943	-0.2975	0.654228	0.7011	0.548885	0.585	0.184988	0.0684	0.428785	0.0085	0.197449	-0.2055	0.198787	0.014	0.412805	0.018	0.208896	-0.07266	0.0885961	-0.00116	0.981482	-0.07187	0.230349	-0.03017	0.497638	-0.24845	0.00761624	-0.0139	0.849605	0.026	0.669709	0.1208	0.274591
rs295049	-0.15825	0.653367	0.4429	0.396235	-0.13277	0.765653	0.9825	0.054307	0.55744	0.0291223	-0.4277	0.515494	0.6511	0.574039	0.5574	0.202241	0.1047	0.221149	0.012	0.077683	-0.1709	0.279927	0.01	0.538102	0.013	0.339485	-0.09532	0.0233152	0.00266	0.956768	-0.08193	0.165108	-0.03902	0.37363	-0.22993	0.0115179	-0.00964	0.893849	0.037	0.541598	0.0517	0.637489
rs295025	-0.10968	0.765061	0.6232	0.25192	0.041	0.929598	0.9613	0.0706278	0.56082	0.0350551	-0.4183	0.541562	1.1493	0.340849	0.5903	0.194964	0.1496	0.0931639	0.011	0.121426	-0.1259	0.445079	0.013	0.444356	0.013	0.378027	-0.08503	0.0524607	0.01698	0.740358	-0.0995	0.106884	-0.03525	0.441254	-0.22216	0.0192255	-0.02097	0.781389	0.038	0.55015	0.1109	0.329259
rs152599	-0.7695	0.0214	0.37541	0.449	0.2259	0.594	0.7536	0.121	0.1755	0.47	-0.1743	0.78	-0.896	0.416	-0.075	0.857	-0.1014	0.212	0.00938	0.131	-0.1328	0.377	0.00051	0.974	0.00755	0.571	-0.00371	0.926	0.06576	0.16	0.03164	0.575	0.05684	0.176	0.07169	0.394	0.08661	0.209	-0.00583	0.92	-0.0303	0.78
rs6580586	0.634	0.264	0.6015	0.473	0.786	0.274	0.6163	0.454	0.11769	0.775	-0.6035	0.57	1.905	0.307	-0.2268	0.748	0.2118	0.124	-0.00802	0.447	0.2182	0.393	-0.0269	0.307	-0.01354	0.549	-0.02163	0.747	-0.03201	0.686	0.01065	0.909	0.0129	0.853	-0.14071	0.348	0.13841	0.213	-0.16876	0.106	0.1009	0.562
rs11953428	0.19855	0.837887	2.124	0.139278	1.23109	0.315525	1.3574	0.333943	-0.09804	0.889058	-0.6889	0.703704	1.6916	0.595665	-0.8262	0.493011	0.3753	0.109918	-0.017	0.332296	0.3796	0.384366	-0.024	0.588719	-0.0065	0.86714	0.05713	0.616671	-0.01173	0.931133	0.12257	0.426805	0.09295	0.427833	-0.36742	0.207839	0.35412	0.0425458	-0.32	0.0941201	0.5248	0.0367008
rs17749279	NA	NA	NA	NA	NA	NA	NA	NA	NA	NA	NA	NA	NA	NA	NA	NA	NA	NA	NA	NA	NA	NA	NA	NA	NA	NA	NA	NA	NA	NA	NA	NA	NA	NA	NA	NA	NA	NA	NA	NA	NA	NA
rs2962845	-0.27213	0.468674	0.171	0.758576	-0.79418	0.0940387	-0.3913	0.47312	-0.54307	0.0465143	0.0858	0.902746	-1.6088	0.192746	-0.6083	0.191279	-0.1122	0.218753	-0.0033	0.634952	-0.0604	0.721217	0.014	0.417464	0.0099	0.508592	0.01361	0.759404	0.03661	0.482999	0.05101	0.414703	0.01818	0.698281	-0.09389	0.327851	-0.00584	0.939872	0.0055	0.93261	-0.1077	0.380339
rs11739147	-0.2716	0.469478	0.1658	0.765657	-0.79037	0.0955922	-0.3938	0.47024	-0.53891	0.0481967	0.0857	0.902797	-1.6059	0.193495	-0.602	0.195894	-0.112	0.219545	-0.0033	0.635239	-0.0625	0.711869	0.014	0.419993	0.0099	0.508033	0.01354	0.76058	0.03647	0.484632	0.05072	0.417288	0.01808	0.699718	-0.09397	0.327418	-0.00606	0.937608	0.0053	0.934699	-0.1077	0.380413
rs1800562	0.6752	0.336	-1.45079	0.164	1.1039	0.214	0.6611	0.517	0.07834	0.878	2.7753	0.0346	-2.6	0.261	-2.3665	0.00674	0.3771	0.0275	0.00261	0.842	-0.3637	0.251	0.03155	0.333	0.0204	0.466	-0.01007	0.903	-0.13558	0.19	-0.05225	0.66	-0.12954	0.153	-0.06845	0.698	-0.46739	0.00758	0.14583	0.2	-0.0545	0.807
rs2242416	-0.0109	0.974	1.05052	0.036	-0.5498	0.198	1.1492	0.0188	0.15635	0.524	0.8982	0.155	-1.252	0.26	-0.2773	0.509	-0.0467	0.57	-0.00879	0.163	0.03644	0.811	-0.00959	0.541	-0.00861	0.523	0.03954	0.318	0.05268	0.264	-0.04544	0.421	0.00976	0.817	0.00527	0.95	0.14434	0.036	0.02766	0.633	-0.1483	0.174
rs1469475	-0.62547	0.337766	0.915	0.343308	-0.49477	0.547846	0.2017	0.830588	0.30031	0.524318	-0.4722	0.697894	0.734	0.731922	0.8882	0.272855	-0.2255	0.153574	0.014	0.238241	0.6398	0.0286403	-0.038	0.2131	-0.042	0.104627	-0.03959	0.609697	-0.03073	0.738603	-0.13619	0.232317	0.03489	0.662379	0.05145	0.74711	-0.10981	0.431241	0.039	0.7268	-0.2228	0.323047
rs10455175	-1.10479	0.0808947	-1.3193	0.158978	0.22812	0.775764	-1.3265	0.147931	-0.31969	0.485867	1.7658	0.135161	-0.5731	0.783087	0.2367	0.763277	-0.4421	0.00396765	-0.0014	0.903124	0.1723	0.544761	-0.053	0.0685706	-0.04	0.116243	0.06245	0.397243	-0.02933	0.744	-0.0614	0.575971	-0.04412	0.585005	0.19378	0.196662	0.05152	0.688875	0.15	0.145848	-0.3065	0.195455
rs11755235	NA	NA	NA	NA	NA	NA	NA	NA	NA	NA	NA	NA	NA	NA	NA	NA	NA	NA	NA	NA	NA	NA	NA	NA	NA	NA	NA	NA	NA	NA	NA	NA	NA	NA	NA	NA	NA	NA	NA	NA	NA	NA
rs2209247	-0.0712	0.899	1.1037	0.185	-0.4499	0.528	-0.0101	0.99	0.08918	0.827	1.5251	0.147	-3.759	0.0423	-0.4194	0.548	0.0668	0.625	0.00687	0.511	0.02685	0.916	-0.02342	0.369	-0.02252	0.315	0.02597	0.691	-0.01442	0.853	-0.24784	0.0149	-0.03143	0.653	0.07707	0.571	0.09926	0.369	-0.11005	0.268	0.2577	0.113
rs6908214	-0.15189	0.809093	-1.3149	0.158323	-0.61023	0.442578	0.0582	0.949065	-0.0987	0.828429	0.2997	0.79861	-1.467	0.478371	1.2255	0.116744	-0.4406	0.00395511	-0.0056	0.633771	0.0232	0.934257	0.037	0.203772	0.036	0.152305	0.03106	0.677707	-0.15305	0.103204	-0.16182	0.153675	-0.0656	0.417483	-0.05308	0.743358	-0.18461	0.188982	0.1	0.322144	0.3136	0.0798993
rs847440	0.0247	0.941	-0.3015	0.541	-0.1024	0.808	1.0402	0.031	0.15455	0.522	-0.0652	0.916	-1.037	0.344	-0.2912	0.481	-0.0385	0.634	0.004	0.519	0.01142	0.939	-0.02653	0.0855	-0.0245	0.0645	0.02802	0.478	-0.02714	0.561	-0.0041	0.942	-0.05462	0.191	0.00836	0.92	-0.03106	0.651	-0.00971	0.866	-0.0168	0.875
rs819368	-0.17869	0.615182	-0.1369	0.795176	-0.00101	0.998213	0.2356	0.647687	0.25511	0.322703	0.4328	0.514723	-1.2589	0.281867	-0.5451	0.216796	-0.0232	0.788358	0.0077	0.243251	-0.0037	0.981536	-0.0099	0.548841	-0.0078	0.583348	0.00618	0.883726	-0.0595	0.23978	-0.03876	0.520348	-0.05611	0.211867	-0.03986	0.658556	0.03901	0.594468	0.083	0.1745	0.2514	0.020622
rs17140821	NA	NA	NA	NA	NA	NA	NA	NA	NA	NA	NA	NA	NA	NA	NA	NA	NA	NA	NA	NA	NA	NA	NA	NA	NA	NA	NA	NA	NA	NA	NA	NA	NA	NA	NA	NA	NA	NA	NA	NA	NA	NA
rs2362301	0.27084	0.587929	-0.2619	0.723872	0.16955	0.788562	1.0019	0.16662	0.38476	0.288486	0.6603	0.48053	-0.202	0.902286	-0.6793	0.274189	0.0367	0.76252	0.0017	0.853486	-0.0999	0.656248	0.038	0.104332	0.021	0.299078	0.0504	0.386893	0.10531	0.118395	-0.01381	0.867668	0.05642	0.353968	0.21514	0.064818	-0.01374	0.893596	0.15	0.0657768	0.0962	0.532113
rs11771405	-0.28149	0.575685	-0.5754	0.439241	0.46471	0.464288	-1.0596	0.145881	-0.02926	0.936081	-0.5886	0.530297	1.9303	0.242271	0.8936	0.151516	-0.1208	0.321437	0.02	0.0304601	0.2621	0.245357	0.019	0.402755	0.012	0.562705	-0.13746	0.0206053	-0.08159	0.241027	-0.07325	0.372311	-0.13855	0.0279912	-0.27887	0.0373575	-0.07388	0.476313	-0.034	0.69613	-0.0534	0.733573
rs10487574	0.1851	0.681	-1.08733	0.103	0.7872	0.167	0.5405	0.408	-0.18204	0.578	-0.3023	0.72	1.597	0.282	0.0569	0.919	-0.1708	0.12	0.01122	0.18	-0.04291	0.832	0.00433	0.836	-0.00332	0.853	-0.09774	0.0674	0.07926	0.192	0.02907	0.689	-0.03478	0.532	-0.17696	0.129	-0.07072	0.451	-0.14096	0.0822	-0.2016	0.176
rs17330072	-0.21151	0.599369	-0.0698	0.906855	1.0733	0.0350175	0.2671	0.647585	-0.22968	0.432154	-0.9374	0.212919	2.7482	0.0379697	0.0563	0.910245	-0.1621	0.0977694	0.008	0.284354	0.0298	0.869234	0.017	0.356719	0.015	0.349193	-0.09841	0.0396236	-0.01803	0.747235	-0.04277	0.520723	-0.08218	0.103872	-0.19873	0.0566367	0.02376	0.771323	-0.039	0.580612	-0.1079	0.404592
rs10487569	0.20253	0.678379	-0.9515	0.188607	1.39945	0.0234721	0.2765	0.696836	-0.00026	0.999406	-0.4077	0.655467	1.1236	0.484928	-0.3303	0.585299	-0.0658	0.580464	0.016	0.0717791	-0.1208	0.582143	0.017	0.451984	0.0061	0.754359	-0.10274	0.0781938	0.05266	0.425805	0.0025	0.974937	-0.05762	0.343821	-0.24107	0.0635657	-0.01725	0.86234	-0.1	0.22829	-0.1231	0.438788
rs2074755	-0.08	0.875	0.71089	0.344	0.5172	0.42	0.3527	0.632	0.158	0.668	2.4321	0.0102	-8.743	1.4e-07	0.5395	0.391	0.1523	0.216	-0.00976	0.301	-0.04631	0.839	0.00039	0.987	0.00283	0.888	-0.00816	0.892	-0.03242	0.648	-0.03225	0.703	-0.00897	0.887	-0.01893	0.881	0.12607	0.2	-0.0713	0.426	-0.1125	0.503
rs17145817	-0.46984	0.224816	-0.8423	0.14189	-0.06557	0.893387	0.9607	0.0867598	0.35142	0.210707	1.846	0.0105712	-5.0837	6.22124e-05	0.0341	0.943376	0.0255	0.785847	-0.013	0.0620405	-0.0619	0.721692	-0.015	0.392278	-0.0082	0.593536	-0.03899	0.394229	-0.08528	0.117595	0.05702	0.36667	-0.00863	0.857057	0.02165	0.819933	-0.07817	0.328373	-0.094	0.165648	-0.2381	0.061975
rs799165	-0.2887	0.566	0.89454	0.23	0.2451	0.699	0.459	0.528	0.26102	0.474	2.5575	0.00637	-9.556	6.07e-09	-0.2214	0.723	0.1189	0.33	-0.01492	0.111	-0.14237	0.527	0.02157	0.354	0.02378	0.234	-0.00014	0.998	-0.05325	0.453	0.01059	0.897	0.02285	0.71	0.07706	0.521	0.10724	0.275	-0.12245	0.177	-0.0769	0.638
rs675236	0.54752	0.13216	0.9869	0.0668464	0.53744	0.242421	0.797	0.130494	-0.06889	0.794008	0.1908	0.778744	1.2566	0.293187	-0.2988	0.508335	0.0522	0.553986	-0.012	0.0775912	0.1833	0.261809	0.028	0.0997294	0.015	0.287993	-0.00361	0.932608	0.03791	0.450077	0.05333	0.370554	0.02623	0.557488	-0.11868	0.195593	0.13987	0.0562928	0.039	0.533683	0.0538	0.637777
rs17504461	0.42339	0.261324	1.412	0.0113582	0.61084	0.199938	1.0319	0.0590087	0.02431	0.929201	-0.4352	0.536541	2.1424	0.0837654	-0.2322	0.619745	0.0977	0.285465	-0.012	0.0819721	0.2836	0.0937643	0.024	0.176765	0.012	0.421113	-0.00765	0.863025	0.04578	0.378696	0.04909	0.42649	0.02654	0.56677	-0.12582	0.185791	0.14879	0.0491927	0.031	0.634793	0.0556	0.63793
rs2136768	-0.16702	0.619839	0.2192	0.660508	0.11105	0.794224	-0.9237	0.0582605	-0.58535	0.0164601	-0.108	0.863639	0.3001	0.786271	-0.0027	0.994799	-0.1355	0.0971397	0.0043	0.493869	-0.1135	0.452717	0.011	0.496508	0.0038	0.774657	0.01478	0.708295	-0.03195	0.497693	-0.05054	0.365072	-0.03248	0.439306	-0.03334	0.690286	0.03186	0.643446	0.01	0.856563	0.0189	0.858474
rs10258797	0.23008	0.595817	0.1195	0.852357	0.24412	0.656139	0.5068	0.420814	0.6388	0.0425367	2.2825	0.00477182	-3.6477	0.0104282	0.8249	0.124923	0.0865	0.411028	0.0077	0.339044	-0.158	0.417593	0.0011	0.957034	0.0092	0.594953	-0.02005	0.696002	-0.00439	0.942179	0.02237	0.756142	-0.01478	0.786192	-0.04983	0.65193	-0.00504	0.954864	-0.0048	0.948812	0.0858	0.525569
rs7800093	-0.22278	0.860236	-0.7148	0.702384	0.64243	0.686185	-2.1197	0.245629	0.52371	0.566764	1.1569	0.622724	2.8763	0.488101	3.0099	0.0552081	0.0648	0.833185	-0.023	0.330612	0.0218	0.969336	0.0086	0.883715	-0.021	0.68154	0.06973	0.625108	0.14962	0.369125	0.13733	0.477973	0.09852	0.511029	-0.21584	0.531015	0.12238	0.62551	0.052	0.807058	0.4978	0.120522
rs6961948	NA	NA	NA	NA	NA	NA	NA	NA	NA	NA	NA	NA	NA	NA	NA	NA	NA	NA	NA	NA	NA	NA	NA	NA	NA	NA	NA	NA	NA	NA	NA	NA	NA	NA	NA	NA	NA	NA	NA	NA	NA	NA
rs9314492	0.54633	0.126152	0.4365	0.409784	0.81805	0.0701023	0.619	0.232311	0.02215	0.931992	-0.7195	0.281152	0.0234	0.984091	0.1131	0.798766	0.0473	0.586129	-0.001	0.879514	0.5029	0.00171963	-0.032	0.0532213	-0.029	0.0436975	0.05259	0.202983	0.01726	0.728215	0.0142	0.808665	0.01206	0.784208	0.04955	0.571301	0.05694	0.43168	0.0079	0.897874	0.0362	0.746014
rs4841134	-0.27356	0.411597	0.6095	0.216669	-0.05864	0.889288	0.7223	0.134891	0.22141	0.359912	-0.6292	0.312108	-0.8266	0.450577	-1.0907	0.00825432	-0.0238	0.768298	-0.011	0.0887253	-0.3235	0.0304442	0.013	0.40837	0.0059	0.655337	-0.02133	0.58714	-0.05551	0.234513	-0.06871	0.216298	-0.04802	0.248956	-0.00539	0.948351	0.0997	0.143274	0.026	0.649423	-0.0252	0.812877
[truncated: 192 more rows]

## Sheet: HRS
SNP ID	BG beta	BG p	BMI beta	BMI p	HDLC beta	HDLC p	TC beta	TC p	CRPVT beta	CRPVT p	CYSCVT beta	CYSCVT p	Heart beta	Heart p	Stroke beta	Stroke p	DM beta	DM p	Cancer beta	Cancer p	Hibp beta	Hibp p	Lung beta	Lung p	Psych beta	Psych p	Arthr beta	Arthr p	Death beta	Death p
[truncated: 343 more rows]
