# Supplementary material for: Pleiotropic Meta-Analyses of Longitudinal Studies Discover Novel Genetic Variants Associated with Age-Related Diseases
Source: Front Genet. 2016 Oct 13;7:179. doi: 10.3389/fgene.2016.00179 (PMC5061751; doi:10.3389/fgene.2016.00179)
Supplement: Table S3 — Results from the mediation analyses for the five identified SNPs that are associated with both endophenotypes and diseases. HR, Hazard ratio; CI, 95% confidence interval; P, p-value from the bootstrap method; Direct, the effect of the SNP on the disease directly or through other unmeasured mechanisms; Indirect, the effect of the SNP on the disease mediated through the endo-phenotype; Total, the total effect of the SNP on the disease. [file Table3.XLSX]

## Sheet: rs7632505
Direct and indirect effects of rs7632505 on CHD, HF, and Stroke from ARIC
ARIC:
	HR	CI	P		HR	CI	P		HR	CI	P
		BG->CHD				BG->HF				BG->Stroke
Direct	1.81196	1.624; 2.022	2.38e-26		1.3661	1.192; 1.566	7.59e-06		0.750885	0.612; 0.921	0.0059
Indirect	1.01407	0.998; 1.030	0.0793		1.0187	0.998; 1.039	0.0715		1.01462	0.998; 1.032	0.0897
		TG->CHD				TG->HF				TG->Stroke
Direct	1.82938	1.647; 2.032	1.454e-29		1.37418	1.180; 1.600	4.314e-05		0.752422	0.616; 0.920	0.00546
Indirect	1.01259	1.000; 1.026	0.0551		1.01111	0.998; 1.024	0.085		1.00763	0.998; 1.017	0.117
Direct:	The effect of the SNP on the disease (measured by HR) through mechanisms other than the endophenotype.
Indirect:	The effect of the SNP on the disease (measured by HR) through the endophenotype.
Total:	The total effect of the SNP on the disease (measured by HR).

## Sheet: rs4905014
Direct and indirect effects of rs4905014 on HF, and Stroke in ARIC and MESA, respectively
ARIC:
		HC->Stroke
	HR	CI	P
Direct	3.49784	2.733; 4.477	2.585e-23
Indirect	1.00949	0.995; 1.024	0.204
MESA:
	HR	CI	P
		HG->HF
Direct	2.84418	0.256; 31.611	0.395
Indirect	1.131	0.850; 1.505	0.398
		DBP->HF
Direct	2.7449	1.036; 7.273	0.0422
Indirect	0.984489	0.932; 1.040	0.576
Direct:	The effect of the SNP on the disease (measured by HR) through mechanisms other than the endophenotype.
Indirect:	The effect of the SNP on the disease (measured by HR) through the endophenotype.
Total:	The total effect of the SNP on the disease (measured by HR).

## Sheet: rs8082812
Direct and indirect effects of rs8082812 on CHD, HF, Stroke, Death and AF in ARIC
ARIC:
	HR	CI	P		HR	CI	P		HR	CI	P		HR	CI	P		HR	CI	P
		BG->CHD				BG->HF				BG->Stroke				BG->Death				BG->AF
Direct	2.24127	1.879; 2.673	2.83e-19		1.52683	1.165; 2.000	0.0021		6.28348	4.833; 8.168	6.636e-43		1.28763	1.038; 1.597	0.0214		1.39954	1.019; 1.921	0.0376
Indirect	1.09269	1.002; 1.191	0.0442		1.1276	0.985; 1.292	0.0828		1.08495	0.976; 1.206	0.131		1.09214	0.992; 1.202	0.0726		1.03874	0.984; 1.097	0.169
		DBP->CHD				DBP->HF				DBP->Stroke				DBP->Death				DBP->AF
Direct	2.40511	2.015; 2.870	2.36e-22		1.66467	1.298; 2.134	5.84e-05		6.63503	5.100; 8.634	4.54e-45		1.37079	1.098; 1.712	0.00543		1.42264	1.069; 1.893	0.0156
Indirect	1.00002	0.997; 1.003	0.99		0.999539	0.993; 1.006	0.888		0.998456	0.980; 1.016	0.865		1.00042	0.996; 1.005	0.865		0.999694	0.994; 1.005	0.915
		HDLC->CHD				HDLC->HF				HDLC->Stroke				HDLC->Death				HDLC->AF
Direct	2.33311	1.975; 2.757	2.41e-23		1.60774	1.227; 2.107	0.0005817		6.59815	5.183; 8.400	6.16e-53		1.3515	1.104; 1.655	0.00355		1.43155	1.066; 1.922	0.017
Indirect	1.04326	1.000; 1.088	0.0499		1.03912	1.003; 1.077	0.0341		1.02343	0.998; 1.050	0.0762		1.02695	0.999; 1.055	0.057		1.01251	0.998; 1.027	0.092
		TC->CHD				TC->HF				TC->Stroke				TC->Death				TC->AF
Direct	2.31523	1.922; 2.789	1e-18		1.67839	1.266; 2.225	0.00032		6.65035	5.166; 8.561	6.1e-49		6.65035	1.115; 1.703	0.002994		1.48293	1.116; 1.970	0.00653
Indirect	1.05533	1.027; 1.084	9.6e-05		1.01282	0.995; 1.031	0.149		1.01662	0.989; 1.045	0.246		1.01662	0.993; 1.020	0.336		0.987568	0.972; 1.004	0.128
Direct:	The effect of the SNP on the disease (measured by HR) through mechanisms other than the endophenotype.
Indirect:	The effect of the SNP on the disease (measured by HR) through the endophenotype.
Total:	The total effect of the SNP on the disease (measured by HR).

## Sheet: rs7081476
Direct and indirect effects of rs7081476 on CHD, HF, stroke, DM and AF in ARIC
ARIC:
	HR	CI	P		HR	CI	P		HR	CI	P		HR	CI	P		HR	CI	P
		BMI->CHD				BMI->HF				BMI->Stroke				BMI->DM				BMI->AF
Direct	1.81607	1.444; 2.284	3.46e-07		1.3357	0.945; 1.888	0.101		1.63332	1.058; 2.521	0.0267		1.22501	0.906; 1.657	0.188		1.37947	1.013; 1.879	0.0414
Indirect	1.03314	1.009; 1.057	0.0058		1.06511	1.017; 1.116	0.00781		1.02477	1.001; 1.049	0.0372		1.14092	1.045; 1.245	0.00314		1.04228	1.010; 1.076	0.00985
		SBP->CHD				SBP->HF				SBP->Stroke				SBP->DM				SBP->AF
Direct	1.83368	1.487; 2.261	1.369e-08		1.38195	1.027; 1.860	0.0323		1.61482	1.069; 2.439	0.0227		1.35146	0.973; 1.878	0.0728		1.38922	1.045; 1.847	0.0236
Indirect	1.02842	1.002; 1.056	0.0374		1.04845	1.003; 1.096	0.0366		1.05161	1.004; 1.102	0.0342		1.03812	0.994; 1.085	0.0938		1.03375	1.000; 1.068	0.0477
		HDLC->CHD				HDLC->HF				HDLC->Stroke				HDLC->DM				HDLC->AF
Direct	1.82876	1.487; 2.249	1.085e-08		1.39812	1.017; 1.921	0.0388		1.67347	1.084; 2.584	0.0202		1.34385	0.982; 1.839	0.0646		1.43092	1.091; 1.877	0.00964
Indirect	1.04763	1.009; 1.087	0.0144		1.04255	1.009; 1.077	0.0127		1.02928	1.002; 1.059	0.0481		1.07007	1.015; 1.128	0.0112		1.01534	0.999; 1.031	0.0579
		TG->CHD				TG->HF				TG->Stroke				TG->DM				TG->AF
Direct	1.82697	1.494; 2.234	4.22e-09		1.40101	1.028; 1.909	0.0327		1.65965	1.072; 2.568	0.0229		1.35366	1.000; 1.833	0.05		1.43694	1.051; 1.965	0.0233
Indirect	1.0392	1.001; 1.078	0.0419		1.03492	1.003; 1.068	0.0315		1.02399	0.997; 1.052	0.0864		1.04539	0.990; 1.104	0.111		1.01001	0.997; 1.023	0.131
Direct and indirect effects of rs7081476 on DM in MESA
MESA:
	HR	CI	P
		HbA1c->DM
Direct	1.14521	0.543; 2.417	0.722
Indirect	2.2733	1.049; 4.925	0.037
		BG->DM
Direct	1.54897	1.029; 2.332	0.036
Indirect	1.41357	0.836; 2.389	0.196
Direct:	The effect of the SNP on the disease (measured by HR) through mechanisms other than the endophenotype.
Indirect:	The effect of the SNP on the disease (measured by HR) through the endophenotype.
Total:	The total effect of the SNP on the disease (measured by HR).

## Sheet: rs1869717
Direct and indirect effects of rs1869717 on CHD, HF, and stroke in ARIC
ARIC:
	HR	CI	P		HR	CI	P		HR	CI	P
		DBP->CHD				DBP->HF				DBP->Stroke
Direct	1.7514	1.486; 2.064	2.15e-11		1.35808	1.073; 1.718	0.0108		1.49822	1.106; 2.030	0.009
Indirect	1.00003	0.995; 1.005	0.99		0.998027	0.992; 1.005	0.551		0.990396	0.977; 1.004	0.163
		TC->CHD				TC->HF				TC->Stroke
Direct	1.73565	1.453; 2.073	1.16e-09		1.35514	1.050; 1.749	0.0195		1.48808	1.047; 2.115	0.0266
Indirect	1.01343	0.994; 1.033	0.18		1.00309	0.996; 1.010	0.386		1.00531	0.994; 1.016	0.339
Direct:	The effect of the SNP on the disease (measured by HR) through mechanisms other than the endophenotype.
Indirect:	The effect of the SNP on the disease (measured by HR) through the endophenotype.
Total:	The total effect of the SNP on the disease (measured by HR).
FHS C1: The measurements of TG were not available at the beginning of the follow-up in FHS C1
