# Supplementary material for: Pleiotropic Meta-Analyses of Longitudinal Studies Discover Novel Genetic Variants Associated with Age-Related Diseases
Source: Front Genet. 2016 Oct 13;7:179. doi: 10.3389/fgene.2016.00179 (PMC5061751; doi:10.3389/fgene.2016.00179)
Supplement: Table S4 — The information extracted from the GTEx database (as of Sep 2016) of the eQTLs in the nearby or associated genes in moderate or modest LD with the identified SNPs. Rs7069690 and rs12573313 are in LD with the identified SNP rs7081476, which is an eQTL per se. Rs7280422 and rs11910387 are in LD with rs460976. Rs72974405 and rs9829771 are in LD with rs7632505. Gencode ID: Ensembl ID; Effect size, P-value: the effect size and p-value of the association test of the gene expression; Tissue: the tissue in which the gene expression is measured. [file Table4.XLSX]

## Sheet: rs7081476
Gencode Id	Gene Symbol	SNP Id	P-Value	Effect Size	Tissue
ENSG00000120539.10	MASTL	rs7081476	9.2e-06	-0.61	Muscle - Skeletal
ENSG00000099246.12	RAB18	rs7081476	4.8e-05	0.4	Adipose - Subcutaneous

## Sheet: rs7069690
Gencode Id	Gene Symbol	SNP Id	P-Value	Effect Size	Tissue
ENSG00000230445.4	LRRC37A6P	rs7069690	2.4e-07	-0.55	Heart - Left Ventricle
ENSG00000120539.10	MASTL	rs7069690	2.4e-07	-0.37	Skin - Sun Exposed (Lower leg)
ENSG00000232224.1	LINC00202-1	rs7069690	7.9e-07	0.48	Nerve - Tibial
ENSG00000236983.1	LINC00614	rs7069690	2.8e-06	0.46	Thyroid
ENSG00000120539.10	MASTL	rs7069690	5.2e-06	-0.61	Colon - Sigmoid
ENSG00000107890.12	ANKRD26	rs7069690	6.5e-06	-0.39	Esophagus - Muscularis
ENSG00000230445.4	LRRC37A6P	rs7069690	7e-06	-0.49	Cells - Transformed fibroblasts
ENSG00000260151.1	RP11-748L13.6	rs7069690	1.3e-05	0.45	Thyroid
ENSG00000236983.1	LINC00614	rs7069690	4.3e-05	0.74	Brain - Cerebellum

## Sheet: rs12573313
Gencode Id	Gene Symbol	SNP Id	P-Value	Effect Size	Tissue
ENSG00000230445.4	LRRC37A6P	rs12573313	2.8e-07	-0.54	Heart - Left Ventricle
ENSG00000120539.10	MASTL	rs12573313	1.1e-06	-0.35	Skin - Sun Exposed (Lower leg)
ENSG00000236983.1	LINC00614	rs12573313	2e-06	0.46	Thyroid
ENSG00000107890.12	ANKRD26	rs12573313	8.5e-06	-0.38	Esophagus - Muscularis
ENSG00000232224.1	LINC00202-1	rs12573313	1.4e-05	0.42	Nerve - Tibial
ENSG00000230445.4	LRRC37A6P	rs12573313	1.7e-05	-0.47	Cells - Transformed fibroblasts
ENSG00000120539.10	MASTL	rs12573313	2.2e-05	-0.57	Colon - Sigmoid
ENSG00000260151.1	RP11-748L13.6	rs12573313	2.7e-05	0.43	Thyroid

## Sheet: rs7280422
Gencode Id	Gene Symbol	SNP Id	P-Value	Effect Size	Tissue
ENSG00000157601.9	MX1	rs7280422	5.3e-15	0.49	Cells - Transformed fibroblasts
ENSG00000157601.9	MX1	rs7280422	1.9e-07	0.45	Testis
ENSG00000157601.9	MX1	rs7280422	3.4e-06	0.32	Artery - Tibial

## Sheet: rs11910387
Gencode Id	Gene Symbol	SNP Id	P-Value	Effect Size	Tissue
ENSG00000183486.8	MX2	rs11910387	9.4e-09	-0.46	Adipose - Subcutaneous
ENSG00000183486.8	MX2	rs11910387	1.3e-07	-0.38	Skin - Sun Exposed (Lower leg)

## Sheet: rs72974405
Gencode Id	Gene Symbol	SNP Id	P-Value	Effect Size	Tissue
ENSG00000065485.13	PDIA5	rs72974405	1.1e-05	0.56	Artery - Tibial

## Sheet: rs9829771
Gencode Id	Gene Symbol	SNP Id	P-Value	Effect Size	Tissue
ENSG00000065485.13	PDIA5	rs9829771	6.3e-06	0.56	Artery - Tibial
