# Supplementary material for: Pleiotropic Meta-Analyses of Longitudinal Studies Discover Novel Genetic Variants Associated with Age-Related Diseases
Source: Front Genet. 2016 Oct 13;7:179. doi: 10.3389/fgene.2016.00179 (PMC5061751; doi:10.3389/fgene.2016.00179)
Supplement: Table S5 — The regulatory characterization extracted from the ENCODE and Roadmap databases using HaploReg v3 of the seven identified SNPs together with the variants in high LD (r2 > 0.8). AFR, AMR, ASN, EUR: The MAFs of this variant in African, American, Asian and European populations; Promoter_ENCODE, Enhancer_ENCODE, Promoter_Roadmap, Enhancer_Roadmap: The promoter or enhancer information including the promoter or enhancer type and the cell line of this variant in the ENCODE and Roadmap databases. [file Table5.XLSX]

## Sheet: rs7081476
chr	pos	r2	D'	is_query_snp	rsID	ref	alt	AFR	AMR	ASN	EUR	GERP_cons	SiPhy_cons	Promoter_ENCODE	Enhancer_ENCODE	Promoter_Roadmap	Enhancer_Roadmap	DNAse	Proteins	eQTL	Motifs	GENCODE_id	GENCODE_name	GENCODE_direction	GENCODE_distance	RefSeq_id	RefSeq_name	RefSeq_direction	RefSeq_distance	dbSNP_functional_annotation
10	27241143	0.95	1	0	rs79127945	G	A	0.04	0.13	0.03	0.03	0	0	.	.	.	CD34.C,12_EnhWk2;PFM.1,14_Enh	Duke,GM18507,None	.	.	.	ENSG00000236983.1	LINC00614	5	7795	NR_026795	NCRNA00202	5	10212	.
10	27242377	0.82	0.91	0	rs148473220	T	C	0.002	0.02	0.0035	0.03	0	0	.	.	.	PFM.2,12_EnhWk2;PFM.3,14_Enh;PFM.1,14_Enh	.	.	.	Dbx1;Dmbx1;Fox;Foxa_known1;Foxa_known2;Foxa_known3;Foxa_known4;Foxc1_1;Foxd3;Foxf1;Foxi1;Foxj1_1;Foxj1_2;Foxj2_1;Foxk1;Foxl1_1;Foxo_1;Foxo_3;Foxp1;Foxq1;HDAC2_disc2;Ncx_2;OTX;Pou3f2_2;Pou3f4;Pou6f1_1;TATA_known1;p300_disc3	ENSG00000236983.1	LINC00614	5	9029	NR_026795	NCRNA00202	5	11446	.
10	27258670	1	1	1	rs7081476	G	C	0.05	0.14	0.03	0.03	0	0	.	GM12878,5_Strong_Enhancer	.	.	.	.	.	CEBPB_known5	ENSG00000107890.12	ANKRD26	3	22172	NR_026795	NCRNA00202	5	27739	.
10	27259075	1	1	0	rs75888848	G	C	0.05	0.14	0.03	0.03	0	0	.	GM12878,4_Strong_Enhancer	.	.	.	.	.	HDAC2_disc2;RREB-1_2;Sox_6;Sox_7;Zfp105	ENSG00000107890.12	ANKRD26	3	21767	NR_026795	NCRNA00202	5	28144	.
10	27259234	1	1	0	rs79280088	A	C	0.15	0.14	0.03	0.03	0	0	.	GM12878,4_Strong_Enhancer	LV,4_TssWk	.	.	.	.	CAC-binding-protein;Hic1_3;PPAR_2;Pax-4_3;SP2_disc2	ENSG00000107890.12	ANKRD26	3	21608	NR_026795	NCRNA00202	5	28303	.
10	27259964	1	1	0	rs73596338	G	C	0.38	0.18	0.03	0.03	0	0	.	GM12878,5_Strong_Enhancer	.	.	UW,GM06990,None	.	.	DMRT2;Evi-1_4;Fox;Foxa_disc1;Foxa_known1;Foxa_known2;Foxa_known3;Foxc1_1;Foxd1_2;Foxf1;Foxi1;Foxj1_2;Foxj2_1;Foxk1;Foxl1_1;Foxo_1;Foxo_2;Foxo_3;Foxo_4;HDAC2_disc2;HMG-IY_2;Pou2f2_known1;Sox_6;Sox_7;TCF12_disc2;p300_disc3	ENSG00000107890.12	ANKRD26	3	20878	NR_026795	NCRNA00202	5	29033	.
10	27260309	1	1	0	rs114551757	C	G	0.05	0.14	0.03	0.03	0	0	.	GM12878,5_Strong_Enhancer	.	.	.	.	.	DMRT1	ENSG00000107890.12	ANKRD26	3	20533	NR_026795	NCRNA00202	5	29378	.
10	27271427	0.84	1	0	rs78379439	T	C	0.09	0.14	0.02	0.03	0	0	.	.	.	.	.	.	.	Hoxa13;Hoxd10	ENSG00000107890.12	ANKRD26	3	9415	NM_014915	ANKRD26	3	21616	.
10	27275804	0.84	1	0	rs149490734	T	C	0.09	0.14	0.02	0.03	0	0	.	.	.	.	.	.	.	DMRT2;DMRT4	ENSG00000107890.12	ANKRD26	3	5038	NM_014915	ANKRD26	3	17239	.
10	27287820	0.81	1	0	rs79497768	G	A	0.09	0.15	0.02	0.04	0	0	.	.	.	.	.	.	.	DMRT2;Pax-5_disc4;SP1_disc3;TATA_disc7	ENSG00000107890.12	ANKRD26	0	0	NM_014915	ANKRD26	3	5223	.
10	27289868	0.84	1	0	rs144079251	C	T	0.09	0.14	0.02	0.03	0	0	.	.	.	.	.	.	.	CTCF_disc8;Ets_disc9;Irf_disc4;Irf_disc5;Myf_1;RXRA_disc2;Rad21_disc1;Rad21_disc10;Rad21_disc7;SMC3_disc1;SMC3_disc3;SP1_disc3;SP1_known1;SP1_known2;TATA_disc4	ENSG00000107890.12	ANKRD26	0	0	NM_014915	ANKRD26	3	3175	.

## Sheet: rs1869717
chr	pos	r2	D	is_query_snp	rsID	ref	alt	AFR	AMR	ASN	EUR	GERP_cons	SiPhy_cons	Promoter_ENCODE	Enhancer_ENCODE	Promoter_Roadmap	Enhancer_Roadmap	DNAse	Proteins	eQTL	Motifs	GENCODE_id	GENCODE_name	GENCODE_direction	GENCODE_distance	RefSeq_id	RefSeq_name	RefSeq_direction	RefSeq_distance	dbSNP_functional_annotation
4	140749176	1	1	0	rs6819206	C	T	0.14	0.04	0.01	0.02	0	0	.	.	.	.	.	.	.	Nrf1_known2	ENSG00000196782.7	MAML3	0	0	NM_018717	MAML3	0	0	INT
4	140749447	0.94	1	0	rs141111955	AAGC	A	0.002	0.03	0	0.02	0	0	.	.	.	CD15.P,11_EnhWk1	.	.	.	DMRT7;FAC1;Foxo_3;Foxp1;Irf_disc3;Irf_known3;Mef2_disc1;Mef2_known3;Mef2_known4;Nanog_disc2;Pou3f2_2;RREB-1_2;Sox_1;Sox_13;Sox_2;Sox_6;Sox_7;p300_disc5	ENSG00000196782.7	MAML3	0	0	NM_018717	MAML3	0	0	INT
4	140749488	1	1	0	rs6536500	T	C	0.43	0.05	0.02	0.02	0	0	.	.	.	CD15.P,11_EnhWk1	.	.	.	ATF3_known6;ATF3_known7;ATF3_known8;XBP-1_1;XBP-1_2;YY1_disc2;p53_2	ENSG00000196782.7	MAML3	0	0	NM_018717	MAML3	0	0	INT
4	140749590	1	1	0	rs6536502	G	A	0.21	0.04	0.01	0.02	0	0	.	.	.	CD15.P,11_EnhWk1	.	.	.	Zfp410	ENSG00000196782.7	MAML3	0	0	NM_018717	MAML3	0	0	INT
4	140751121	1	1	1	rs1869717	G	C	0.42	0.06	0.02	0.02	0	0	.	.	.	ADI.NUC,11_EnhWk1;CD15.P,11_EnhWk1	UW,HMVEC-LLy,None;UW,HMVEC-dBl-Neo,None	.	.	BCL_disc1;EWSR1-FLI1;Elf5;GATA_disc3;GR_disc4;Irf_disc5;Maf_known2;PU.1_known1;Pax-5_disc4;YY1_disc1	ENSG00000196782.7	MAML3	0	0	NM_018717	MAML3	0	0	INT
4	140751527	0.94	1	0	rs6826902	A	G	0.35	0.05	0.02	0.02	0	0	.	.	.	.	.	.	.	Hmbox1;Pou2f2_known2;Pou2f2_known8;Pou3f2_2;Pou3f2_3;STAT_known15;TEF	ENSG00000196782.7	MAML3	0	0	NM_018717	MAML3	0	0	INT
4	140751857	0.94	1	0	rs6832911	T	C	0.35	0.05	0.02	0.02	0	0	.	.	.	PFM.2,11_EnhWk1;PFM.3,11_EnhWk1	.	.	.	Sin3Ak-20_disc5	ENSG00000196782.7	MAML3	0	0	NM_018717	MAML3	0	0	INT
4	140751911	0.94	1	0	rs10032570	C	G	0.35	0.05	0.02	0.02	0	0	.	.	.	PFM.2,11_EnhWk1;PFM.3,11_EnhWk1	.	.	.	Evi-1_4;Pax-4_4;Pax-4_5	ENSG00000196782.7	MAML3	0	0	NM_018717	MAML3	0	0	INT
4	140753347	0.88	1	0	rs141980880	C	T	0.002	0.03	0	0.02	0	0	.	.	.	PFM.3,11_EnhWk1;PFM.1,14_Enh;PFM.2,14_Enh	AWG,NHEK,None	.	.	Ets_disc7;Ets_known3;HNF4_known5;Irf_disc5;Myf_1;NRSF_disc5;RXRA_known3;STAT_known9;Znf143_disc4	ENSG00000196782.7	MAML3	0	0	NM_018717	MAML3	0	0	INT
4	140753352	0.83	0.94	0	rs34792891	G	A	0.19	0.04	0.02	0.02	0	0	.	.	.	PFM.3,11_EnhWk1;PFM.1,14_Enh;PFM.2,14_Enh	AWG,NHEK,None	.	.	GLI;HNF4_known5;Myf_1;NRSF_disc5;RXRA_known3;Znf143_disc3;Znf143_disc4	ENSG00000196782.7	MAML3	0	0	NM_018717	MAML3	0	0	INT
4	140753436	0.94	1	0	rs201908555	A	AT	0.2	0.04	0.01	0.02	0	0	.	.	.	PFM.3,11_EnhWk1;PFM.1,14_Enh;PFM.2,14_Enh;PFK.3,12_EnhWk2;NCC.COR2,11_EnhWk1	AWG,NHEK,None	.	.	Dbx1;Foxa_known2;Foxk1;Foxo_3;Foxp1;HNF1_7;Irf_disc3;Mef2_disc1;Mef2_known2;Mef2_known3;Mef2_known5;Ncx_2;Pou2f2_known2;TATA_known1;p300_disc5	ENSG00000196782.7	MAML3	0	0	NM_018717	MAML3	0	0	INT
4	140753442	0.94	1	0	rs201689749	A	AT	0.21	0.04	0.02	0.02	0	0	.	.	.	PFM.3,11_EnhWk1;PFM.1,14_Enh;PFM.2,14_Enh;PFK.3,12_EnhWk2;NCC.COR2,11_EnhWk1	AWG,NHEK,None	.	.	Foxp1;HNF1_7;Hoxa10;Mef2_disc1;Mef2_known2;Mef2_known3;Mef2_known5;Zfp105	ENSG00000196782.7	MAML3	0	0	NM_018717	MAML3	0	0	INT
4	140753561	1	1	0	rs10020277	T	C	0.34	0.05	0.02	0.02	0	0	.	.	.	PFM.3,11_EnhWk1;PFM.1,14_Enh;PFM.2,14_Enh;PFK.3,12_EnhWk2;NCC.COR2,11_EnhWk1	.	.	.	ATF3_disc3;BCL_disc9;E2A_3;HEY1_disc2;Klf7;Lmo2-complex_1;Myf_3;NF-E2_disc3;NRSF_disc5;SRF_disc2;STAT_disc7;TCF12_disc1;TCF12_disc3;YY1_disc4;ZEB1_disc1;ZEB1_known3	ENSG00000196782.7	MAML3	0	0	NM_018717	MAML3	0	0	INT
4	140753758	0.94	1	0	rs10018075	A	T	0.33	0.05	0.01	0.02	0	0	.	.	BN.GM2,6_TssD2;PANC.I,4_TssWk	PFM.3,11_EnhWk1;PFM.1,14_Enh;PFK.3,12_EnhWk2;NCC.COR2,11_EnhWk1;LIV.A,11_EnhWk1;IPS.15,11_EnhWk1;BN.FE2,11_EnhWk1;PFM.2,11_EnhWk1;IPS.18,11_EnhWk1;HUES6,11_EnhWk1;HUES48,11_EnhWk1	.	.	.	RBP-Jkappa_1;RBP-Jkappa_2	ENSG00000196782.7	MAML3	0	0	NM_018717	MAML3	0	0	INT
4	140753997	0.88	1	0	rs146840078	T	C	0.002	0.03	0	0.02	0	0	.	.	BN.GM2,6_TssD2;PANC.I,4_TssWk	PFM.3,11_EnhWk1;PFM.1,14_Enh;NCC.COR2,11_EnhWk1;BN.FE2,11_EnhWk1;PFM.2,11_EnhWk1;IPS.18,11_EnhWk1;HUES6,11_EnhWk1;HUES48,11_EnhWk1;KID.FE,11_EnhWk1;BN.FE0,11_EnhWk1	.	.	.	Cdx	ENSG00000196782.7	MAML3	0	0	NM_018717	MAML3	0	0	INT
4	140756473	0.82	0.94	0	rs77847912	T	C	0.002	0.03	0	0.02	0	0	.	HepG2,4_Strong_Enhancer	.	PFM.3,13_EnhA;KID.FE,11_EnhWk1;LIV.A,11_EnhWk1;LNG.FE,11_EnhWk1;ADI.NUC,11_EnhWk1;HD.CD56MESC,11_EnhWk1;H1.DMSC,14_Enh;CD34.MBP1562,11_EnhWk1;BR.MYO,11_EnhWk1;PFM.2,11_EnhWk1	AWG,HMEC,None;AWG,Th1,None;Duke,Melano,None;UW,BE2_C,None;UW,HRCEpiC,None;UW,SK-N-MC,None	HepG2,FOXA1,HudsonAlpha,None;HepG2,HEY1,HudsonAlpha,None;HepG2,HNF4A,HudsonAlpha,None;HepG2,P300,HudsonAlpha,None;HepG2,POL2,HudsonAlpha,None;HepG2,RXRA,HudsonAlpha,None	.	DMRT1;DMRT3	ENSG00000196782.7	MAML3	0	0	NM_018717	MAML3	0	0	INT
4	140757525	0.88	1	0	rs115173483	A	C	0.002	0.03	0	0.02	0	0	.	Huvec,7_Weak_Enhancer;HepG2,7_Weak_Enhancer	.	PFM.3,13_EnhA;KID.FE,11_EnhWk1;HD.CD56MESC,11_EnhWk1;H1.DMSC,14_Enh;PFM.1,11_EnhWk1;HUES6,11_EnhWk1;H9,11_EnhWk1;ES.I3,11_EnhWk1;HD.CD184EC,11_EnhWk1;IPS.20,11_EnhWk1;PFM.2,11_EnhWk1;H1,11_EnhWk1;H1.BMP4DM,11_EnhWk1;HUES64,11_EnhWk1	AWG,HUVEC,None;UW,HMVEC-LLy,None;UW,HMVEC-dLy-Ad,None;UW,HMVEC-dLy-Neo,None	.	.	.	ENSG00000196782.7	MAML3	0	0	NM_018717	MAML3	0	0	INT
4	140758211	0.88	0.94	0	rs13102155	T	G	0.06	0.03	0.01	0.02	0	0	.	.	.	.	.	.	.	ERalpha-a_known3;Ets_disc7;Znf143_disc3	ENSG00000196782.7	MAML3	0	0	NM_018717	MAML3	0	0	INT
4	140758635	0.94	1	0	rs28530781	C	G	0.06	0.03	0.01	0.02	0	0	.	.	.	.	.	.	.	ERalpha-a_disc4;Maf_disc1;Maf_known1;NF-E2_disc1;Nrf-2_2;Nrf-2_3;TCF11::MafG	ENSG00000196782.7	MAML3	0	0	NM_018717	MAML3	0	0	INT
4	140758839	0.94	1	0	rs28520297	C	T	0.07	0.03	0.01	0.02	0	0	.	.	.	.	.	.	.	Maf_known1;NRSF_disc9;Rad21_disc7;SETDB1_disc1;Zfx;Znf143_disc3	ENSG00000196782.7	MAML3	0	0	NM_018717	MAML3	0	0	INT
4	140758861	0.94	1	0	rs28546210	G	A	0.07	0.03	0.01	0.02	0	0	.	.	.	.	.	.	.	LXR_2;Nr2f2;T3R	ENSG00000196782.7	MAML3	0	0	NM_018717	MAML3	0	0	INT
4	140758907	0.94	1	0	rs28392519	C	G	0.07	0.03	0.01	0.02	0	0	.	.	.	.	.	.	.	Mef2_known5;Zfp187	ENSG00000196782.7	MAML3	0	0	NM_018717	MAML3	0	0	INT
4	140758961	1	1	0	rs28633268	T	C	0.07	0.04	0.01	0.02	0	0	.	.	.	.	.	.	.	Ik-2_1;LUN-1	ENSG00000196782.7	MAML3	0	0	NM_018717	MAML3	0	0	INT
4	140759137	1	1	0	rs34254201	T	C	0.05	0.03	0.01	0.02	0	0	.	.	.	.	.	.	.	Foxa_disc1;Foxa_known3;HDAC2_disc2	ENSG00000196782.7	MAML3	0	0	NM_018717	MAML3	0	0	INT
4	140759522	0.94	1	0	rs6838485	T	A	0.01	0.03	0	0.02	0	0	.	.	.	BN.GM2,11_EnhWk1;LNG.FE,11_EnhWk1	.	.	.	Hsf_known2	ENSG00000196782.7	MAML3	0	0	NM_018717	MAML3	0	0	INT
4	140760330	0.88	0.94	0	rs112093069	G	T	0.02	0.03	0	0.02	0	0	.	.	.	BN.GM2,11_EnhWk1;LNG.FE,11_EnhWk1;ADI.MSC,11_EnhWk1;ADI.NUC,11_EnhWk1;SK.MUS62,11_EnhWk1;PFM.2,11_EnhWk1;LV,11_EnhWk1;BN.FE0,11_EnhWk1	AWG,HSMMtube,None	.	.	UF1H3BETA	ENSG00000196782.7	MAML3	0	0	NM_018717	MAML3	0	0	INT
4	140760392	0.88	0.94	0	rs79017012	G	A	0.02	0.02	0	0.02	0	0	.	HepG2,6_Weak_Enhancer	.	BN.GM2,11_EnhWk1;LNG.FE,11_EnhWk1;ADI.MSC,11_EnhWk1;ADI.NUC,11_EnhWk1;SK.MUS62,11_EnhWk1;PFM.2,11_EnhWk1;LV,11_EnhWk1;BN.FE0,11_EnhWk1	.	.	.	Sin3Ak-20_disc4;Smad3_2	ENSG00000196782.7	MAML3	0	0	NM_018717	MAML3	0	0	INT
4	140760502	0.88	0.94	0	rs78807889	A	G	0.08	0.03	0	0.02	0	0	.	HepG2,6_Weak_Enhancer	.	BN.GM2,11_EnhWk1;LNG.FE,11_EnhWk1;ADI.MSC,11_EnhWk1;ADI.NUC,11_EnhWk1;BN.FE0,11_EnhWk1;BN.FE1,11_EnhWk1;BN.FE2,11_EnhWk1	.	.	.	.	ENSG00000196782.7	MAML3	0	0	NM_018717	MAML3	0	0	INT
4	140762603	0.88	1	0	rs115597014	T	C	0.0041	0.03	0	0.02	0	0	.	HepG2,4_Strong_Enhancer;H1,7_Weak_Enhancer;K562,6_Weak_Enhancer	DUO.MUC61,6_TssD2;LIV.A,2_TssF;ST.MUC,6_TssD2;PANC.I,4_TssWk	HRT.FE,11_EnhWk1;ADI.NUC,12_EnhWk2;CD34.MBP1536,11_EnhWk1;HD.CD184EC,11_EnhWk1;BN.GM2,11_EnhWk1;CD34.C,11_EnhWk1;CD34.MBP1480,11_EnhWk1;LNG.FE,11_EnhWk1;CD34.MBP1508,11_EnhWk1;CD15.P,13_EnhA;PANC,11_EnhWk1;CD34.MBP1549,11_EnhWk1;R.MUC31,11_EnhWk1;IPS.20,11_EnhWk1;PFM.2,11_EnhWk1;BN.SN,11_EnhWk1;NCC.COR2,11_EnhWk1;NCC.GED2,11_EnhWk1;BN.AC,12_EnhWk2;BN.FE2,11_EnhWk1;BN.AG,12_EnhWk2;CD34.P,13_EnhA;B…	.	HepG2,CTCF,Broad,None;HepG2,HEY1,HudsonAlpha,None;HepG2,POL2,HudsonAlpha,None;K562,GATA2,UChicago,None	.	Hdx;Nkx2_11;Nkx2_4	ENSG00000196782.7	MAML3	0	0	NM_018717	MAML3	0	0	INT
4	140767792	0.82	0.94	0	rs79870830	A	G	0.08	0.03	0	0.02	0	0	.	.	.	CD15.P,14_Enh	.	.	.	THAP1_disc1	ENSG00000196782.7	MAML3	0	0	NM_018717	MAML3	0	0	INT
4	140767934	0.88	1	0	rs73854388	C	T	0.23	0.04	0.01	0.02	0	0	.	.	.	CD15.P,11_EnhWk1;PANC.I,11_EnhWk1;HD.CD184EC,11_EnhWk1	.	.	.	Mef2_known5	ENSG00000196782.7	MAML3	0	0	NM_018717	MAML3	0	0	INT
4	140768257	0.88	1	0	rs115437324	C	G	0.002	0.02	0	0.02	0	0	.	.	.	PANC.I,11_EnhWk1;HD.CD184EC,11_EnhWk1;H1,11_EnhWk1;BN.FE2,11_EnhWk1;BN.GM2,11_EnhWk1;HD.CD56MESC,11_EnhWk1	.	.	.	CAC-binding-protein;EWSR1-FLI1;GATA_known8;MAZ;Pax-4_5;SP1_disc3;SP1_known1;SP1_known4;TFII-I	ENSG00000196782.7	MAML3	0	0	NM_018717	MAML3	0	0	INT
4	140768563	0.88	1	0	rs138809551	C	A	0.002	0.02	0	0.02	0	0	.	.	.	PANC.I,11_EnhWk1;HD.CD184EC,11_EnhWk1;H1,11_EnhWk1;BN.FE2,11_EnhWk1;BN.GM2,11_EnhWk1;HD.CD56MESC,11_EnhWk1;IPS.20,11_EnhWk1;NCC.GED2,11_EnhWk1;HUES48,11_EnhWk1;HUES6,11_EnhWk1;IPS.18,11_EnhWk1;H1.DNP,14_Enh;IPS.15,11_EnhWk1;HUES64,11_EnhWk1	.	.	.	Foxj1_1;Gfi1_3;Gfi1b	ENSG00000196782.7	MAML3	0	0	NM_018717	MAML3	0	0	INT

## Sheet: rs12420422
chr	pos	r2	D'	is_query_snp	rsID	ref	alt	AFR	AMR	ASN	EUR	GERP_cons	SiPhy_cons	Promoter_ENCODE	Enhancer_ENCODE	Promoter_Roadmap	Enhancer_Roadmap	DNAse	Proteins	eQTL	Motifs	GENCODE_id	GENCODE_name	GENCODE_direction	GENCODE_distance	RefSeq_id	RefSeq_name	RefSeq_direction	RefSeq_distance	dbSNP_functional_annotation
11	122790137	0.9	1	0	rs118028238	T	C	0	0	0.02	0.01	0	0	.	.	.	.	.	.	.	HNF1_5;Pou2f2_known2;Pou2f2_known6	ENSG00000109944.5	C11orf63	0	0	NM_024806	C11orf63	0	0	INT
11	122801551	1	1	0	rs117202989	G	T	0	0	0.09	0.01	0	0	.	.	.	.	.	.	.	GZF1;ZEB1_known2	ENSG00000109944.5	C11orf63	0	0	NM_024806	C11orf63	0	0	INT
11	122801678	1	1	0	rs77452116	G	T	0	0	0.09	0.01	0	0	.	.	.	.	.	.	.	ELF1_disc1;ELF1_known1;Elf3	ENSG00000109944.5	C11orf63	0	0	NM_024806	C11orf63	0	0	INT
11	122805000	1	1	0	rs201723289	GGAGACAGT	G	0	0	0.06	0.01	0	0	.	.	.	.	.	.	.	Foxa_known1;Foxa_known2;Foxa_known4;Foxd3;Foxf1;Foxi1;Foxj1_1;Foxj2_1;Foxo_3;HDAC2_disc2;Pou3f2_2;TATA_known1	ENSG00000109944.5	C11orf63	0	0	NM_024806	C11orf63	0	0	INT
11	122805487	1	1	0	rs34653644	A	G	0	0	0.09	0.01	0	0	.	.	.	.	Duke,Fibrobl,None	.	.	.	ENSG00000109944.5	C11orf63	0	0	NM_024806	C11orf63	0	0	SYN
11	122806714	1	1	0	rs76439431	T	G	0	0	0.09	0.01	0	0	.	.	.	.	.	.	.	Foxa_disc2;Foxa_known3;Mrg1::Hoxa9_2;TATA_disc1;YY1_known2;YY1_known3	ENSG00000109944.5	C11orf63	0	0	NM_024806	C11orf63	0	0	INT
11	122808105	0.8	1	0	rs149050775	C	T	0	0	0	0.01	0	0	.	.	.	.	.	.	.	CEBPB_known1;CEBPB_known6;Evi-1_2;HDAC2_disc6;Pax-4_2	ENSG00000109944.5	C11orf63	0	0	NM_024806	C11orf63	0	0	INT
11	122809221	1	1	0	rs7123335	A	G	0.05	0.0028	0.09	0.01	0	0	.	.	.	.	.	.	.	AIRE_1	ENSG00000109944.5	C11orf63	0	0	NM_024806	C11orf63	0	0	INT
11	122813171	1	1	0	rs57998973	A	G	0	0	0.09	0.01	0	0	.	.	.	.	.	.	.	AhR_1	ENSG00000109944.5	C11orf63	0	0	NM_024806	C11orf63	0	0	INT
11	122814156	1	1	0	rs76198704	C	A	0	0	0.09	0.01	0	0	.	.	.	.	.	.	.	Nkx3_1	ENSG00000109944.5	C11orf63	0	0	NM_024806	C11orf63	0	0	INT
11	122814993	1	1	0	rs78739457	G	A	0	0	0.09	0.01	0	0	.	.	.	.	.	.	.	Gfi1_3;SREBP_known1	ENSG00000109944.5	C11orf63	0	0	NM_024806	C11orf63	0	0	INT
11	122818021	1	1	0	rs2306071	A	G	0	0	0.1	0.01	0	0	.	.	.	.	.	.	.	.	ENSG00000109944.5	C11orf63	0	0	NM_024806	C11orf63	0	0	INT
11	122818668	1	1	0	rs75963501	T	C	0.0041	0	0.09	0.01	0	0	.	.	.	.	.	.	.	CTCF_disc4;Egr-1_disc5;STAT_disc7;VDR_2;VDR_4;Zic_2;Zic_3;Znf143_disc3	ENSG00000109944.5	C11orf63	0	0	NM_024806	C11orf63	0	0	INT
11	122819322	1	1	0	rs79004015	A	C	0	0	0.1	0.01	0	0	.	.	.	.	.	.	.	CEBPB_known5;FAC1;p300_disc2	ENSG00000109944.5	C11orf63	0	0	NM_024806	C11orf63	0	0	INT
11	122819899	1	1	0	rs76541048	CT	C	0.002	0	0.1	0.01	0	0	.	HepG2,6_Weak_Enhancer	.	.	AWG,Th1,None	.	.	.	ENSG00000109944.5	C11orf63	0	0	NM_024806	C11orf63	0	0	INT
11	122820080	1	1	0	rs77036175	G	A	0	0	0.08	0.01	0	0	.	HepG2,6_Weak_Enhancer;GM12878,6_Weak_Enhancer	.	CD4.MP,12_EnhWk2	AWG,Th1,None	K562,IRF1,Stanford,IFNa30	.	.	ENSG00000109944.5	C11orf63	0	0	NM_024806	C11orf63	0	0	INT
11	122820085	1	1	0	rs74735655	G	T	0	0	0.08	0.01	0	0	.	HepG2,6_Weak_Enhancer;GM12878,6_Weak_Enhancer	.	CD4.MP,12_EnhWk2	AWG,Th1,None	K562,IRF1,Stanford,IFNa30	.	NRSF_known3	ENSG00000109944.5	C11orf63	0	0	NM_024806	C11orf63	0	0	INT
11	122824657	1	1	0	rs58946989	G	A	0.05	0.0028	0.08	0.01	0	0	.	.	.	.	.	.	.	.	ENSG00000109944.5	C11orf63	0	0	NM_024806	C11orf63	0	0	INT
11	122825738	1	1	0	rs75227786	A	G	0.05	0.0028	0.08	0.01	0	0	.	.	.	ES.WA7,12_EnhWk2;ES.I3,12_EnhWk2	.	.	.	DMRT7;Irf_known1;Irf_known10;Irf_known11;Irf_known2;Irf_known6;Irf_known9;Mef2_disc2;SRF_known3;STAT_disc3	ENSG00000109944.5	C11orf63	0	0	NM_024806	C11orf63	0	0	INT
11	122826646	1	1	0	rs74654558	T	C	0.05	0.0028	0.08	0.01	0	0	.	.	.	.	.	.	.	DBP	ENSG00000109944.5	C11orf63	0	0	NM_024806	C11orf63	0	0	INT
11	122827391	1	1	0	rs57550126	C	T	0	0	0.08	0.01	0	0	.	.	.	.	.	.	.	AP-1_disc4	ENSG00000109944.5	C11orf63	0	0	NM_024806	C11orf63	0	0	INT
11	122830264	1	1	0	rs76252188	C	A	0.05	0.0028	0.08	0.01	0	0	.	.	.	.	.	.	.	NF-I_1	ENSG00000109944.5	C11orf63	0	0	NM_024806	C11orf63	0	0	U3
11	122830663	1	1	0	rs75993858	C	T	0	0	0.08	0.01	0	0	.	.	.	.	.	.	.	CAC-binding-protein;En-1_2;Hic1_1;Zfx	ENSG00000109944.5	C11orf63	3	156	NM_024806	C11orf63	3	232	.
11	122831833	1	1	0	rs74986796	G	T	0	0	0.08	0.01	0	0	.	.	.	.	.	.	.	Myb_1;Myf_4	ENSG00000109944.5	C11orf63	3	1326	NM_024806	C11orf63	3	1402	.
11	122839370	1	1	0	rs76611967	C	A	0	0	0.09	0.01	0	0	.	.	.	.	.	.	.	AIRE_2;Foxa_known4;Foxq1;GATA_known1;PLZF	ENSG00000109944.5	C11orf63	3	8863	NM_024806	C11orf63	3	8939	.
11	122844507	1	1	0	rs76905576	A	C	0	0	0.08	0.01	0	0	.	.	.	.	Duke,T-47D,None	.	.	AIRE_1;Dobox4;Evi-1_3;Mef2_known1	ENSG00000188909.4	BSX	3	3770	NM_001098169	BSX	3	3848	.
11	122844876	0.83	1	0	rs77269449	A	C	0	0	0.08	0.02	0	0	.	.	.	.	UW,SK-N-MC,None	.	.	PU.1_disc3	ENSG00000188909.4	BSX	3	3401	NM_001098169	BSX	3	3479	.
11	122845286	1	1	0	rs79941222	C	T	0	0	0.12	0.01	1	0	.	.	.	.	.	.	.	Nr2e3	ENSG00000188909.4	BSX	3	2991	NM_001098169	BSX	3	3069	.
11	122845353	1	1	0	rs76745771	A	C	0	0	0.12	0.01	1	0	.	.	.	.	Duke,Hepatocytes,None	.	.	FAC1;RREB-1_2	ENSG00000188909.4	BSX	3	2924	NM_001098169	BSX	3	3002	.
11	122845535	1	1	0	rs77347473	T	C	0	0	0.13	0.01	0	0	.	.	.	.	Duke,8988T,None	.	.	Eomes;ZEB1_known4;p300_disc5	ENSG00000188909.4	BSX	3	2742	NM_001098169	BSX	3	2820	.
11	122849252	1	1	0	rs12575781	A	G	0	0	0.15	0.01	0	0	H1,3_Poised_Promoter	.	IPS.15,1_TssP	CC.TPC,15_EnhP;CD8.NP,15_EnhP;H1,15_EnhP;NCC.GED2,15_EnhP;NCC.COR2,15_EnhP;ES.I3,15_EnhP;H9,15_EnhP;IPS.18,15_EnhP	AWG,HSMM,None;Duke,Hepatocytes,None;Duke,Myometr,None;Duke,Urothelia,UT189;UW,NT2-D1,None	NT2-D1,SUZ12,UCD,None	.	CIZ;PPAR_1;SRF_known2	ENSG00000188909.4	BSX	0	0	NM_001098169	BSX	0	0	INT
11	122850954	1	1	0	rs143221760	GCTTGACTCTGT	G	0.01	0	0.13	0.01	0	0	H1,3_Poised_Promoter	.	IPS.15,1_TssP;ES.I3,1_TssP;H9,1_TssP;NCC.GED2,1_TssP;HUES6,1_TssP;HUES48,1_TssP	BR.MYO,15_EnhP;PFM.1,15_EnhP;BN.GM2,15_EnhP;H1,15_EnhP;IPS.DF19,15_EnhP;ST.SMUS28,15_EnhP;HUES64,15_EnhP;BN.HM150,15_EnhP;IPS.18,15_EnhP;NCC.COR2,15_EnhP	Duke,HSMM_emb,None;Duke,Osteobl,None;Duke,PanIsletD,None;Duke,T-47D,None;Duke,pHTE,None;UW,CD20+,None;UW,NT2-D1,None	H1-hESC,SUZ12,UCD,None	.	GATA_disc5;HNF4_known4;Sin3Ak-20_disc3	ENSG00000188909.4	BSX	0	0	NM_001098169	BSX	0	0	INT
11	122851237	1	1	0	rs77147881	C	G	0	0	0.09	0.01	0	0	H1,3_Poised_Promoter	.	IPS.15,1_TssP	IPS.DF19,15_EnhP;HUES64,15_EnhP;IPS.18,15_EnhP;NCC.COR2,15_EnhP;BN.FE0,15_EnhP	AWG,HSMM,None;AWG,Th1,None;Duke,Myometr,None	NT2-D1,SUZ12,UCD,None	.	UF1H3BETA	ENSG00000188909.4	BSX	0	0	NM_001098169	BSX	0	0	INT
11	122851583	1	1	0	rs76069787	T	C	0	0	0.13	0.01	0	0	H1,3_Poised_Promoter	.	IPS.15,1_TssP	IPS.DF19,15_EnhP;NCC.COR2,15_EnhP	AWG,LNCaP,None;Duke,Fibrobl,None;Duke,LNCaP,androgen;Duke,Myometr,None	.	.	Egr-1_disc2;Eomes;Ets_known1;Ets_known3;GATA_disc3;Nrf-2_1	ENSG00000188909.4	BSX	0	0	NM_001098169	BSX	0	0	INT
11	122852954	1	1	0	rs142734376	C	CA	0.02	0	0.13	0.01	0	0	H1,3_Poised_Promoter	.	BN.GM2,1_TssP;HUES48,1_TssP;HUES64,1_TssP	CD34.MBP1549,15_EnhP;IPS.18,15_EnhP;HUES6,15_EnhP;IPS.15,15_EnhP;IPS.20,15_EnhP;ES.I3,15_EnhP	Duke,CLL,None;Duke,PanIslets,None	.	.	BCL_disc1;BCL_disc4;EWSR1-FLI1;Egr-1_disc2;Ets_known1;GATA_known8;HDAC2_disc6;Maf_known2;Nanog_disc2;PU.1_known1;PU.1_known3;Pax-5_disc4;VDR_2;p300_disc5	ENSG00000188909.4	BSX	5	525	NM_001098169	BSX	5	574	.
11	122853261	1	1	0	rs78780976	C	G	0.15	0.02	0.13	0.01	0	0	.	.	.	HUES48,15_EnhP;BN.GM2,15_EnhP	.	.	.	DMRT5;Spz1_2;ZEB1_known2	ENSG00000188909.4	BSX	5	832	NM_001098169	BSX	5	881	.
11	122854434	1	1	0	rs80253302	A	C	0.17	0.02	0.13	0.01	0	0	H1,3_Poised_Promoter;Huvec,3_Poised_Promoter	.	ES.I3,1_TssP;HUES6,1_TssP;CD3.P,1_TssP;IPS.15,1_TssP;H9,1_TssP;IPS.DF19,1_TssP;COL.SMUS,1_TssP;CD4.MP,1_TssP;CD8.NP,1_TssP;CCIP.LSMPTP,1_TssP;IPS.DF6,1_TssP;PFM.1,1_TssP;IPS.18,1_TssP;NCC.GED2,1_TssP;PFM.2,1_TssP;CD34.MBP1508,1_TssP;HUES48,1_TssP;H1,1_TssP;CD34.MBP1562,1_TssP;IPS.20,1_TssP;HUES64,1_TssP	BN.GM2,15_EnhP;CCCRA.NP,15_EnhP;PFM.3,15_EnhP;ADI.NUC,15_EnhP;CC.TPC,15_EnhP;CD8.MP,15_EnhP;BR.H35,15_EnhP;IMR90,15_EnhP;PFF.2,15_EnhP;PFK.2,15_EnhP;BN.HM150,15_EnhP;BR.MYO,15_EnhP;CD4.NP,15_EnhP;R.MUC29,15_EnhP;SK.MUS62,15_EnhP;SK.MUS63,15_EnhP;ST.SMUS28,15_EnhP;NCC.COR2,15_EnhP;CD34.C,15_EnhP;DUO.SMUS,15_EnhP;GAS,15_EnhP;R.SMUS,15_EnhP;H1.DMSC,15_EnhP;H1.DNP,15_EnhP;CD34.MBP1480,15_EnhP;CD34.MB…	Duke,Chorion,None;Duke,Osteobl,None;UW,Adult_CD4_Th0,None;UW,Caco-2,None;UW,WERI-Rb-1,None	PANC-1,NRSF,HudsonAlpha,None	.	CACD_2;Egr-1_disc1;Egr-1_known2;Egr-1_known5;Pax-4_3	ENSG00000188909.4	BSX	5	2005	NM_001098169	BSX	5	2054	.
11	122855413	1	1	0	rs73608629	C	T	0.03	0	0.09	0.01	0	0	H1,3_Poised_Promoter;Huvec,3_Poised_Promoter;GM12878,3_Poised_Promoter;HMEC,3_Poised_Promoter;HSMM,3_Poised_Promoter;NHEK,3_Poised_Promoter;NHLF,3_Poised_Promoter	.	ES.I3,1_TssP;HUES6,1_TssP;CD3.P,1_TssP;IPS.15,1_TssP;CD4.MP,1_TssP;CD8.NP,1_TssP;CCIP.LSMPTP,1_TssP;IPS.DF6,1_TssP;PFM.1,1_TssP;IPS.18,1_TssP;NCC.GED2,1_TssP;PFM.2,1_TssP;CD34.MBP1508,1_TssP;HUES48,1_TssP;H1,1_TssP;CD34.MBP1562,1_TssP;IPS.20,1_TssP;HUES64,1_TssP;BN.HM150,1_TssP;R.MUC29,1_TssP;SK.MUS63,1_TssP;BN.MFL,1_TssP;CCCRA.NP,1_TssP;CC.TPC,1_TssP;DUO.SMUS,1_TssP;IMR90,1_TssP;PFF.1,1_TssP;PFF…	BN.FE0,15_EnhP;H1.BMP4DT,15_EnhP;ESO,15_EnhP;CD8.MP,15_EnhP;PANC,12_EnhWk2;SK.MUS,15_EnhP;SPL,12_EnhWk2	AWG,A549,None;AWG,HMEC,None;Duke,FibroP,None;Duke,Fibrobl,None;Duke,GM12891,None;Duke,GM12892,None;Duke,GM19240,None;Duke,H9ES,None;Duke,HSMM_emb,None;Duke,PanIsletD,None;Duke,ProgFib,None;Duke,Stellate,None;Duke,iPS,None;NA,HTR8svn,None;UW,Caco-2,None;UW,H7-hESC,None;UW,SK-N-SH_RA,None	H1-hESC,NRF1,Stanford,None	.	NRSF_disc4;p300_disc5	ENSG00000188909.4	BSX	5	2984	NM_001098169	BSX	5	3033	.
11	122858346	1	1	0	rs57376838	G	A	0.04	0.0028	0.09	0.01	0	0	.	.	.	.	.	.	.	CEBPB_known3;DMRT2;Foxj1_1;Mef2_known4	ENSG00000188909.4	BSX	5	5917	NM_001098169	BSX	5	5966	.
11	122858677	1	1	0	rs73608637	A	G	0.11	0.01	0.09	0.01	0	0	.	.	.	.	.	.	.	Pou2f2_known6	ENSG00000188909.4	BSX	5	6248	NM_001098169	BSX	5	6297	.
11	122858990	1	1	0	rs73608640	G	A	0.04	0.0028	0.09	0.01	0	0	.	.	.	.	.	.	.	TAL1_disc1	ENSG00000188909.4	BSX	5	6561	NM_001098169	BSX	5	6610	.
11	122860626	1	1	0	rs144494167	C	A	0	0	0.09	0.01	0	0	.	.	.	.	.	.	.	NRSF_disc10	ENSG00000188909.4	BSX	5	8197	NM_001098169	BSX	5	8246	.
11	122861370	1	1	0	rs143639122	C	T	0.01	0	0.09	0.01	0	0	.	.	.	.	.	.	.	GATA_known1;Irf_known2;PRDM1_known1;Pax-5_known3	ENSG00000188909.4	BSX	5	8941	NM_001098169	BSX	5	8990	.
11	122862014	1	1	0	rs142101385	C	T	0.0041	0	0.09	0.01	0	0	.	.	.	.	.	.	.	BDP1_disc1;CTCF_disc8;Ets_disc9;HNF4_known4;SP1_disc3	ENSG00000188909.4	BSX	5	9585	NM_001098169	BSX	5	9634	.
11	122867629	1	1	0	rs78087463	C	T	0.01	0.16	0.13	0.01	0	0	.	.	.	.	.	.	.	MIF-1;Pou6f1_1	ENSG00000188909.4	BSX	5	15200	NM_001098169	BSX	5	15249	.
11	122868268	1	1	0	rs11218914	G	A,C	0.0041	0.16	0.13	0.01	0	0	.	.	.	H1.BMP4DM,14_Enh	.	.	.	.	ENSG00000188909.4	BSX	5	15839	NM_001098169	BSX	5	15888	.
11	122868936	1	1	0	rs77844010	C	T	0.0041	0.16	0.13	0.01	0	0	.	.	.	IPS.15,15_EnhP	.	.	.	Cdx2_1;PPAR_1;Pou6f1_1;RXRA_known2;RXRA_known6	ENSG00000188909.4	BSX	5	16507	NM_001098169	BSX	5	16556	.
11	122874756	1	1	0	rs76670242	T	G	0	0.0028	0.13	0.01	0	0	.	.	ES.WA7,4_TssWk	.	.	.	.	CEBPB_known6;NF-AT1	ENSG00000188909.4	BSX	5	22327	NR_027288	LOC341056	5	13516	.
11	122880219	1	1	0	rs12417645	A	T	0.002	0.02	0.17	0.01	0	0	.	.	.	.	.	.	.	Evi-1_4;Foxa_known2;Foxp1;HDAC2_disc6;Irf_disc3;Irf_known9;Sox_18;Zfp105;p300_disc5	ENSG00000188909.4	BSX	5	27790	NR_027288	LOC341056	5	8053	.
11	122880281	1	1	1	rs12420422	G	A	0.04	0.02	0.17	0.01	0	0	.	.	.	.	.	.	.	Dmbx1;HNF1_7	ENSG00000188909.4	BSX	5	27852	NR_027288	LOC341056	5	7991	.
11	122884326	1	1	0	rs75607769	G	A	0.002	0.02	0.13	0.01	0	0	.	.	.	ES.WA7,12_EnhWk2	.	.	.	.	ENSG00000188909.4	BSX	5	31897	NR_027288	LOC341056	5	3946	.
11	122889479	1	1	0	rs17126992	C	T	0.02	0.02	0.12	0.01	0	0	.	.	.	HRT.FE,12_EnhWk2;LV,12_EnhWk2	Duke,Osteobl,None;UW,HMVEC-LBl,None;UW,HMVEC-dBl-Ad,None;UW,HMVEC-dBl-Neo,None	.	.	E2F_disc4;HEY1_disc1;NF-Y_known1;Pbx3_disc1;RFX5_disc2	ENSG00000188909.4	BSX	5	37050	NR_027288	LOC341056	0	0	.
11	122896991	0.91	1	0	rs138925612	C	T	0.002	0.02	0.12	0.01	0	0	.	.	.	.	.	.	.	Dbx1;HNF1_7;Mef2_disc1;Pou2f2_known1;Pou2f2_known10;SIX5_disc4;TATA_known1	ENSG00000109971.8	HSPA8	3	31205	NR_027288	LOC341056	3	6671	.
11	122897868	0.91	1	0	rs78049294	T	C,G	0.01	0.02	0.12	0.01	0	0	.	.	.	.	.	.	.	.	ENSG00000109971.8	HSPA8	3	30328	NR_027288	LOC341056	3	7548	.
11	122899373	0.91	1	0	rs76379555	A	G	0.002	0.02	0.12	0.01	0	0	.	.	.	.	.	.	.	Irf_known7;PLZF	ENSG00000109971.8	HSPA8	3	28823	NR_027288	LOC341056	3	9053	.
11	122904036	0.91	1	0	rs117217993	G	T	0.002	0.02	0.12	0.01	0	0	.	.	.	.	.	.	.	TCF12_disc5	ENSG00000109971.8	HSPA8	3	24160	NR_027288	LOC341056	3	13716	.
11	122907579	0.91	1	0	rs117467034	A	C	0.002	0.02	0.12	0.01	0	0	.	.	.	.	.	.	.	Cdx2_2;Maf_known3	ENSG00000109971.8	HSPA8	3	20617	NR_027288	LOC341056	3	17259	.
11	122913984	0.91	1	0	rs66529522	AT	A	0.002	0.02	0.19	0.01	0	0	.	.	.	.	UW,HA-sp,None	.	.	HMG-IY_2;HNF1_5;HNF1_7;PLZF	ENSG00000109971.8	HSPA8	3	14212	NM_153201	HSPA8	3	14214	.
11	122916542	0.91	1	0	rs201737227	AC	A	0.01	0.02	0.19	0.01	0	0	.	.	.	.	.	.	.	.	ENSG00000109971.8	HSPA8	3	11654	NM_153201	HSPA8	3	11656	.
11	122919222	0.91	1	0	rs116852495	C	T	0.002	0.02	0.19	0.01	0	0	.	.	.	.	.	.	.	.	ENSG00000109971.8	HSPA8	3	8974	NM_153201	HSPA8	3	8976	.
11	122921783	0.91	1	0	rs200265093	CT	C	0.002	0.02	0.19	0.01	0	0	.	.	.	.	UW,NT2-D1,None	.	.	FAC1;Foxd3;Foxk1;Foxo_2;Foxo_3;Foxp1;Irf_disc3;Irf_known3;Mef2_known1;Nanog_disc2;RREB-1_2;Sox_13;Sox_6;Zfp105;p300_disc5	ENSG00000109971.8	HSPA8	3	6413	NM_153201	HSPA8	3	6415	.
11	122923456	0.91	1	0	rs79846733	G	A	0.002	0.02	0.19	0.01	0	0	.	.	.	.	Duke,FibroP,None;Duke,Fibrobl,None;UW,HFF-Myc,None	H1-hESC,POL24H8,HudsonAlpha,None;H1-hESC,POL24H8,HudsonAlpha,None;HeLa-S3,POL2,UT-A,None	.	.	ENSG00000109971.8	HSPA8	3	4740	NM_153201	HSPA8	3	4742	.
11	122925616	0.91	1	0	rs139918207	G	A	0.01	0.02	0.19	0.01	0	0	.	.	.	IPS.DF19,14_Enh;CD8.NP,11_EnhWk1;CD4.NP,9_TxEnhG1;CCCRO.MP,11_EnhWk1;HRT.FE,11_EnhWk1;CD19.P,9_TxEnhG1;CD8.MP,11_EnhWk1;CCIP.LSMPTP,9_TxEnhG1;CCIP.LSTP,11_EnhWk1;CCC.TREGP,9_TxEnhG1;CC.TPC,9_TxEnhG1;CD4.MP,11_EnhWk1;BN.HM150,9_TxEnhG1;SK.MUS63,9_TxEnhG1;BR.MYO,9_TxEnhG1;CCCRA.NP,14_Enh;BN.MFL,14_Enh;ADI.MSC,9_TxEnhG1;SK.MUS,9_TxEnhG1;ADI.NUC,9_TxEnhG1;CD3.P,9_TxEnhG1	AWG,H1-hESC,None;AWG,K562,None;AWG,NHEK,None;AWG,Th1,None;UW,CMK,None;UW,Caco-2,None;UW,GM12865,None;UW,HCT-116,None;UW,Jurkat,None;UW,NB4,None	ECC-1,POL2,HudsonAlpha,DMSO_0.02pct;H1-hESC,POL24H8,HudsonAlpha,None;H1-hESC,POL24H8,HudsonAlpha,None;HepG2,POL2,Stanford,forskolin	.	E2A_2;E2A_5;Lmo2-complex_1;ZEB1_known3	ENSG00000109971.8	HSPA8	3	2580	NM_153201	HSPA8	3	2582	.
11	122926165	0.91	1	0	rs12418736	C	T	0.01	0.02	0.19	0.01	0	0	.	.	CCCRO.MP,6_TssD2	IPS.DF19,14_Enh;CD8.NP,11_EnhWk1;CD4.NP,9_TxEnhG1;HRT.FE,11_EnhWk1;CD19.P,9_TxEnhG1;CD8.MP,11_EnhWk1;CCIP.LSMPTP,9_TxEnhG1;CCIP.LSTP,11_EnhWk1;CCC.TREGP,9_TxEnhG1;CC.TPC,9_TxEnhG1;CD4.MP,11_EnhWk1;BN.HM150,9_TxEnhG1;SK.MUS63,9_TxEnhG1;BN.MFL,14_Enh;ADI.MSC,9_TxEnhG1;SK.MUS,9_TxEnhG1;ADI.NUC,9_TxEnhG1;CD3.P,9_TxEnhG1;H1.BMP4DM,9_TxEnhG1;CCCRA.NP,13_EnhA;CHON.BMMSC,9_TxEnhG1;BR.MYO,10_TxEnhG2;BN.AG…	UW,GM12864,None;UW,NB4,None;UW,SK-N-MC,None	GM12878,POL2,Stanford,None;GM12891,POL2,HudsonAlpha,None;K562,POL2,Stanford,IFNa30	.	BCL_disc4;DMRT3;Irf_disc3;Irf_known5;Irf_known6;Irf_known9;PRDM1_disc1;PRDM1_known1;Pax-5_disc3;RXRA_disc4;SREBP_disc1;STAT_disc3;TATA_disc7;p300_disc5	ENSG00000109971.8	HSPA8	3	2031	NM_153201	HSPA8	3	2033	.
11	122928634	0.91	1	0	rs3763897	A	T	0.002	0.02	0.19	0.01	0	0	GM12878,2_Weak_Promoter;Huvec,2_Weak_Promoter;HMEC,2_Weak_Promoter;NHLF,2_Weak_Promoter	.	PANC.I,4_TssWk	CD4.NP,9_TxEnhG1;CD19.P,9_TxEnhG1;CC.TPC,9_TxEnhG1;BN.HM150,9_TxEnhG1;SK.MUS63,9_TxEnhG1;SK.MUS,9_TxEnhG1;CHON.BMMSC,9_TxEnhG1;BR.MYO,10_TxEnhG2;BN.SN,9_TxEnhG1;MSC.ADIPC,9_TxEnhG1;CD34.MBP1480,9_TxEnhG1;GAS,9_TxEnhG1;ST.SMUS28,9_TxEnhG1;CD8.MP,9_TxEnhG1;CD8.NP,9_TxEnhG1;ADI.NUC,9_TxEnhG1;BN.MFL,9_TxEnhG1;DUO.SMUS,9_TxEnhG1;BN.AG,9_TxEnhG1;LIV.A,9_TxEnhG1;SK.MUS62,9_TxEnhG1;CD34.C,9_TxEnhG1;LV,9_…	AWG,K562,None;UW,SK-N-MC,None	HCPEpiC,CTCF,UW,None;T-47D,P300,HudsonAlpha,DMSO_0.02pct	.	BCL_disc4;EWSR1-FLI1;HDAC2_disc6;Irf_disc5;Irf_known9;PU.1_disc2;PU.1_known2;Pax-5_disc3;RXRA_disc4;p300_disc5	ENSG00000109971.8	HSPA8	0	0	NM_153201	HSPA8	0	0	INT
11	122931154	0.91	1	0	rs56828988	G	A	0.002	0.02	0.19	0.01	0	0	HSMM,2_Weak_Promoter;HepG2,2_Weak_Promoter;H1,2_Weak_Promoter;HMEC,1_Active_Promoter;GM12878,2_Weak_Promoter;NHLF,1_Active_Promoter	K562,4_Strong_Enhancer;NHEK,4_Strong_Enhancer	H1.BMP4DM,5_TssD1;CCIP.LSTP,3_TssA;BN.GM2,3_TssA;ES.WA7,4_TssWk;ESO,4_TssWk;CD34.MBP1480,6_TssD2;CD34.P,2_TssF;COL.MUC32,2_TssF;BN.FE0,2_TssF;H1.DMSC,5_TssD1;IPS.DF19,5_TssD1;ST.MUC,3_TssA;IPS.DF6,5_TssD1	BR.MYO,10_TxEnhG2;PFF.1,10_TxEnhG2;PFM.2,10_TxEnhG2;ADI.MSC,10_TxEnhG2;CD4.MP,10_TxEnhG2;HD.CD184EC,10_TxEnhG2;CCIP.LSMPTP,10_TxEnhG2;MUS.SC,10_TxEnhG2;PFK.2,10_TxEnhG2;CD3.P,10_TxEnhG2;CCC.TREGP,10_TxEnhG2;CHON.BMMSC,10_TxEnhG2;MSC.ADIPC,10_TxEnhG2;CD8.MP,10_TxEnhG2;HUES64,10_TxEnhG2;IPS.20,10_TxEnhG2;CD34.C,10_TxEnhG2;PANC.I,10_TxEnhG2;PFK.3,10_TxEnhG2;BN.FE1,10_TxEnhG2;CD19.P,10_TxEnhG2;BM.MSC…	AWG,GM12878,None;AWG,HeLa-S3,None;AWG,K562,None;AWG,NHEK,None;UW,Adult_CD4_Th0,None;UW,BE2_C,None;UW,CMK,None;UW,GM12864,None;UW,GM12865,None;UW,HFF-Myc,None;UW,HL-60,None;UW,NB4,None;UW,WERI-Rb-1,None	GM12878,POL2,HudsonAlpha,None;H1-hESC,USF1,HudsonAlpha,None;HepG2,USF1,HudsonAlpha,None;K562,MAX,HudsonAlpha,None;NB4,MAX,Stanford,None;SK-N-SH_RA,USF1,HudsonAlpha,None	.	LUN-1	ENSG00000109971.8	HSPA8	0	0	NM_153201	HSPA8	0	0	INT
11	122934736	0.91	1	0	rs11218943	A	G	0.002	0.02	0.19	0.01	0	0	GM12878,1_Active_Promoter;HepG2,1_Active_Promoter;HSMM,1_Active_Promoter	HMEC,4_Strong_Enhancer;NHLF,4_Strong_Enhancer;Huvec,4_Strong_Enhancer;NHEK,4_Strong_Enhancer;H1,6_Weak_Enhancer;K562,4_Strong_Enhancer	COL.MUC32,3_TssA;ES.I3,3_TssA;PFM.2,3_TssA;HD.CD184EC,3_TssA;H1,3_TssA;DUO.MUC61,3_TssA;CD34.P,2_TssF;BN.FE0,6_TssD2;CD34.MBP1480,2_TssF;CD15.P,2_TssF;R.SMUS,2_TssF;PFF.2,3_TssA;CD19.P,2_TssF;MUS.SC,2_TssF;ADI.NUC,2_TssF;CHON.BMMSC,2_TssF;CD34.MBP1562,2_TssF;ST.SMUS28,2_TssF;R.MUC31,2_TssF;BM.MSC,2_TssF;BN.ITL,2_TssF;SK.MUS,6_TssD2;CCCRO.MP,2_TssF;PFF.1,5_TssD1;BR.MYO,4_TssWk;BN.FE1,2_TssF;NCC.GE…	SPL,14_Enh;H1.DMSC,14_Enh;GAS,14_Enh;H1.BMP4DM,13_EnhA;CD34.MBP1536,13_EnhA;ST.MUC,13_EnhA;LV,14_Enh;ESO,14_Enh;IMR90,14_Enh;PFM.3,13_EnhA;CCCRA.NP,13_EnhA;CCC.TMP,14_Enh;NCC.COR2,13_EnhA;BN.MFL,13_EnhA;MSC.ADIPC,13_EnhA	AWG,GM12878,None;UW,HAc,None;UW,HMVEC-LBl,None;UW,HMVEC-dBl-Ad,None;UW,HMVEC-dBl-Neo,None;UW,HMVEC-dLy-Ad,None;UW,HPAEC,None;UW,HRE,None;UW,SK-N-MC,None	PBDE,GATA1,UCD,None	.	Fox;Foxj1_1;Foxp1;LRH1	ENSG00000109971.8	HSPA8	5	797	NM_153201	HSPA8	5	1891	INT
11	122935517	0.91	1	0	rs12225163	C	G	0.01	0.02	0.19	0.01	0	0	.	NHLF,5_Strong_Enhancer;HSMM,6_Weak_Enhancer;GM12878,4_Strong_Enhancer;HepG2,7_Weak_Enhancer;Huvec,5_Strong_Enhancer;K562,7_Weak_Enhancer	CD34.MBP1562,2_TssF;ST.SMUS28,2_TssF;CD4.MP,2_TssF;CCIP.LSMPTP,2_TssF;CD3.P,2_TssF;CD4.NP,6_TssD2;R.SMUS,6_TssD2;PFM.2,2_TssF;R.MUC29,4_TssWk;R.MUC31,4_TssWk;SK.MUS62,6_TssD2;PFF.1,6_TssD2;CD8.MP,6_TssD2	SPL,14_Enh;LV,14_Enh;ESO,14_Enh;BN.MFL,13_EnhA;MSC.ADIPC,13_EnhA;LIV.A,13_EnhA;ADI.MSC,13_EnhA;CD15.P,13_EnhA;BN.FE0,11_EnhWk1;DUO.MUC61,13_EnhA;BN.AG,13_EnhA;BN.AC,13_EnhA;BN.CC,13_EnhA;DUO.SMUS,13_EnhA;MUS.SC,13_EnhA;CD19.P,13_EnhA;HRT.FE,13_EnhA;CD34.MBP1480,11_EnhWk1;PFF.2,14_Enh;LNG.FE,13_EnhA;CD34.MBP1549,11_EnhWk1;BN.HM150,13_EnhA;CD8.NP,13_EnhA;BM.MSC,13_EnhA;BN.ITL,13_EnhA;BN.SN,13_EnhA;…	UW,GM12864,None;UW,GM12865,None	.	.	AP-2_known1;AP-2_known7;EBF_disc2	ENSG00000109971.8	HSPA8	5	1578	NM_153201	HSPA8	5	2672	INT
11	122935892	0.83	1	0	rs112666455	C	T	0.07	0.03	0.35	0.02	0	0	.	K562,7_Weak_Enhancer;HSMM,7_Weak_Enhancer;GM12878,5_Strong_Enhancer;NHLF,5_Strong_Enhancer	.	SPL,14_Enh;CD19.P,13_EnhA;HRT.FE,13_EnhA;CD34.MBP1480,11_EnhWk1;PFF.2,14_Enh;IMR90,14_Enh;CD34.MBP1536,11_EnhWk1;PFM.3,11_EnhWk1;COL.SMUS,11_EnhWk1;CCC.TMP,14_Enh;CD34.P,11_EnhWk1;CCIP.LSTP,13_EnhA;ADI.NUC,14_Enh;CCC.TREGP,11_EnhWk1;CCCRA.NP,13_EnhA;CC.TPC,13_EnhA;PFM.2,14_Enh;ADI.MSC,14_Enh;BM.MSC,14_Enh;CHON.BMMSC,14_Enh;CD8.NP,11_EnhWk1;BN.AG,14_Enh;CCCRO.MP,11_EnhWk1;LIV.A,14_Enh;DUO.MUC61,14…	.	.	.	Maf_known1;NF-E2_disc4	ENSG00000109971.8	HSPA8	5	1953	NM_153201	HSPA8	5	3047	INT
11	122936377	0.91	1	0	rs11218945	A	T	0.002	0.02	0.19	0.01	0	0	.	NHLF,5_Strong_Enhancer;GM12878,5_Strong_Enhancer	.	SPL,14_Enh;CD19.P,13_EnhA;HRT.FE,13_EnhA;CD34.MBP1480,11_EnhWk1;PFF.2,14_Enh;COL.SMUS,11_EnhWk1;CCC.TMP,14_Enh;CD34.P,11_EnhWk1;CCIP.LSTP,13_EnhA;ADI.NUC,14_Enh;CCC.TREGP,11_EnhWk1;CCCRA.NP,13_EnhA;CC.TPC,13_EnhA;CHON.BMMSC,14_Enh;CD8.NP,11_EnhWk1;BN.AG,14_Enh;CCCRO.MP,11_EnhWk1;LIV.A,14_Enh;DUO.MUC61,14_Enh;CD3.P,13_EnhA;SK.MUS62,11_EnhWk1;BN.AC,14_Enh;BN.CC,14_Enh;MSC.ADIPC,11_EnhWk1;PFF.1,11_E…	.	HCT-116,POL24H8,HudsonAlpha,None;HeLa-S3,TBP,Stanford,None	.	Dbx1;HMG-IY_2;Maf_known3;Ncx_2;Pou1f1_2;Pou2f2_known8;Pou3f2_2;Pou3f3;TATA_known1	ENSG00000109971.8	HSPA8	5	2438	NM_153201	HSPA8	5	3532	INT
11	122936483	0.83	1	0	rs11218946	A	G	0.07	0.03	0.35	0.02	0	0	.	NHLF,5_Strong_Enhancer;GM12878,5_Strong_Enhancer	.	SPL,14_Enh;HRT.FE,13_EnhA;CD34.MBP1480,11_EnhWk1;PFF.2,14_Enh;COL.SMUS,11_EnhWk1;CCC.TMP,14_Enh;CCIP.LSTP,13_EnhA;ADI.NUC,14_Enh;CCC.TREGP,11_EnhWk1;CCCRA.NP,13_EnhA;CC.TPC,13_EnhA;CD8.NP,11_EnhWk1;BN.AG,14_Enh;CCCRO.MP,11_EnhWk1;LIV.A,14_Enh;DUO.MUC61,14_Enh;CD3.P,13_EnhA;SK.MUS62,11_EnhWk1;BN.AC,14_Enh;BN.CC,14_Enh;MSC.ADIPC,11_EnhWk1;PFF.1,11_EnhWk1;CD4.NP,11_EnhWk1;ST.SMUS28,11_EnhWk1;CCIP.LS…	AWG,HMEC,None;AWG,HSMM,None;AWG,HSMMtube,None;AWG,HeLa-S3,None;AWG,LNCaP,None;AWG,MCF-7,None;Duke,PanIsletD,None;Duke,Stellate,None;Duke,pHTE,None;NA,HTR8svn,None;UW,AG04449,None;UW,AG04450,None;UW,AG09309,None;UW,AG09319,None;UW,AG10803,None;UW,AoAF,None;UW,BJ,None;UW,HA-sp,None;UW,HAEpiC,None;UW,HBMEC,None;UW,HCF,None;UW,HCFaa,None;UW,HCM,None;UW,HCPEpiC,None;UW,HConF,None;UW,HEEpiC,None;UW,HFF…	HCT-116,POL24H8,HudsonAlpha,None;HeLa-S3,CEBPB,Stanford,None;HeLa-S3,CJUN,Stanford,None;HeLa-S3,GTF2F1,Stanford,None;HeLa-S3,JUND,Stanford,None;HeLa-S3,P300,Stanford,None;HeLa-S3,POL2S2,Stanford,None;HeLa-S3,STAT3,Stanford,None;HeLa-S3,TBP,Stanford,None	.	.	ENSG00000109971.8	HSPA8	5	2544	NM_153201	HSPA8	5	3638	INT
11	122936990	0.83	1	0	rs12224973	T	A	0.07	0.03	0.35	0.02	0	0	.	NHLF,5_Strong_Enhancer;GM12878,7_Weak_Enhancer;NHEK,7_Weak_Enhancer	.	SPL,14_Enh;COL.SMUS,11_EnhWk1;CCC.TMP,14_Enh;ADI.NUC,14_Enh;CCC.TREGP,11_EnhWk1;CCCRA.NP,13_EnhA;CC.TPC,13_EnhA;CD3.P,13_EnhA;SK.MUS62,11_EnhWk1;BN.AC,14_Enh;BN.CC,14_Enh;MSC.ADIPC,11_EnhWk1;PFF.1,11_EnhWk1;CD4.NP,11_EnhWk1;ST.SMUS28,11_EnhWk1;CCIP.LSMPTP,13_EnhA;CD8.MP,11_EnhWk1;MUS.SC,11_EnhWk1;CD4.MP,11_EnhWk1;ADI.MSC,13_EnhA;IMR90,14_Enh;BM.MSC,13_EnhA;CHON.BMMSC,13_EnhA;HRT.FE,11_EnhWk1;CD8.…	UW,Adult_CD4_Th0,None;UW,HPdLF,None	.	.	TCF11::MafG	ENSG00000109971.8	HSPA8	5	3051	NM_153201	HSPA8	5	4145	INT
11	122937907	0.91	1	0	rs181696829	T	A	0.01	0.02	0.2	0.01	0	0	.	.	.	CCC.TMP,14_Enh	.	.	.	GR_disc4;Sin3Ak-20_disc3;YY1_known2	ENSG00000109971.8	HSPA8	5	3968	NM_153201	HSPA8	5	5062	INT
11	122937910	0.91	1	0	rs185646261	A	T	0.002	0.02	0.19	0.01	0	0	.	.	.	CCC.TMP,14_Enh	.	.	.	Sin3Ak-20_disc3;YY1_known2	ENSG00000109971.8	HSPA8	5	3971	NM_153201	HSPA8	5	5065	INT
11	122940032	0.83	1	0	rs10892959	G	C,T	0.07	0.03	0.35	0.02	0	0	.	GM12878,4_Strong_Enhancer	CCIP.LSMPTP,2_TssF;CD4.MP,2_TssF;BN.AC,4_TssWk;CC.TPC,2_TssF;CD3.P,2_TssF;R.MUC29,4_TssWk;BN.ITL,4_TssWk;BN.SN,4_TssWk;COL.MUC32,4_TssWk;CD4.NP,3_TssA;CD34.MBP1562,2_TssF;CCC.TMP,3_TssA;BN.HM150,3_TssA;CD19.P,6_TssD2;DUO.MUC61,4_TssWk;CD34.MBP1508,3_TssA;CCIP.LSTP,3_TssA;CD8.MP,2_TssF;CCCRO.MP,2_TssF;CD34.P,2_TssF;BN.AG,5_TssD1;CD8.NP,2_TssF;ADI.NUC,2_TssF	CD34.MBP1480,11_EnhWk1;CD34.MBP1536,11_EnhWk1;CD15.P,11_EnhWk1;CD34.C,11_EnhWk1;COL.SMUS,11_EnhWk1;LIV.A,14_Enh;ADI.MSC,9_TxEnhG1;BM.MSC,9_TxEnhG1;LNG.FE,14_Enh;SPL,14_Enh;R.MUC31,14_Enh;ST.SMUS28,14_Enh;BN.FE0,11_EnhWk1;DUO.SMUS,14_Enh;BN.FE1,9_TxEnhG1;CCC.TREGP,14_Enh;CCCRA.NP,14_Enh;BN.CC,14_Enh	AWG,GM12878,None;AWG,Th1,None;Duke,GM12892,None;UW,CD20+,None;UW,GM06990,None;UW,GM12864,None;UW,GM12865,None;UW,PANC-1,None;UW,Th2,None	.	.	.	ENSG00000166250.7	CLMP	3	3002	NM_024769	CLMP	3	2999	INT
11	122940886	0.91	1	0	rs11218948	C	T	0.002	0.02	0.19	0.01	1	0	NHLF,2_Weak_Promoter	GM12878,4_Strong_Enhancer;K562,7_Weak_Enhancer	CCIP.LSMPTP,2_TssF;CC.TPC,2_TssF;CD3.P,2_TssF;CD34.MBP1562,2_TssF;CCC.TMP,3_TssA;CD8.NP,2_TssF;ADI.NUC,2_TssF;CD34.MBP1480,6_TssD2;CD34.MBP1508,5_TssD1;R.MUC29,3_TssA;CCC.TREGP,3_TssA;CCCRO.MP,3_TssA;BN.HM150,3_TssA;CD19.P,3_TssA;DUO.MUC61,4_TssWk;R.MUC31,4_TssWk;BN.ITL,4_TssWk;DUO.SMUS,3_TssA;CD34.MBP1549,3_TssA;CD34.P,3_TssA;BN.MFL,4_TssWk;ST.SMUS28,4_TssWk;BN.AG,4_TssWk;BN.AC,2_TssF;CCCRA.NP,2…	SPL,14_Enh;BN.CC,14_Enh;NCC.GED2,12_EnhWk2;CD15.P,13_EnhA;BN.FE2,11_EnhWk1;NCC.COR2,11_EnhWk1;ADI.MSC,10_TxEnhG2;BM.MSC,10_TxEnhG2;MSC.ADIPC,9_TxEnhG1;HUES64,11_EnhWk1;HUES48,11_EnhWk1;CD34.MBP1536,13_EnhA;BN.FE1,11_EnhWk1;COL.SMUS,11_EnhWk1;CHON.BMMSC,9_TxEnhG1;HUES6,11_EnhWk1;IPS.18,11_EnhWk1;IPS.15,11_EnhWk1;LIV.A,13_EnhA;COL.MUC32,14_Enh;IPS.20,11_EnhWk1;SK.MUS62,14_Enh;CCIP.LSTP,14_Enh;R.SMU…	UW,CD20+,None;UW,CD34+_Mobilized,None	.	.	Nanog_disc2	ENSG00000166250.7	CLMP	3	2148	NM_024769	CLMP	3	2145	INT
11	122943531	0.91	1	0	rs139931484	TAGTG	T	0.002	0.02	0.19	0.01	0	0	.	GM12878,7_Weak_Enhancer	.	CD4.MP,13_EnhA;ADI.NUC,14_Enh;CCC.TMP,14_Enh;CCIP.LSMPTP,13_EnhA;CC.TPC,13_EnhA;CD3.P,13_EnhA;CD8.NP,11_EnhWk1;CCIP.LSTP,11_EnhWk1;CD8.MP,11_EnhWk1;CD4.NP,11_EnhWk1;CCCRO.MP,11_EnhWk1;CCCRA.NP,11_EnhWk1;CCC.TREGP,11_EnhWk1	.	.	.	CDP_2;Cdx;Crx_1;Foxa_known4;Foxj2_1	ENSG00000166250.7	CLMP	0	0	NM_024769	CLMP	0	0	U3;INT
11	122943802	0.91	1	0	rs11218951	T	C	0.002	0.02	0.19	0.01	1	0	.	GM12878,7_Weak_Enhancer	.	CCIP.LSMPTP,13_EnhA;CC.TPC,13_EnhA;CD3.P,13_EnhA;CD8.NP,11_EnhWk1;CCIP.LSTP,11_EnhWk1;CD8.MP,11_EnhWk1;CD4.NP,11_EnhWk1;CCCRO.MP,11_EnhWk1;CCC.TREGP,11_EnhWk1;CD4.MP,11_EnhWk1;ADI.NUC,9_TxEnhG1;CCCRA.NP,11_EnhWk1	.	GM12878,MEF2A,HudsonAlpha,None	.	Ets_known1;Ets_known9;Pax-4_5;SREBP_known2;VDR_2;Zfp410;p300_disc5	ENSG00000166250.7	CLMP	0	0	NM_024769	CLMP	0	0	U3;INT
11	122944040	0.91	1	0	rs59525775	TC	T	0.002	0.02	0.19	0.01	1	0	.	GM12878,7_Weak_Enhancer;K562,6_Weak_Enhancer	.	CCIP.LSMPTP,13_EnhA;CC.TPC,13_EnhA;CD3.P,13_EnhA;CD8.NP,11_EnhWk1;CCIP.LSTP,11_EnhWk1;CD8.MP,11_EnhWk1;CD4.NP,11_EnhWk1;CCCRO.MP,11_EnhWk1;CD4.MP,11_EnhWk1;ADI.NUC,9_TxEnhG1;CCCRA.NP,11_EnhWk1;IPS.15,11_EnhWk1;PANC,11_EnhWk1	.	.	.	CHOP::CEBPalpha;Maf_disc2;Zfp691	ENSG00000166250.7	CLMP	0	0	NM_024769	CLMP	0	0	U3;INT
11	122944769	0.91	1	0	rs12226705	C	T	0.002	0.02	0.19	0.01	0	0	.	K562,6_Weak_Enhancer	.	CD4.MP,11_EnhWk1;ADI.NUC,9_TxEnhG1;CCCRA.NP,11_EnhWk1;CD3.P,11_EnhWk1;HUES6,11_EnhWk1	Duke,Osteobl,None	.	.	Foxp3;Pax-2_2;RXRA_known4	ENSG00000166250.7	CLMP	0	0	NM_024769	CLMP	0	0	INT
11	122945027	0.91	1	0	rs4936772	C	T	0.002	0.02	0.19	0.01	0	0	.	K562,7_Weak_Enhancer	.	ADI.NUC,14_Enh	.	.	.	Pax-4_4	ENSG00000166250.7	CLMP	0	0	NM_024769	CLMP	0	0	INT
11	122945278	0.91	1	0	rs4936773	T	C	0.002	0.02	0.19	0.01	0	0	.	K562,7_Weak_Enhancer	.	ADI.NUC,14_Enh	UW,NT2-D1,None	.	.	BATF_disc2;Irf_disc6;PU.1_known1;Pax-5_known4	ENSG00000166250.7	CLMP	0	0	NM_024769	CLMP	0	0	INT
11	122945672	0.91	1	0	rs4936774	T	G	0.02	0.02	0.19	0.01	0	0	.	.	.	HD.CD184EC,9_TxEnhG1	.	.	.	Foxa_known2;Foxk1;Foxp1;HDAC2_disc6;Irf_disc3;Mef2_known3;Nanog_disc2;Pax-4_4;Pax-4_5;RREB-1_2;Sox_13;Sox_6;Zfp105;p300_disc3	ENSG00000166250.7	CLMP	0	0	NM_024769	CLMP	0	0	INT
11	122946342	0.91	1	0	rs142531839	T	G	0.002	0.02	0.19	0.01	0	0	.	.	.	.	.	.	.	Myc_disc10;TATA_disc7	ENSG00000166250.7	CLMP	0	0	NM_024769	CLMP	0	0	INT
11	122948124	0.91	1	0	rs11218956	C	T	0.01	0.02	0.19	0.01	0	0	.	.	.	.	.	.	.	ERalpha-a_disc4;PEBP;SP1_disc3;ZBRK1	ENSG00000166250.7	CLMP	0	0	NM_024769	CLMP	0	0	INT
11	122948818	0.91	1	0	rs146696524	A	AG	0.002	0.02	0.19	0.01	0	0	.	.	.	.	.	.	.	BCL_disc4;Dbx2;Foxp1;GR_known1;HDAC2_disc6;Irf_disc3;Irf_known9;Isl2;NF-AT1;Nanog_disc2;Nkx6-1_2;Nkx6-1_3;Pax-4_5;Pou6f1_2;RXRA_disc4;TATA_disc7;Zfp105;p300_disc5	ENSG00000166250.7	CLMP	0	0	NM_024769	CLMP	0	0	INT
11	122948825	0.91	1	0	rs11218957	A	G	0.002	0.02	0.19	0.01	0	0	.	.	.	.	.	.	.	Elf3;Evi-1_4;Foxp1;GATA_disc3;GATA_known8;Gfi1_1;HDAC2_disc6;Ik-2_3;Irf_disc3;Irf_known9;NF-AT;Pax-4_4;Pax-4_5;TATA_disc7;Zfp105;p300_disc5	ENSG00000166250.7	CLMP	0	0	NM_024769	CLMP	0	0	INT
11	122949374	0.91	1	0	rs11218958	A	G	0.002	0.02	0.19	0.01	0	0	.	.	.	.	.	.	.	AP-1_disc7;DMRT5	ENSG00000166250.7	CLMP	0	0	NM_024769	CLMP	0	0	INT
11	122949640	0.91	1	0	rs11218959	C	T	0.002	0.02	0.19	0.01	0	0	.	.	.	.	.	.	.	AP-1_disc3;AP-1_known3;AP-1_known4;AP-2_disc1;BAF155_disc1;BATF_disc1;BCL_disc2;Bach1;Bach2;GR_disc2;HMGN3_disc1;Irf_disc2;KAP1_disc1;Maf_disc1;Mef2_disc3;Myc_disc3;NF-E2_disc1;NF-E2_known1;PRDM1_disc2;STAT_disc2;TCF4_disc1;p300_disc1	ENSG00000166250.7	CLMP	0	0	NM_024769	CLMP	0	0	INT
11	122952484	0.91	1	0	rs12417502	C	A	0.01	0.02	0.19	0.01	0	0	.	.	.	.	.	.	.	HNF4_known5	ENSG00000166250.7	CLMP	0	0	NM_024769	CLMP	0	0	INT
11	122953301	0.91	1	0	rs117282560	G	A	0.002	0.02	0.19	0.01	0	0	.	GM12878,7_Weak_Enhancer;Huvec,7_Weak_Enhancer	.	CCIP.LSMPTP,11_EnhWk1;CC.TPC,11_EnhWk1;CD3.P,11_EnhWk1;CCCRA.NP,11_EnhWk1	.	.	.	HNF4_disc5;Pax-5_disc1;Pax-5_known1;p300_disc9	ENSG00000166250.7	CLMP	0	0	NM_024769	CLMP	0	0	INT
11	122953424	0.91	1	0	rs149349478	T	TTTTCCTGCC	0.002	0.02	0.18	0.01	0	0	.	Huvec,6_Weak_Enhancer	.	CCIP.LSMPTP,11_EnhWk1;CC.TPC,11_EnhWk1;CD3.P,11_EnhWk1;CCCRA.NP,11_EnhWk1;CCIP.LSTP,11_EnhWk1	UW,HMVEC-LBl,None	.	.	BDP1_disc3;EWSR1-FLI1;GATA_disc3;HDAC2_disc6;Maf_known1;STAT_disc6	ENSG00000166250.7	CLMP	0	0	NM_024769	CLMP	0	0	INT
11	122954011	0.91	1	0	rs3829272	G	A	0.002	0.02	0.19	0.01	0	0	.	Huvec,4_Strong_Enhancer;NHEK,7_Weak_Enhancer;NHLF,5_Strong_Enhancer	CCIP.LSMPTP,2_TssF;SK.MUS,4_TssWk;CCIP.LSTP,3_TssA;PANC.I,4_TssWk	CD3.P,11_EnhWk1;CCCRA.NP,11_EnhWk1;CD4.NP,11_EnhWk1;CCC.TREGP,11_EnhWk1;CD8.NP,11_EnhWk1;COL.SMUS,9_TxEnhG1;ST.MUC,12_EnhWk2;ADI.NUC,9_TxEnhG1;ST.SMUS28,9_TxEnhG1;ADI.MSC,9_TxEnhG1;MUS.SC,9_TxEnhG1;CD8.MP,11_EnhWk1;DUO.MUC61,11_EnhWk1;HD.CD184EC,9_TxEnhG1;SK.MUS62,14_Enh;SK.MUS63,11_EnhWk1;LV,14_Enh;LNG.FE,9_TxEnhG1;LIV.A,14_Enh;ESO,14_Enh;MSC.ADIPC,9_TxEnhG1;PANC,11_EnhWk1;R.MUC31,11_EnhWk1;CCC.…	.	HUVEC,GATA2,UCD,None;T-47D,FOXA1,HudsonAlpha,DMSO_0.02pct;T-47D,GATA3,HudsonAlpha,DMSO_0.02pct	.	GATA_known1;Sp100	ENSG00000166250.7	CLMP	0	0	NM_024769	CLMP	0	0	INT
11	122955402	0.91	1	0	rs2276348	C	T	0.002	0.02	0.19	0.01	1	0	.	NHLF,5_Strong_Enhancer;HMEC,7_Weak_Enhancer;Huvec,7_Weak_Enhancer	.	ST.SMUS28,9_TxEnhG1;ADI.MSC,9_TxEnhG1;MUS.SC,9_TxEnhG1;CHON.BMMSC,9_TxEnhG1;H1.DMSC,14_Enh;PFF.1,9_TxEnhG1;SK.MUS62,11_EnhWk1;LV,11_EnhWk1;CC.TPC,14_Enh;CCIP.LSTP,11_EnhWk1;SK.MUS,11_EnhWk1;PFF.2,9_TxEnhG1;CD4.MP,11_EnhWk1	Duke,HSMM_emb,None;Duke,Melano,None	.	.	Pax-3_2	ENSG00000166250.7	CLMP	0	0	NM_024769	CLMP	0	0	NSM
11	122955871	0.91	1	0	rs11218963	G	A	0.002	0.02	0.19	0.01	0	0	.	.	.	CC.TPC,14_Enh;CD4.MP,11_EnhWk1	.	.	.	DBP;Maf_known4	ENSG00000166250.7	CLMP	0	0	NM_024769	CLMP	0	0	INT
11	122956764	0.91	1	0	rs143172004	T	C	0.002	0.02	0.18	0.01	0	0	.	K562,7_Weak_Enhancer	.	CD4.MP,11_EnhWk1;CD8.MP,11_EnhWk1;CD4.NP,11_EnhWk1;CCCRO.MP,11_EnhWk1;CC.TPC,14_Enh;IMR90,9_TxEnhG1;SK.MUS63,11_EnhWk1	.	.	.	E2A_2;TBX5_3;ZEB1_disc1;ZEB1_known4	ENSG00000166250.7	CLMP	0	0	NM_024769	CLMP	0	0	INT
11	122957062	0.91	1	0	rs11218965	G	A	0.002	0.02	0.19	0.01	0	0	.	K562,7_Weak_Enhancer;HSMM,5_Strong_Enhancer	CD8.MP,6_TssD2	CD4.NP,11_EnhWk1;CCCRO.MP,11_EnhWk1;IMR90,9_TxEnhG1;SK.MUS63,11_EnhWk1;CCCRA.NP,11_EnhWk1;HRT.FE,12_EnhWk2;CCC.TREGP,11_EnhWk1;CC.TPC,11_EnhWk1;DUO.MUC61,11_EnhWk1;BN.FE2,11_EnhWk1;ST.SMUS28,9_TxEnhG1;ADI.NUC,11_EnhWk1;CD3.P,11_EnhWk1;BN.FE0,11_EnhWk1;PFF.1,9_TxEnhG1;PFF.2,9_TxEnhG1;CD8.NP,13_EnhA;SK.MUS62,11_EnhWk1;ADI.MSC,9_TxEnhG1;CCIP.LSTP,13_EnhA;CCC.TMP,11_EnhWk1;MUS.SC,9_TxEnhG1;R.SMUS,11_…	Duke,GM19238,None;Duke,Hepatocytes,None;Duke,T-47D,None;UW,HVMF,None;UW,NHDF-neo,None;UW,SKMC,None;UW,Th2,None;UW,WERI-Rb-1,None	.	.	.	ENSG00000166250.7	CLMP	0	0	NM_024769	CLMP	0	0	INT
11	122957904	0.91	1	0	rs201528504	GC	G	0.002	0.02	0.17	0.01	0	0	.	GM12878,7_Weak_Enhancer	.	CD4.NP,11_EnhWk1;CCCRO.MP,11_EnhWk1;CCC.TREGP,11_EnhWk1;CC.TPC,11_EnhWk1;CD4.MP,13_EnhA;CCIP.LSMPTP,13_EnhA;CCCRA.NP,13_EnhA;DUO.MUC61,14_Enh;CD8.NP,11_EnhWk1;CCIP.LSTP,11_EnhWk1;CD8.MP,11_EnhWk1;CD3.P,13_EnhA	.	.	.	E2F_disc2;Myc_known8;Pax-5_disc1;Pitx2	ENSG00000166250.7	CLMP	0	0	NM_024769	CLMP	0	0	INT
11	122958806	0.91	1	0	rs149425310	T	C	0.002	0.02	0.19	0.01	0	0	.	GM12878,5_Strong_Enhancer	.	CC.TPC,11_EnhWk1;DUO.MUC61,14_Enh;CD4.NP,13_EnhA;CCIP.LSTP,13_EnhA;CCCRO.MP,13_EnhA;CCC.TMP,14_Enh;CCCRA.NP,13_EnhA;CD3.P,11_EnhWk1;CD8.MP,12_EnhWk2;CCC.TREGP,13_EnhA;CD4.MP,13_EnhA;CD8.NP,13_EnhA;CCIP.LSMPTP,13_EnhA	.	.	.	Mef2_known5;ZBTB33_disc4	ENSG00000166250.7	CLMP	0	0	NM_024769	CLMP	0	0	INT
11	122959900	0.91	1	0	rs11218973	T	C	0.002	0.02	0.19	0.01	0	0	.	.	.	CC.TPC,11_EnhWk1;BR.MYO,9_TxEnhG1;CD4.MP,11_EnhWk1;CCC.TREGP,12_EnhWk2	.	.	.	Hand1_1	ENSG00000166250.7	CLMP	0	0	NM_024769	CLMP	0	0	INT
11	122960289	0.91	1	0	rs11218974	C	A	0.002	0.02	0.16	0.01	0	0	.	.	.	.	.	.	.	.	ENSG00000166250.7	CLMP	0	0	NM_024769	CLMP	0	0	INT
11	122960754	0.83	1	0	rs60236427	G	A	0.07	0.03	0.34	0.02	0	0	.	.	.	CD4.MP,11_EnhWk1	.	.	.	CHOP::CEBPalpha;HNF4_known4;SREBP_known1	ENSG00000166250.7	CLMP	0	0	NM_024769	CLMP	0	0	INT
11	122964354	0.91	1	0	rs147399355	G	A	0.002	0.02	0.19	0.01	0	0	.	.	.	BN.FE0,11_EnhWk1;ST.SMUS28,14_Enh;BN.FE2,11_EnhWk1;BN.FE1,11_EnhWk1	.	.	.	E2A_2;TBX5_3;ZEB1_disc1;ZEB1_known4	ENSG00000166250.7	CLMP	0	0	NM_024769	CLMP	0	0	INT
11	122964594	0.91	1	0	rs11218978	A	C	0.002	0.02	0.19	0.01	0	0	.	.	.	BN.FE0,11_EnhWk1;ST.SMUS28,14_Enh;BN.FE2,11_EnhWk1;BN.FE1,11_EnhWk1	UW,NHDF-Ad,None	.	.	.	ENSG00000166250.7	CLMP	0	0	NM_024769	CLMP	0	0	INT
11	122965906	0.91	1	0	rs11218979	G	A	0.002	0.02	0.19	0.01	0	0	.	.	.	BN.FE0,11_EnhWk1	.	.	.	DEC	ENSG00000166250.7	CLMP	0	0	NM_024769	CLMP	0	0	INT
11	122966845	0.91	1	0	rs150310458	C	T	0.002	0.02	0.15	0.01	0	0	.	.	.	.	.	.	.	E2A_2;Rad21_disc6;SEF-1	ENSG00000166250.7	CLMP	0	0	NM_024769	CLMP	0	0	INT
11	122969778	0.91	1	0	rs4936776	G	A	0.002	0.02	0.18	0.01	0	0	.	.	.	.	.	.	.	p300_disc2	ENSG00000166250.7	CLMP	0	0	NM_024769	CLMP	0	0	INT
11	122973171	0.91	1	0	rs28416658	T	C	0.002	0.02	0.17	0.01	0	0	.	.	.	COL.SMUS,11_EnhWk1;DUO.SMUS,14_Enh;PFF.2,14_Enh;CHON.BMMSC,14_Enh;ST.SMUS28,14_Enh;ADI.MSC,14_Enh;MSC.ADIPC,14_Enh	.	.	.	Mef2_disc1;Mef2_known2;Mef2_known5	ENSG00000166250.7	CLMP	0	0	NM_024769	CLMP	0	0	INT
11	122975292	0.91	1	0	rs149202801	C	T	0.002	0.02	0.17	0.01	0	0	.	NHLF,7_Weak_Enhancer	.	ADI.MSC,13_EnhA;BN.FE0,11_EnhWk1;R.SMUS,11_EnhWk1;BR.MYO,11_EnhWk1;NCC.COR2,12_EnhWk2;PFF.2,14_Enh;ST.SMUS28,11_EnhWk1;NCC.GED2,14_Enh;COL.SMUS,11_EnhWk1;IMR90,9_TxEnhG1;CHON.BMMSC,14_Enh;H1.BMP4DM,14_Enh;DUO.SMUS,11_EnhWk1;MSC.ADIPC,13_EnhA;PFF.1,13_EnhA	.	.	.	GR_disc4;Myc_disc5;Spz1_2;YY1_disc1	ENSG00000166250.7	CLMP	0	0	NM_024769	CLMP	0	0	INT
11	122976153	0.91	1	0	rs11218986	T	C	0.002	0.02	0.17	0.01	0	0	.	.	.	BN.FE0,11_EnhWk1;MSC.ADIPC,14_Enh;IMR90,14_Enh;PFF.2,14_Enh;ADI.MSC,14_Enh;ST.SMUS28,11_EnhWk1;PFF.1,14_Enh	.	.	.	BCL_disc4;Foxp1;HDAC2_disc6;Irf_disc3;Irf_known9;Nanog_disc2;RXRA_disc4;STAT_disc3;Sox_1;TATA_disc7;Zfp105;p300_disc5	ENSG00000166250.7	CLMP	0	0	NM_024769	CLMP	0	0	INT
11	122977736	0.83	1	0	rs189762524	A	T	0.1	0.04	0.16	0.02	0	0	.	.	.	IMR90,14_Enh;PFF.2,14_Enh;COL.SMUS,14_Enh;PFF.1,9_TxEnhG1	.	.	.	Dbx1;Evi-1_4;Foxa_known2;Foxd3;Foxo_3;Foxp1;HDAC2_disc6;HMG-IY_2;Hoxa10;Hoxa9;Irf_disc3;Mef2_disc1;Ncx_2;Pou2f2_known2;Pou3f2_2;Sox_2;Sox_5;Zfp105;p300_disc5	ENSG00000166250.7	CLMP	0	0	NM_024769	CLMP	0	0	INT
11	122978883	0.91	1	0	rs10892964	C	A	0.002	0.02	0.17	0.01	0	0	.	.	.	PFF.1,9_TxEnhG1;IMR90,9_TxEnhG1;ST.SMUS28,11_EnhWk1;ADI.MSC,11_EnhWk1;BN.FE2,11_EnhWk1;MUS.SC,9_TxEnhG1;HD.CD184EC,13_EnhA;COL.SMUS,13_EnhA;PFF.2,9_TxEnhG1;BM.MSC,11_EnhWk1;R.SMUS,11_EnhWk1;H1.BMP4DM,14_Enh;HD.CD56MESC,11_EnhWk1;H1.BMP4DT,14_Enh	AWG,Th1,None;Duke,Stellate,None;Duke,iPS,None;UW,HVMF,None	.	.	BDP1_disc3;CEBPB_known6;Ik-1_1;Ik-2_1;Klf4;Osf2_2;RREB-1_2	ENSG00000166250.7	CLMP	0	0	NM_024769	CLMP	0	0	INT
11	122981076	0.91	1	0	rs10458940	C	T	0.002	0.02	0.17	0.01	0	0	.	.	.	H1.BMP4DM,14_Enh;HD.CD184EC,14_Enh;BR.MYO,11_EnhWk1;CHON.BMMSC,14_Enh;CD15.P,12_EnhWk2;MSC.ADIPC,14_Enh	.	.	.	HNF4_known5;RXRA_known3	ENSG00000166250.7	CLMP	0	0	NM_024769	CLMP	0	0	INT
11	122982204	0.91	1	0	rs9666251	A	G	0.08	0.03	0.14	0.01	0	0	.	.	.	R.SMUS,11_EnhWk1;CHON.BMMSC,13_EnhA;H1.BMP4DT,14_Enh;BM.MSC,13_EnhA;IMR90,14_Enh;PFF.2,11_EnhWk1;ADI.MSC,13_EnhA;COL.SMUS,11_EnhWk1;DUO.SMUS,14_Enh;MSC.ADIPC,13_EnhA;ADI.NUC,14_Enh;CD15.P,12_EnhWk2;MUS.SC,9_TxEnhG1;SK.MUS,12_EnhWk2;PFF.1,13_EnhA;HD.CD184EC,9_TxEnhG1	AWG,H1-hESC,None;AWG,HSMMtube,None;AWG,HepG2,None;AWG,Th1,None;Duke,CLL,None;Duke,Gliobla,None;Duke,HSMM_emb,None;Duke,Melano,None;Duke,Osteobl,None;Duke,Urothelia,None;Duke,Urothelia,UT189;UW,CD20+,None;UW,CD34+_Mobilized,None;UW,CMK,None;UW,GM12864,None;UW,HA-h,None;UW,HBMEC,None;UW,HCM,None;UW,HCT-116,None;UW,HL-60,None;UW,HMVEC-LBl,None;UW,HMVEC-dLy-Neo,None;UW,HNPCEpiC,None;UW,HRGEC,None;UW,…	AG04449,CTCF,UW,None;AG04450,CTCF,UW,None;AG09309,CTCF,UW,None;AG09319,CTCF,UW,None;AG10803,CTCF,UW,None;BJ,CTCF,UW,None;GM06990,CTCF,UW,None;GM12864,CTCF,UW,None;GM12865,CTCF,UW,None;GM12872,CTCF,UW,None;GM12873,CTCF,UW,None;GM12875,CTCF,UW,None;GM12878,CTCF,Broad,None;GM12878,CTCF,UW,None;GM12878,RAD21,HudsonAlpha,None;GM12878,SMC3,Stanford,None;GM12878,ZNF143,Stanford,None;H1-hESC,RAD21,Hudson…	.	.	ENSG00000166250.7	CLMP	0	0	NM_024769	CLMP	0	0	INT
11	122985370	0.91	1	0	rs11218991	C	A	0.01	0.02	0.13	0.01	0	0	.	.	.	BN.FE0,11_EnhWk1	.	.	.	CEBPB_known2;Cdx2_1;SRF_known1	ENSG00000166250.7	CLMP	0	0	NM_024769	CLMP	0	0	INT
11	122988701	0.91	1	0	rs61140679	G	A	0.002	0.02	0.13	0.01	0	0	.	HMEC,5_Strong_Enhancer;Huvec,5_Strong_Enhancer;NHEK,5_Strong_Enhancer;NHLF,5_Strong_Enhancer	.	PFF.2,14_Enh;MSC.ADIPC,14_Enh;CHON.BMMSC,14_Enh;PFK.3,11_EnhWk1;BR.H35,11_EnhWk1;PFF.1,11_EnhWk1;ADI.MSC,11_EnhWk1;PFK.2,12_EnhWk2;BM.MSC,14_Enh;MUS.SC,13_EnhA	Duke,Medullo,None	.	.	CDP_7	ENSG00000166250.7	CLMP	0	0	NM_024769	CLMP	0	0	INT
11	122988929	0.91	1	0	rs11218992	C	T	0.002	0.02	0.13	0.01	0	0	.	HMEC,5_Strong_Enhancer;Huvec,5_Strong_Enhancer;NHEK,5_Strong_Enhancer;NHLF,5_Strong_Enhancer	.	PFF.2,14_Enh;MSC.ADIPC,14_Enh;CHON.BMMSC,14_Enh;BR.H35,11_EnhWk1;PFF.1,11_EnhWk1;ADI.MSC,11_EnhWk1;PFK.2,12_EnhWk2;BM.MSC,14_Enh;MUS.SC,13_EnhA;PFK.3,13_EnhA;DUO.SMUS,14_Enh;ESO,14_Enh	.	.	.	.	ENSG00000166250.7	CLMP	0	0	NM_024769	CLMP	0	0	INT
11	122991792	0.91	1	0	rs11218995	G	A	0.002	0.02	0.14	0.01	0	0	.	.	.	ADI.NUC,14_Enh;ADI.MSC,14_Enh;CHON.BMMSC,14_Enh;IMR90,14_Enh;PFF.2,14_Enh;CD34.MBP1508,12_EnhWk2	.	.	.	CTCF_disc9;ZBTB33_disc2;Zbtb3	ENSG00000166250.7	CLMP	0	0	NM_024769	CLMP	0	0	INT
11	122995227	0.83	1	0	rs149964181	T	C	0.002	0.0028	0	0.02	0	0	.	.	.	ADI.MSC,9_TxEnhG1;MSC.ADIPC,14_Enh;PFF.2,14_Enh	.	.	.	SMC3_disc2	ENSG00000166250.7	CLMP	0	0	NM_024769	CLMP	0	0	INT

## Sheet: rs460976
chr	pos	r2	D'	is_query_snp	rsID	ref	alt	AFR	AMR	ASN	EUR	GERP_cons	SiPhy_cons	Promoter_ENCODE	Enhancer_ENCODE	Promoter_Roadmap	Enhancer_Roadmap	DNAse	Proteins	eQTL	Motifs	GENCODE_id	GENCODE_name	GENCODE_direction	GENCODE_distance	RefSeq_id	RefSeq_name	RefSeq_direction	RefSeq_distance	dbSNP_functional_annotation
21	42821694	1	1	0	rs469218	T	C	0.99	0.81	0.7	0.97	0	0	.	.	.	.	.	GM12878,POL2,HudsonAlpha,None;GM12878,POL24H8,HudsonAlpha,None;GM12891,POL2,HudsonAlpha,None;GM12891,POL24H8,HudsonAlpha,None;GM12892,POL2,HudsonAlpha,None;GM12892,POL2,HudsonAlpha,None;GM12892,POL2,Stanford,None;GM18505,POL2,Stanford,None;GM19193,POL2,Stanford,None	.	GCM;Hic1_2;Rad21_disc6;Zic_2	ENSG00000157601.9	MX1	0	0	NM_001144925	MX1	0	0	INT
21	42828306	1	1	0	rs386760	A	G	0.99	0.81	0.71	0.97	0	0	.	.	.	.	.	.	.	CTCF_disc8;CTCF_known1;Egr-1_disc2;Ets_known3;GATA_disc3;Myf_1;NRSF_disc4;NRSF_disc9;Pax-5_disc4;Pax-5_known3;RXRA_disc2;SMC3_disc1;TCF12_disc5	ENSG00000157601.9	MX1	0	0	NM_001144925	MX1	0	0	INT
21	42828354	1	1	0	rs390467	G	A	0.98	0.81	0.71	0.97	0	0	.	.	.	.	.	.	.	AP-2_known1;HDAC2_disc6	ENSG00000157601.9	MX1	0	0	NM_001144925	MX1	0	0	INT
21	42835040	0.96	1	0	rs460751	A	G	0.84	0.8	0.7	0.97	0	0	.	.	.	ST.MUC,11_EnhWk1;DUO.MUC61,11_EnhWk1;R.MUC31,9_TxEnhG1	.	.	.	HDAC2_disc3;Mtf1_1	ENSG00000184012.7	TMPRSS2	3	1437	NM_005656	TMPRSS2	3	1436	.
21	42835494	1	1	1	rs460976	A	G	0.99	0.81	0.71	0.97	0	0	.	.	.	ST.MUC,11_EnhWk1;DUO.MUC61,11_EnhWk1;R.MUC31,9_TxEnhG1;GAS,11_EnhWk1	.	.	.	BDP1_disc1;EWSR1-FLI1;NERF1a;ZNF263_disc1	ENSG00000184012.7	TMPRSS2	3	983	NM_005656	TMPRSS2	3	982	.
21	42836729	0.85	0.96	0	rs462574	A	G	0.81	0.78	0.47	0.96	0	0	.	.	.	GAS,9_TxEnhG1	Duke,Osteobl,None;Duke,PanIslets,None	.	.	Gm397	ENSG00000184012.7	TMPRSS2	0	0	NM_005656	TMPRSS2	0	0	U3
21	42839299	0.82	0.96	0	rs461194	C	G	0.96	0.8	0.7	0.96	0	0	.	HSMM,7_Weak_Enhancer;NHLF,7_Weak_Enhancer	.	GAS,9_TxEnhG1;BR.MYO,11_EnhWk1;PFM.1,11_EnhWk1;ST.MUC,9_TxEnhG1;LNG.FE,11_EnhWk1;PANC,9_TxEnhG1;ESO,11_EnhWk1;ADI.MSC,11_EnhWk1;H1.DMSC,12_EnhWk2;ST.SMUS28,12_EnhWk2;PFK.2,11_EnhWk1;NCC.COR2,12_EnhWk2;PFK.3,12_EnhWk2;BM.MSC,12_EnhWk2;IMR90,12_EnhWk2;PFM.3,11_EnhWk1;MUS.SC,12_EnhWk2;PFM.2,11_EnhWk1	AWG,LNCaP,None;UW,HCT-116,None	.	.	.	ENSG00000184012.7	TMPRSS2	0	0	NM_005656	TMPRSS2	0	0	INT

## Sheet: rs7632505
chr	pos	r2	D'	is_query_snp	rsID	ref	alt	AFR	AMR	ASN	EUR	GERP_cons	SiPhy_cons	Promoter_ENCODE	Enhancer_ENCODE	Promoter_Roadmap	Enhancer_Roadmap	DNAse	Proteins	eQTL	Motifs	GENCODE_id	GENCODE_name	GENCODE_direction	GENCODE_distance	RefSeq_id	RefSeq_name	RefSeq_direction	RefSeq_distance	dbSNP_functional_annotation
3	122711344	0.86	1	0	rs1444820	T	C	0.85	0.2	0.32	0.17	0	0	HSMM,3_Poised_Promoter	H1,7_Weak_Enhancer	BN.GM2,2_TssF;BN.CC,6_TssD2;BN.MFL,6_TssD2;BN.FE2,2_TssF;BN.AG,6_TssD2;BN.ITL,6_TssD2;BN.HM150,2_TssF	BN.FE0,13_EnhA;SK.MUS62,15_EnhP;SK.MUS63,15_EnhP;H1.BMP4DT,12_EnhWk2;BN.AC,12_EnhWk2;PFM.1,15_EnhP;LV,11_EnhWk1;HRT.FE,13_EnhA;BN.FE1,13_EnhA;BN.SN,12_EnhWk2;NCC.COR2,13_EnhA;IPS.DF19,11_EnhWk1;GAS,11_EnhWk1;NCC.GED2,13_EnhA;H1.DNP,11_EnhWk1;BR.MYO,13_EnhA;HUES64,11_EnhWk1;HUES6,12_EnhWk2;H1,11_EnhWk1;IPS.DF6,11_EnhWk1	AWG,A549,None;AWG,HMEC,None;Duke,Hepatocytes,None;Duke,LNCaP,androgen;Duke,PanIslets,None;Duke,Urothelia,None	.	.	Myc_known7;RP58	ENSG00000082684.10	SEMA5B	0	0	NM_001031702	SEMA5B	0	0	INT
3	122712531	0.87	0.97	0	rs11709090	G	A	0.32	0.13	0.03	0.14	0	0	.	H1,6_Weak_Enhancer	BN.GM2,2_TssF;BN.FE2,2_TssF;NCC.COR2,2_TssF;BN.FE1,6_TssD2	BN.FE0,13_EnhA;SK.MUS62,15_EnhP;SK.MUS63,15_EnhP;LV,11_EnhWk1;HRT.FE,13_EnhA;GAS,11_EnhWk1;HUES64,11_EnhWk1;HUES6,12_EnhWk2;H1,11_EnhWk1;IPS.DF6,11_EnhWk1;CHON.BMMSC,15_EnhP;ST.SMUS28,15_EnhP;ES.I3,12_EnhWk2;BN.AC,11_EnhWk1;LNG.FE,15_EnhP;SK.MUS,15_EnhP;IPS.20,11_EnhWk1;HUES48,11_EnhWk1;H1.DNP,13_EnhA;IPS.DF19,13_EnhA;COL.MUC32,15_EnhP;R.MUC29,15_EnhP;IPS.18,11_EnhWk1;H1.BMP4DM,12_EnhWk2;IPS.15,1…	AWG,HeLa-S3,None;Duke,Fibrobl,None;Duke,H9ES,None;Duke,Osteobl,None	H1-hESC,RAD21,Stanford,None	.	Egr-1_disc5;PU.1_disc3;SP1_known2;STAT_disc7	ENSG00000082684.10	SEMA5B	0	0	NM_001031702	SEMA5B	0	0	INT
3	122718487	0.97	0.99	0	rs4528886	A	G	0.55	0.17	0.2	0.15	0	0	.	.	.	H1.DNP,11_EnhWk1;BN.GM2,14_Enh	Duke,Ishikawa,4OHTAM_20nM_72hr;Duke,Ishikawa,Estradiol_100nM_1hr	.	.	EWSR1-FLI1;GR_disc6;HNF4_known4;Rad21_disc5	ENSG00000082684.10	SEMA5B	0	0	NM_001031702	SEMA5B	0	0	INT
3	122718575	0.96	1	0	rs4453793	T	C	0.84	0.2	0.22	0.16	0	0	.	.	.	H1.DNP,11_EnhWk1;BN.GM2,14_Enh	AWG,LNCaP,None;Duke,Ishikawa,4OHTAM_20nM_72hr	.	.	BDP1_disc1;CTCF_disc5	ENSG00000082684.10	SEMA5B	0	0	NM_001031702	SEMA5B	0	0	INT
3	122722446	0.99	1	0	rs2332441	T	C	0.79	0.2	0.22	0.15	0	0	.	.	.	BN.GM2,14_Enh;NCC.GED2,11_EnhWk1;H1,11_EnhWk1;IPS.18,11_EnhWk1;HD.CD184EC,11_EnhWk1;NCC.COR2,14_Enh	.	.	.	ERalpha-a_known2;GLI;RXRA_known3;Zic_3	ENSG00000082684.10	SEMA5B	0	0	NM_001031702	SEMA5B	0	0	INT
3	122724371	0.98	0.99	0	rs9860720	G	C	0.4	0.17	0.2	0.15	0	0	.	.	.	NCC.COR2,14_Enh;BN.GM2,14_Enh;NCC.GED2,14_Enh	.	.	.	Hoxa3_1;Pax-4_2;Pax-4_4;Pax-6_3	ENSG00000082684.10	SEMA5B	0	0	NM_001031702	SEMA5B	0	0	INT
3	122726013	0.99	1	0	rs55843800	G	A	0.8	0.2	0.22	0.15	0	0	.	H1,7_Weak_Enhancer	BN.GM2,2_TssF	BN.FE0,11_EnhWk1;NCC.GED2,13_EnhA;NCC.COR2,13_EnhA;BN.FE2,11_EnhWk1;IPS.DF19,11_EnhWk1;IPS.18,11_EnhWk1;IPS.15,11_EnhWk1;KID.FE,12_EnhWk2	.	.	.	Mtf1_2	ENSG00000082684.10	SEMA5B	0	0	NM_001031702	SEMA5B	0	0	INT
3	122738307	1	1	1	rs7632505	A	G	0.86	0.2	0.22	0.15	0	0	.	.	.	LV,12_EnhWk2;HRT.FE,11_EnhWk1;BN.GM2,11_EnhWk1	.	.	.	.	ENSG00000082684.10	SEMA5B	0	0	NM_001031702	SEMA5B	0	0	INT
3	122738355	1	1	0	rs7632571	A	G	0.87	0.21	0.22	0.15	0	0	.	.	.	LV,12_EnhWk2;HRT.FE,11_EnhWk1;BN.GM2,11_EnhWk1	.	.	.	.	ENSG00000082684.10	SEMA5B	0	0	NM_001031702	SEMA5B	0	0	INT
3	122741789	1	1	0	rs9820092	G	A	0.78	0.2	0.22	0.15	0	0	.	H1,7_Weak_Enhancer	.	ES.I3,12_EnhWk2;BN.GM2,11_EnhWk1;IPS.DF6,12_EnhWk2;H9,11_EnhWk1;BN.FE0,11_EnhWk1;HUES48,12_EnhWk2;IPS.18,12_EnhWk2;H1,11_EnhWk1;BN.AC,12_EnhWk2;BN.SN,12_EnhWk2;HRT.FE,11_EnhWk1;BN.FE2,9_TxEnhG1;IPS.20,15_EnhP;NCC.COR2,11_EnhWk1;HUES64,15_EnhP	Duke,pHTE,None	.	.	AP-1_disc8;p300_disc10	ENSG00000082684.10	SEMA5B	0	0	NM_001031702	SEMA5B	0	0	INT
3	122748200	0.96	0.98	0	rs1444813	T	C	0.81	0.2	0.23	0.15	0	0	.	H1,7_Weak_Enhancer	CD3.P,1_TssP;BN.GM2,2_TssF	BR.H35,12_EnhWk2;BN.ITL,14_Enh;NCC.GED2,12_EnhWk2;BN.FE0,12_EnhWk2;H1.DNP,11_EnhWk1;H1,15_EnhP;SK.MUS62,15_EnhP;BN.AG,13_EnhA;IPS.18,15_EnhP;ST.SMUS28,15_EnhP;NCC.COR2,11_EnhWk1;HUES48,15_EnhP;HD.CD184EC,11_EnhWk1;KID.FE,12_EnhWk2;BN.FE2,12_EnhWk2	.	.	.	Egr-1_disc4;SETDB1_disc1	ENSG00000082684.10	SEMA5B	5	747	NM_001031702	SEMA5B	5	1623	.
3	122750942	0.95	0.98	0	rs11921499	G	A	0.85	0.16	0.14	0.15	0	0	.	.	.	HRT.FE,11_EnhWk1	Duke,Hepatocytes,None	.	.	ZID	ENSG00000082684.10	SEMA5B	5	3489	NM_001031702	SEMA5B	5	4365	.
3	122753644	0.95	0.98	0	rs1123612	C	T	0.85	0.17	0.15	0.15	0	0	.	.	.	.	Duke,Chorion,None	.	.	CACD_2;HDAC2_disc3;Klf4;Klf7;SP1_known2;YY1_disc1;YY1_known2	ENSG00000082684.10	SEMA5B	5	6191	NM_001031702	SEMA5B	5	7067	.
3	122754990	0.84	0.98	0	rs28394067	G	A	0.73	0.15	0.05	0.13	0	0	.	.	.	CD15.P,12_EnhWk2	.	.	.	p300_disc2	ENSG00000082684.10	SEMA5B	5	7537	NM_001031702	SEMA5B	5	8413	.
3	122755775	0.91	0.96	0	rs12107644	T	C	0.85	0.18	0.14	0.15	1	0	.	HMEC,7_Weak_Enhancer	CD15.P,6_TssD2	LIV.A,11_EnhWk1;CD19.P,12_EnhWk2;BM.MSC,12_EnhWk2;ADI.MSC,12_EnhWk2;SK.MUS62,12_EnhWk2;SK.MUS63,12_EnhWk2;CHON.BMMSC,13_EnhA;MSC.ADIPC,12_EnhWk2;LNG.FE,12_EnhWk2;HD.CD184EC,15_EnhP;PFK.3,12_EnhWk2	AWG,HMEC,None;AWG,NHEK,None;Duke,AoSMC,None;Duke,Fibrobl,None;Duke,HPDE6-E6E7,None;Duke,ProgFib,None;Duke,RWPE1,None;Duke,Stellate,None;Duke,pHTE,None;UW,HGF,None;UW,PrEC,None;UW,SAEC,None	HeLa-S3,CEBPB,Stanford,None;HeLa-S3,P300,Stanford,None;HeLa-S3,STAT3,Stanford,None;MCF10A-Er-Src,STAT3,Harvard(Weissman),EtOH_0.01pct_4hr	.	.	ENSG00000082684.10	SEMA5B	5	8322	NM_001031702	SEMA5B	5	9198	.
3	122756601	0.92	0.97	0	rs1444812	A	C	0.86	0.18	0.14	0.15	0	0	.	.	.	ADI.MSC,12_EnhWk2	.	.	.	GR_disc1;GR_known4;Irf_known10;NF-AT1;PRDM1_known1	ENSG00000082684.10	SEMA5B	5	9148	NM_001031702	SEMA5B	5	10024	.
3	122760119	0.89	0.95	0	rs2877681	C	A	0.86	0.18	0.12	0.15	0	0	.	.	.	BN.GM2,11_EnhWk1	.	.	.	Dbx1;Dbx2;Evi-1_4;Foxo_3;HP1-site-factor;Ncx_2	ENSG00000082684.10	SEMA5B	5	12666	NM_001031702	SEMA5B	5	13542	.
3	122760587	0.89	0.95	0	rs9809141	T	A	0.86	0.18	0.16	0.15	0	0	.	.	.	BN.GM2,11_EnhWk1;NCC.COR2,11_EnhWk1	UW,WERI-Rb-1,None	.	.	SP1_known3;VDR_2	ENSG00000082684.10	SEMA5B	5	13134	NM_001031702	SEMA5B	5	14010	.
3	122762440	0.89	0.95	0	rs6791346	C	T	0.86	0.18	0.16	0.15	0	0	.	.	.	.	.	.	.	Hand1_1;SMC3_disc4	ENSG00000082684.10	SEMA5B	5	14987	NM_001031702	SEMA5B	5	15863	.
3	122762681	0.82	0.94	0	rs2332442	A	G	0.86	0.17	0.16	0.14	0	0	.	.	.	.	.	.	.	CACD_2;Ets_disc7;NRSF_disc9;SETDB1_disc1	ENSG00000082684.10	SEMA5B	5	15228	NM_001031702	SEMA5B	5	16104	.
3	122765470	0.89	0.95	0	rs11925395	G	T	0.86	0.18	0.14	0.15	0	0	.	H1,7_Weak_Enhancer;HSMM,7_Weak_Enhancer	.	MUS.SC,12_EnhWk2;H1,12_EnhWk2;BM.MSC,11_EnhWk1;PFF.2,12_EnhWk2;ADI.MSC,12_EnhWk2;H1.BMP4DT,11_EnhWk1;PFF.1,15_EnhP;SPL,11_EnhWk1;HD.CD56MESC,12_EnhWk2	.	H1-hESC,USF1,HudsonAlpha,None	.	Foxp3	ENSG00000082684.10	SEMA5B	5	18017	NM_001031702	SEMA5B	5	18893	.
3	122769084	0.81	0.91	0	rs6790600	A	G	0.87	0.18	0.17	0.15	0	0	.	.	.	H1.BMP4DT,14_Enh	.	.	.	RORalpha1_3	ENSG00000065485.13	PDIA5	5	16824	NR_028444	PDIA5	5	16770	.

## Sheet: rs4905014
chr	pos	r2	D'	is_query_snp	rsID	ref	alt	AFR	AMR	ASN	EUR	GERP_cons	SiPhy_cons	Promoter_ENCODE	Enhancer_ENCODE	Promoter_Roadmap	Enhancer_Roadmap	DNAse	Proteins	eQTL	Motifs	GENCODE_id	GENCODE_name	GENCODE_direction	GENCODE_distance	RefSeq_id	RefSeq_name	RefSeq_direction	RefSeq_distance	dbSNP_functional_annotation
14	93411497	1	1	0	rs4905012	G	A	0.01	0.08	0.01	0.02	0	0	.	.	.	PFM.1,9_TxEnhG1;HRT.FE,11_EnhWk1;BN.MFL,9_TxEnhG1;BN.HM150,9_TxEnhG1;BN.AG,9_TxEnhG1;ST.MUC,11_EnhWk1;H1.DMSC,11_EnhWk1	AWG,HSMMtube,None;AWG,Th1,None;UW,SK-N-SH_RA,None	HTB-11,NRSF,HudsonAlpha,None	.	HDAC2_disc5	ENSG00000100605.11	ITPK1	0	0	NM_001142594	ITPK1	0	0	INT
14	93411918	1	1	0	rs4905013	C	T	0.0041	0.08	0.01	0.02	0	0	.	.	.	PFM.1,9_TxEnhG1;HRT.FE,11_EnhWk1;BN.MFL,9_TxEnhG1;BN.HM150,9_TxEnhG1;BN.AG,9_TxEnhG1;GAS,9_TxEnhG1;BN.ITL,9_TxEnhG1	.	.	.	.	ENSG00000100605.11	ITPK1	0	0	NM_001142594	ITPK1	0	0	INT
14	93412031	1	1	1	rs4905014	G	C	0.0041	0.08	0.01	0.02	0	0	.	.	.	PFM.1,9_TxEnhG1;HRT.FE,11_EnhWk1;BN.MFL,9_TxEnhG1;BN.HM150,9_TxEnhG1;BN.AG,9_TxEnhG1;GAS,9_TxEnhG1;BN.ITL,9_TxEnhG1;BN.CC,9_TxEnhG1	UW,SK-N-SH_RA,None	.	.	ERalpha-a_disc1;EWSR1-FLI1;Eomes;PU.1_known2	ENSG00000100605.11	ITPK1	0	0	NM_001142594	ITPK1	0	0	INT
14	93415524	1	1	0	rs141122728	G	A	0.01	0.08	0.01	0.02	0	0	.	.	.	.	.	.	.	Ets_known3;HDAC2_disc5;NF-E2_disc4;RXRA_known4	ENSG00000100605.11	ITPK1	0	0	NM_001142594	ITPK1	0	0	INT
14	93418069	1	1	0	rs117603425	C	T	0.0041	0.08	0.01	0.02	0	0	.	.	.	BN.ITL,9_TxEnhG1;HRT.FE,13_EnhA;SK.MUS63,9_TxEnhG1;BN.MFL,9_TxEnhG1;CHON.BMMSC,11_EnhWk1;BN.HM150,9_TxEnhG1;SK.MUS62,11_EnhWk1;ST.SMUS28,9_TxEnhG1;MSC.ADIPC,14_Enh;LV,13_EnhA;PFM.1,9_TxEnhG1;BN.AG,13_EnhA;BN.FE0,11_EnhWk1;BN.SN,13_EnhA;COL.SMUS,9_TxEnhG1;SPL,9_TxEnhG1;IPS.DF19,9_TxEnhG1;BR.MYO,11_EnhWk1;BN.FE2,11_EnhWk1;ADI.NUC,11_EnhWk1;CD8.NP,11_EnhWk1;BN.GM2,11_EnhWk1;BN.CC,13_EnhA	AWG,H1-hESC,None;Duke,Medullo,None;Duke,Myometr,None	.	.	BDP1_disc3;GR_disc6;SP1_known3	ENSG00000100605.11	ITPK1	0	0	NM_001142594	ITPK1	0	0	INT
14	93419166	1	1	0	rs79161432	G	A	0.0041	0.08	0.01	0.02	0	0	.	.	.	LV,13_EnhA;PFM.1,9_TxEnhG1;BN.AG,13_EnhA;BN.CC,13_EnhA;PFM.2,9_TxEnhG1;BN.HM150,13_EnhA;BN.AC,13_EnhA;BN.ITL,13_EnhA;BN.MFL,13_EnhA;BN.FE0,13_EnhA;NCC.GED2,11_EnhWk1;ADI.NUC,13_EnhA;BR.MYO,13_EnhA;IPS.DF19,11_EnhWk1;BN.FE2,13_EnhA;NCC.COR2,11_EnhWk1;PFM.3,9_TxEnhG1;BN.SN,13_EnhA	Duke,Osteobl,None	.	.	Myb_2;Tgif1_2	ENSG00000100605.11	ITPK1	0	0	NM_001142594	ITPK1	0	0	INT
14	93419340	1	1	0	rs149316809	T	C	0.0041	0.08	0.01	0.02	0	0	.	.	.	PFM.1,9_TxEnhG1;BN.AG,13_EnhA;BN.CC,13_EnhA;BN.HM150,13_EnhA;BN.AC,13_EnhA;BN.ITL,13_EnhA;BN.MFL,13_EnhA;BN.FE0,13_EnhA;NCC.GED2,11_EnhWk1;BR.MYO,13_EnhA;IPS.DF19,11_EnhWk1;BN.FE2,13_EnhA;NCC.COR2,11_EnhWk1;PFM.3,9_TxEnhG1;BN.SN,13_EnhA;PFM.2,10_TxEnhG2;ADI.NUC,9_TxEnhG1;LV,14_Enh	.	.	.	EWSR1-FLI1;Rad21_disc9	ENSG00000100605.11	ITPK1	0	0	NM_001142594	ITPK1	0	0	INT
14	93419521	1	1	0	rs4905015	A	G	0.0041	0.08	0.01	0.02	0	0	.	.	.	PFM.1,9_TxEnhG1;BN.AG,13_EnhA;BN.CC,13_EnhA;BN.HM150,13_EnhA;BN.AC,13_EnhA;BN.ITL,13_EnhA;BN.MFL,13_EnhA;IPS.DF19,11_EnhWk1;BN.FE2,13_EnhA;NCC.COR2,11_EnhWk1;PFM.3,9_TxEnhG1;BN.SN,13_EnhA;PFM.2,10_TxEnhG2;ADI.NUC,9_TxEnhG1;LV,14_Enh;H1.DMSC,9_TxEnhG1;BN.FE0,11_EnhWk1;BR.MYO,11_EnhWk1	Duke,8988T,None;Duke,GM12892,None;UW,Caco-2,None	.	.	BCL_disc7	ENSG00000100605.11	ITPK1	0	0	NM_001142594	ITPK1	0	0	INT
14	93424226	1	1	0	rs138125242	C	T	0.0041	0.08	0.01	0.02	0	0	.	.	.	BN.MFL,9_TxEnhG1;BN.SN,13_EnhA;BN.HM150,9_TxEnhG1;PFM.2,9_TxEnhG1;BN.CC,13_EnhA;BN.ITL,13_EnhA;BN.AG,9_TxEnhG1;PFM.1,9_TxEnhG1;HRT.FE,14_Enh;BN.AC,13_EnhA	.	.	.	.	ENSG00000100605.11	ITPK1	0	0	NM_001142594	ITPK1	0	0	INT
14	93426640	1	1	0	rs117290289	C	T	0.0041	0.08	0.01	0.02	0	0	.	HSMM,7_Weak_Enhancer	.	BN.CC,13_EnhA;BN.ITL,13_EnhA;PFM.1,9_TxEnhG1;BN.AC,13_EnhA;BN.MFL,13_EnhA;BN.HM150,13_EnhA;BN.AG,13_EnhA;PFM.3,9_TxEnhG1;BN.GM2,11_EnhWk1;BN.SN,13_EnhA;PFM.2,9_TxEnhG1;NCC.GED2,9_TxEnhG1;PFF.1,9_TxEnhG1;HRT.FE,14_Enh;H1.DMSC,11_EnhWk1;PFK.2,9_TxEnhG1	Duke,8988T,None;Duke,FibroP,None	.	.	AP-1_disc7;AP-2_known1;NF-kappaB_known3	ENSG00000100605.11	ITPK1	0	0	NM_001142594	ITPK1	0	0	INT
14	93434862	1	1	0	rs201172095	T	TC	0.0041	0.08	0.01	0.02	0	0	.	.	H1.DMSC,4_TssWk	BN.AG,14_Enh;ST.SMUS28,14_Enh;BN.MFL,14_Enh;BN.FE0,11_EnhWk1;BN.CC,14_Enh	AWG,HSMMtube,None;Duke,8988T,None;Duke,Melano,None	.	.	ERalpha-a_disc4;MZF1::1-4_1;Zfp281	ENSG00000100605.11	ITPK1	0	0	NM_001142594	ITPK1	0	0	INT
14	93435939	1	1	0	rs147693186	T	A	0.0041	0.08	0.01	0.02	0	0	.	.	.	BN.MFL,14_Enh;BN.FE0,11_EnhWk1;BN.CC,14_Enh;BN.ITL,14_Enh;BN.AG,14_Enh;IPS.DF19,11_EnhWk1;LV,13_EnhA;SPL,11_EnhWk1	AWG,H1-hESC,None;AWG,HSMMtube,None;Duke,Fibrobl,None;Duke,H9ES,None;Duke,iPS,None	.	.	CTCF_disc8	ENSG00000100605.11	ITPK1	0	0	NM_001142594	ITPK1	0	0	INT
14	93438249	1	1	0	rs74353820	C	A	0.0041	0.08	0.01	0.02	0	0	.	H1,7_Weak_Enhancer	.	BN.CC,14_Enh;IPS.DF19,11_EnhWk1;BN.MFL,14_Enh;PFM.2,9_TxEnhG1;BN.AG,13_EnhA;ST.SMUS28,14_Enh;PFM.1,9_TxEnhG1;COL.SMUS,11_EnhWk1;ESO,11_EnhWk1;GAS,9_TxEnhG1;BN.FE0,14_Enh;SPL,11_EnhWk1;R.SMUS,11_EnhWk1;BN.HM150,11_EnhWk1;PFF.2,11_EnhWk1;BN.ITL,14_Enh;BN.AC,14_Enh;LV,14_Enh	Duke,Fibrobl,None	.	.	Hic1_3;LBP-1_3;LBP-9;RXRA_known5	ENSG00000100605.11	ITPK1	0	0	NM_001142594	ITPK1	0	0	INT
14	93440649	1	1	0	rs4905018	C	T	0.0041	0.08	0.01	0.02	1	0	.	.	.	IPS.DF19,11_EnhWk1;DUO.SMUS,11_EnhWk1;BN.HM150,13_EnhA;BR.MYO,11_EnhWk1;BN.AG,13_EnhA;ST.SMUS28,13_EnhA;BN.AC,13_EnhA;BN.CC,13_EnhA;BN.SN,13_EnhA;LIV.A,13_EnhA;DUO.MUC61,9_TxEnhG1;PFK.3,11_EnhWk1;BN.MFL,13_EnhA;PFK.2,9_TxEnhG1;HRT.FE,11_EnhWk1;PFM.2,9_TxEnhG1;ADI.MSC,13_EnhA;ESO,14_Enh;PFM.1,9_TxEnhG1;PFM.3,9_TxEnhG1;LV,13_EnhA;COL.SMUS,11_EnhWk1;SPL,11_EnhWk1;PFF.1,13_EnhA;PFF.2,11_EnhWk1;GAS,9_…	AWG,LNCaP,None;AWG,MCF-7,None;Duke,AoSMC,None;Duke,LNCaP,androgen;Duke,T-47D,None;UW,BE2_C,None;UW,HMVEC-LLy,None;UW,HMVEC-dLy-Ad,None;UW,NHDF-Ad,None;UW,SK-N-SH_RA,None	MCF-7,HAE2F1,UCD,None;T-47D,ERALPHA_A,HudsonAlpha,Estradiol_10nM;T-47D,ERALPHA_A,HudsonAlpha,Genistein_100nM;T-47D,FOXA1,HudsonAlpha,DMSO_0.02pct;T-47D,GATA3,HudsonAlpha,DMSO_0.02pct	.	Pax-8_1;Pax-8_2	ENSG00000100605.11	ITPK1	0	0	NM_001142594	ITPK1	0	0	INT
14	93440985	1	1	0	rs4905019	G	A	0.0041	0.08	0.01	0.02	0	0	.	.	.	IPS.DF19,11_EnhWk1;DUO.SMUS,11_EnhWk1;BN.HM150,13_EnhA;BR.MYO,11_EnhWk1;BN.AG,13_EnhA;ST.SMUS28,13_EnhA;BN.AC,13_EnhA;BN.CC,13_EnhA;BN.SN,13_EnhA;PFK.3,11_EnhWk1;BN.MFL,13_EnhA;PFK.2,9_TxEnhG1;HRT.FE,11_EnhWk1;PFM.2,9_TxEnhG1;PFM.1,9_TxEnhG1;PFM.3,9_TxEnhG1;LV,13_EnhA;PFF.1,13_EnhA;PFF.2,11_EnhWk1;GAS,9_TxEnhG1;ADI.NUC,13_EnhA;BN.ITL,14_Enh;ADI.MSC,11_EnhWk1;ESO,13_EnhA;SPL,9_TxEnhG1;LIV.A,11_Enh…	Duke,HeLa-S3,IFNa4h	.	.	.	ENSG00000100605.11	ITPK1	0	0	NM_001142594	ITPK1	0	0	INT
14	93446181	1	1	0	rs138679741	C	T	0.0041	0.08	0.01	0.02	0	0	.	.	.	.	.	.	.	Foxm1;GATA_known3;Mef2_known5	ENSG00000100605.11	ITPK1	0	0	NM_001142594	ITPK1	0	0	INT
14	93450862	1	1	0	rs142686055	T	G	0.0041	0.08	0.01	0.02	0	0	.	NHEK,7_Weak_Enhancer;HepG2,4_Strong_Enhancer	.	BR.H35,11_EnhWk1;PFK.3,11_EnhWk1;PFK.2,13_EnhA;BN.FE0,11_EnhWk1;SPL,14_Enh;CD34.P,11_EnhWk1;LV,14_Enh;BN.MFL,14_Enh;LIV.A,13_EnhA	.	.	.	.	ENSG00000100605.11	ITPK1	0	0	NM_001142594	ITPK1	0	0	INT
14	93454071	1	1	0	rs57610666	G	C	0.26	0.09	0.01	0.02	0	0	.	NHEK,7_Weak_Enhancer;HSMM,7_Weak_Enhancer	.	LV,13_EnhA;COL.SMUS,11_EnhWk1;PFM.1,9_TxEnhG1;DUO.SMUS,11_EnhWk1;NCC.GED2,13_EnhA;BN.SN,13_EnhA;PFM.2,9_TxEnhG1;BN.AG,13_EnhA;SK.MUS63,11_EnhWk1;BN.MFL,13_EnhA;PFK.2,13_EnhA;BN.ITL,13_EnhA;BR.MYO,9_TxEnhG1;BN.CC,13_EnhA;PFF.1,13_EnhA;PANC,11_EnhWk1;BN.AC,14_Enh;SPL,9_TxEnhG1;GAS,9_TxEnhG1;LIV.A,11_EnhWk1;ST.SMUS28,9_TxEnhG1;IPS.DF19,11_EnhWk1;HRT.FE,14_Enh;PFK.3,13_EnhA;PFM.3,13_EnhA;BN.HM150,11_…	AWG,Th1,None;Duke,Chorion,None;Duke,GM12891,None;Duke,GM12892,None;Duke,T-47D,None	.	.	PTF1-beta	ENSG00000100605.11	ITPK1	0	0	NM_001142594	ITPK1	0	0	INT
14	93454787	1	1	0	rs4900167	C	T	0.0041	0.08	0.01	0.02	0	0	.	HSMM,7_Weak_Enhancer;NHEK,6_Weak_Enhancer	.	PFM.1,9_TxEnhG1;PFM.2,9_TxEnhG1;PFK.2,13_EnhA;PANC,11_EnhWk1;SPL,9_TxEnhG1;GAS,9_TxEnhG1;IPS.DF19,11_EnhWk1;PFM.3,13_EnhA;BN.HM150,11_EnhWk1;HRT.FE,11_EnhWk1;BN.AG,11_EnhWk1;ESO,11_EnhWk1;BN.MFL,14_Enh;BN.ITL,14_Enh;BN.AC,13_EnhA;LV,11_EnhWk1;PFK.3,11_EnhWk1;BN.CC,14_Enh;NCC.GED2,14_Enh;BN.SN,14_Enh;ST.SMUS28,14_Enh	.	.	.	GATA_disc1;GATA_known2;GATA_known6;Pax-2_1	ENSG00000100605.11	ITPK1	0	0	NM_001142594	ITPK1	0	0	INT
14	93455402	1	1	0	rs117497661	C	T	0.0041	0.08	0.01	0.02	0	0	.	.	.	PFM.2,9_TxEnhG1;BN.ITL,14_Enh;BN.CC,14_Enh;NCC.GED2,14_Enh;BN.SN,14_Enh;ST.SMUS28,14_Enh;BN.AC,14_Enh;BN.AG,14_Enh;PFM.3,9_TxEnhG1;BN.MFL,14_Enh;BN.FE2,11_EnhWk1;SPL,11_EnhWk1;PFK.3,9_TxEnhG1	.	.	.	EBF_disc2;NRSF_disc8;Rad21_disc7;p300_disc9	ENSG00000100605.11	ITPK1	0	0	NM_001142594	ITPK1	0	0	INT
14	93456410	1	1	0	rs73332132	G	A	0.16	0.09	0.01	0.02	0	0	.	.	.	PFM.2,9_TxEnhG1;BN.ITL,14_Enh;BN.SN,14_Enh;ST.SMUS28,14_Enh;PFM.3,9_TxEnhG1;BN.MFL,14_Enh;SPL,11_EnhWk1;BN.GM2,11_EnhWk1;BN.AC,11_EnhWk1;BN.CC,14_Enh;BN.AG,9_TxEnhG1;BN.HM150,9_TxEnhG1;NCC.GED2,14_Enh	.	HepG2,FOSL2,HudsonAlpha,None	.	EWSR1-FLI1	ENSG00000100605.11	ITPK1	0	0	NM_001142594	ITPK1	0	0	INT
14	93456798	1	1	0	rs4905023	A	G	0.0041	0.08	0.01	0.02	0	0	.	.	.	PFM.2,9_TxEnhG1;ST.SMUS28,14_Enh;BN.GM2,11_EnhWk1;BN.AC,11_EnhWk1;BN.CC,14_Enh;BN.HM150,9_TxEnhG1;NCC.GED2,14_Enh;BN.MFL,13_EnhA;NCC.COR2,11_EnhWk1;BN.ITL,13_EnhA;BN.SN,13_EnhA;BN.AG,13_EnhA;SPL,9_TxEnhG1	.	.	.	EWSR1-FLI1;Ets_known1;GATA_disc3;Maf_known2;PU.1_known2;PU.1_known3;SPIB;TATA_disc7;VDR_4	ENSG00000100605.11	ITPK1	0	0	NM_001142594	ITPK1	0	0	INT
14	93457375	1	1	0	rs113768550	CA	C	0.16	0.09	0.01	0.02	0	0	.	Huvec,7_Weak_Enhancer	BN.GM2,6_TssD2	PFM.2,9_TxEnhG1;NCC.COR2,11_EnhWk1;BN.ITL,13_EnhA;BN.SN,13_EnhA;BN.AG,13_EnhA;SPL,9_TxEnhG1;SK.MUS63,9_TxEnhG1;BN.HM150,13_EnhA;NCC.GED2,13_EnhA;BN.AC,13_EnhA;LV,11_EnhWk1;BN.CC,13_EnhA;ST.SMUS28,9_TxEnhG1;H1.BMP4DT,11_EnhWk1;IPS.DF19,11_EnhWk1;HRT.FE,11_EnhWk1;BN.MFL,14_Enh	Duke,GM19238,None;Duke,PanIslets,None;UW,SK-N-SH_RA,None	.	.	AP-1_disc10;ATF3_disc4;BCL_disc10;BCL_disc8;CAC-binding-protein;CCNT2_disc2;CHD2_disc3;E2A_3;E2F_disc7;ELF1_disc3;ERalpha-a_disc4;Egr-1_disc6;Ets_disc9;Hic1_1;Klf4;MAZ;MAZR;MOVO-B;Myc_disc10;NRSF_disc5;PU.1_known1;Pax-5_disc4;Pou2f2_disc2;SP1_known1;SP1_known2;SREBP_known3;STAT_disc7;STAT_known13;Sin3Ak-20_disc6;TATA_disc4;TR4_disc2;VDR_2;WT1;YY1_disc3;YY1_disc5;ZNF219;Zfp281;Zfp740	ENSG00000100605.11	ITPK1	0	0	NM_001142594	ITPK1	0	0	INT
14	93457431	1	1	0	rs79235675	C	A	0.01	0.08	0.01	0.02	1	0	.	Huvec,7_Weak_Enhancer	.	PFM.2,9_TxEnhG1;NCC.COR2,11_EnhWk1;BN.ITL,13_EnhA;BN.SN,13_EnhA;BN.AG,13_EnhA;SPL,9_TxEnhG1;SK.MUS63,9_TxEnhG1;BN.HM150,13_EnhA;NCC.GED2,13_EnhA;BN.AC,13_EnhA;LV,11_EnhWk1;BN.CC,13_EnhA;ST.SMUS28,9_TxEnhG1;H1.BMP4DT,11_EnhWk1;IPS.DF19,11_EnhWk1;HRT.FE,11_EnhWk1;BN.GM2,11_EnhWk1;BN.MFL,13_EnhA;HUES6,11_EnhWk1;PFK.3,9_TxEnhG1	Duke,GM19238,None;Duke,PanIslets,None;UW,BE2_C,None;UW,SK-N-SH_RA,None;UW,WERI-Rb-1,None	.	.	Zbtb3	ENSG00000100605.11	ITPK1	0	0	NM_001142594	ITPK1	0	0	INT
14	93458026	1	1	0	rs4905024	C	G	0.32	0.1	0.01	0.02	0	0	.	.	.	PFM.2,9_TxEnhG1;NCC.COR2,11_EnhWk1;BN.ITL,13_EnhA;BN.SN,13_EnhA;BN.AG,13_EnhA;SPL,9_TxEnhG1;BN.HM150,13_EnhA;NCC.GED2,13_EnhA;BN.AC,13_EnhA;LV,11_EnhWk1;BN.CC,13_EnhA;ST.SMUS28,9_TxEnhG1;IPS.DF19,11_EnhWk1;HRT.FE,11_EnhWk1;BN.GM2,11_EnhWk1;BN.MFL,13_EnhA;HUES6,11_EnhWk1;PFK.3,9_TxEnhG1;PFM.1,9_TxEnhG1;COL.SMUS,11_EnhWk1;PFK.2,9_TxEnhG1	.	.	.	BHLHE40_disc1;Myc_known5;NF-E2_disc2	ENSG00000100605.11	ITPK1	0	0	NM_001142594	ITPK1	0	0	INT
14	93459367	1	1	0	rs57619374	C	T	0.15	0.09	0.01	0.02	0	0	.	HepG2,7_Weak_Enhancer	.	PFM.2,9_TxEnhG1;SPL,9_TxEnhG1;BN.CC,13_EnhA;ST.SMUS28,9_TxEnhG1;PFK.3,9_TxEnhG1;PFK.2,9_TxEnhG1;BN.HM150,9_TxEnhG1;BN.MFL,9_TxEnhG1;LV,13_EnhA;BN.AC,9_TxEnhG1;BN.ITL,9_TxEnhG1;R.SMUS,9_TxEnhG1;ESO,9_TxEnhG1;GAS,9_TxEnhG1;ADI.NUC,9_TxEnhG1;BN.FE2,9_TxEnhG1;COL.SMUS,13_EnhA;BN.SN,9_TxEnhG1;LIV.A,11_EnhWk1;BN.AG,9_TxEnhG1;PANC,11_EnhWk1	.	.	.	GR_disc6;Znf143_disc3	ENSG00000100605.11	ITPK1	0	0	NM_001142594	ITPK1	0	0	INT
14	93464075	0.8	1	0	rs78514630	G	A	0.0041	0.08	0.0017	0.02	0	0	.	HepG2,7_Weak_Enhancer;NHLF,7_Weak_Enhancer;HSMM,7_Weak_Enhancer	.	LIV.A,11_EnhWk1;PFM.2,9_TxEnhG1;COL.SMUS,11_EnhWk1;BN.AC,11_EnhWk1;PFM.1,14_Enh;BN.SN,13_EnhA;BN.FE0,11_EnhWk1;BN.CC,11_EnhWk1;BN.MFL,14_Enh;BN.AG,13_EnhA;R.SMUS,11_EnhWk1;PFF.1,13_EnhA;PFF.2,13_EnhA;BN.HM150,11_EnhWk1;LV,13_EnhA;BR.MYO,13_EnhA;BN.ITL,13_EnhA;PFM.3,9_TxEnhG1	Duke,FibroP,None;Duke,Fibrobl,None;Duke,HSMM_emb,None;Duke,Huh-7,None;Duke,Medullo,None;Duke,PanIslets,None;UW,NHDF-neo,None	.	.	ERalpha-a_disc2;ERalpha-a_known1;GLI;GR_known9	ENSG00000100605.11	ITPK1	0	0	NM_001142594	ITPK1	0	0	INT
14	93467059	0.85	1	0	rs4905026	C	A	0.01	0.09	0.01	0.02	0	0	.	.	.	BN.SN,14_Enh	.	.	.	.	ENSG00000100605.11	ITPK1	0	0	NM_001142594	ITPK1	0	0	INT
14	93467887	0.85	1	0	rs4905028	T	C	0.0041	0.08	0.01	0.02	0	0	.	.	.	BN.SN,14_Enh;BN.AG,14_Enh;PFM.2,9_TxEnhG1;ST.SMUS28,9_TxEnhG1;SPL,11_EnhWk1;BN.ITL,14_Enh;BN.AC,14_Enh;BN.MFL,14_Enh	AWG,LNCaP,None	.	.	E2A_1;E2A_3;E2A_4;ERalpha-a_disc4;Myf_2;Myf_3;Myf_4;RXRA_disc2;TBX5_1	ENSG00000100605.11	ITPK1	0	0	NM_001142594	ITPK1	0	0	INT
14	93469298	0.85	1	0	rs4343207	G	A	0.0041	0.08	0.01	0.02	0	0	HepG2,2_Weak_Promoter	.	.	BN.ITL,13_EnhA;PFM.1,11_EnhWk1;LV,11_EnhWk1;BN.AG,13_EnhA;BN.CC,13_EnhA;BN.SN,13_EnhA;BN.HM150,13_EnhA;SPL,9_TxEnhG1;PFM.2,9_TxEnhG1;BN.AC,13_EnhA;BN.MFL,13_EnhA;LIV.A,11_EnhWk1;BN.FE0,11_EnhWk1;PFM.3,13_EnhA;PANC,11_EnhWk1;HRT.FE,11_EnhWk1;BR.MYO,14_Enh;GAS,11_EnhWk1;ESO,11_EnhWk1	AWG,HepG2,None;Duke,Fibrobl,None;Duke,Melano,None	HepG2,FOXA1,HudsonAlpha,None;HepG2,FOXA1,HudsonAlpha,None;HepG2,FOXA2,HudsonAlpha,None;HepG2b,TCF4,UCD,None	.	Irf_known1;Irf_known2;Irf_known9;Pax-4_4;TCF4_disc2;TCF4_known1	ENSG00000100605.11	ITPK1	0	0	NM_001142594	ITPK1	0	0	INT
14	93469770	0.85	1	0	rs11352497	AT	A	0.0041	0.08	0.01	0.02	1	0	.	HepG2,6_Weak_Enhancer	.	BN.ITL,13_EnhA;PFM.1,11_EnhWk1;LV,11_EnhWk1;BN.AG,13_EnhA;BN.CC,13_EnhA;BN.SN,13_EnhA;BN.HM150,13_EnhA;SPL,9_TxEnhG1;PFM.2,9_TxEnhG1;BN.AC,13_EnhA;BN.MFL,13_EnhA;BN.FE0,11_EnhWk1;PFM.3,13_EnhA;PANC,11_EnhWk1;HRT.FE,11_EnhWk1;BR.MYO,14_Enh;GAS,11_EnhWk1;ESO,11_EnhWk1;ADI.NUC,11_EnhWk1;NCC.COR2,11_EnhWk1;BN.FE2,11_EnhWk1;NCC.GED2,11_EnhWk1;BN.GM2,11_EnhWk1;PFK.2,9_TxEnhG1;MSC.ADIPC,11_EnhWk1	UW,Jurkat,None	.	.	Egr-1_disc4;Evi-1_5;Osf2_2;SIX5_disc3;SIX5_disc4	ENSG00000100605.11	ITPK1	0	0	NM_001142594	ITPK1	0	0	INT
14	93475852	0.85	1	0	rs137914763	C	T	0.0041	0.08	0.01	0.02	0	0	.	H1,7_Weak_Enhancer;HSMM,5_Strong_Enhancer;HepG2,5_Strong_Enhancer	PFF.1,2_TssF	BN.SN,13_EnhA;NCC.COR2,13_EnhA;H1.DMSC,11_EnhWk1;NCC.GED2,13_EnhA;LV,13_EnhA;SK.MUS62,11_EnhWk1;SK.MUS,11_EnhWk1;PFM.1,13_EnhA;ADI.MSC,13_EnhA;HRT.FE,11_EnhWk1;BN.FE0,11_EnhWk1;MSC.ADIPC,13_EnhA;PFF.2,13_EnhA;PFM.3,13_EnhA;ADI.NUC,13_EnhA;BN.MFL,13_EnhA;BN.AC,13_EnhA;BN.CC,13_EnhA;BN.ITL,13_EnhA;BN.HM150,13_EnhA;R.MUC29,9_TxEnhG1;SK.MUS63,13_EnhA;BR.H35,11_EnhWk1;BM.MSC,11_EnhWk1;CD34.MBP1480,11_…	AWG,HMEC,None;UW,HL-60,None;UW,Monocytes-CD14+_RO01746,None	.	.	CTCF_disc1;CTCF_disc8;CTCF_known1;ELF1_known1;PU.1_disc1;PU.1_known3;Rad21_disc1;SMC3_disc1	ENSG00000100605.11	ITPK1	0	0	NM_001142594	ITPK1	0	0	INT
14	93477921	0.85	1	0	rs4900168	C	A	0.0041	0.08	0.01	0.02	0	0	.	HSMM,7_Weak_Enhancer;HepG2,7_Weak_Enhancer	DUO.MUC61,2_TssF	BN.SN,13_EnhA;SK.MUS62,11_EnhWk1;SK.MUS,11_EnhWk1;HRT.FE,11_EnhWk1;BN.CC,13_EnhA;BN.ITL,13_EnhA;BN.HM150,13_EnhA;SK.MUS63,13_EnhA;SPL,11_EnhWk1;BN.AG,13_EnhA;R.SMUS,11_EnhWk1;GAS,11_EnhWk1;PANC,11_EnhWk1;ST.MUC,11_EnhWk1;ST.SMUS28,11_EnhWk1;LIV.A,11_EnhWk1;DUO.SMUS,11_EnhWk1;NCC.GED2,14_Enh;PFM.3,11_EnhWk1;MSC.ADIPC,14_Enh;BR.MYO,14_Enh;CD34.MBP1480,11_EnhWk1;PFF.1,14_Enh;BN.FE1,11_EnhWk1;R.MUC31…	AWG,LNCaP,None;AWG,MCF-7,None;AWG,Th1,None;Duke,GM19239,None;Duke,MCF-7,Hypoxia_LacAcid;Duke,T-47D,None;UW,WERI-Rb-1,None	.	.	Ets_known8;Ets_known9;KAP1_disc2;Myf_1;Pax-5_disc4;Rad21_disc8;STAT_disc7	ENSG00000100605.11	ITPK1	0	0	NM_001142594	ITPK1	0	0	INT
14	93479471	0.85	1	0	rs144447949	G	A	0.0041	0.08	0.01	0.02	0	0	.	NHEK,7_Weak_Enhancer;GM12878,4_Strong_Enhancer;HMEC,5_Strong_Enhancer;HSMM,4_Strong_Enhancer;NHLF,7_Weak_Enhancer	PFF.1,2_TssF;PFF.2,2_TssF	BN.SN,13_EnhA;SK.MUS62,11_EnhWk1;SK.MUS,11_EnhWk1;BN.HM150,13_EnhA;BN.AG,13_EnhA;ST.SMUS28,11_EnhWk1;LIV.A,11_EnhWk1;DUO.SMUS,11_EnhWk1;BN.AC,13_EnhA;PFM.1,9_TxEnhG1;IPS.DF19,11_EnhWk1;BN.MFL,13_EnhA;LV,11_EnhWk1;R.MUC29,11_EnhWk1;IPS.15,14_Enh;PFK.3,11_EnhWk1;PFK.2,13_EnhA;BM.MSC,11_EnhWk1;MSC.ADIPC,13_EnhA;COL.MUC32,11_EnhWk1;PFM.3,13_EnhA;MUS.SC,11_EnhWk1;PFM.2,13_EnhA;COL.SMUS,11_EnhWk1;ADI.M…	AWG,HMEC,None;AWG,HSMM,None;AWG,Th1,None;Duke,AoSMC,None;Duke,Chorion,None;Duke,FibroP,None;Duke,Fibrobl,None;Duke,Myometr,None;Duke,PanIsletD,None;Duke,ProgFib,None;Duke,Stellate,None;Duke,iPS,None;UW,HMF,None	.	.	AP-2_disc2;AP-2_known1;AP-2_known7;E2F_disc8;NRSF_disc9;Rad21_disc10;Rad21_disc6;ZBTB7A_known1;Zfx;p300_disc9	ENSG00000100605.11	ITPK1	0	0	NM_001142594	ITPK1	0	0	INT
14	93480458	0.85	1	0	rs79527491	C	T	0.0041	0.08	0.01	0.02	0	0	.	NHEK,7_Weak_Enhancer;HMEC,7_Weak_Enhancer;GM12878,7_Weak_Enhancer;Huvec,6_Weak_Enhancer;HSMM,5_Strong_Enhancer	.	BN.SN,13_EnhA;SK.MUS62,11_EnhWk1;BN.HM150,13_EnhA;BN.AG,13_EnhA;DUO.SMUS,11_EnhWk1;IPS.DF19,11_EnhWk1;BN.MFL,13_EnhA;LV,11_EnhWk1;COL.MUC32,11_EnhWk1;PFM.3,13_EnhA;ADI.MSC,11_EnhWk1;CHON.BMMSC,11_EnhWk1;SK.MUS63,13_EnhA;BR.MYO,13_EnhA;ADI.NUC,13_EnhA;NCC.COR2,11_EnhWk1;BN.CC,13_EnhA;BN.ITL,13_EnhA;SPL,11_EnhWk1;BR.H35,11_EnhWk1;CD34.MBP1480,11_EnhWk1;H1.DMSC,11_EnhWk1;DUO.MUC61,11_EnhWk1;MUS.SC,1…	UW,WERI-Rb-1,None	.	.	TAL1_known2;p300_disc2	ENSG00000100605.11	ITPK1	0	0	NM_001142594	ITPK1	0	0	INT
14	93485092	0.85	1	0	rs151238782	G	A	0.0041	0.09	0.01	0.02	0	0	.	HepG2,4_Strong_Enhancer	.	BN.SN,13_EnhA;BN.AG,13_EnhA;BN.CC,13_EnhA;BN.ITL,13_EnhA;PANC,11_EnhWk1;HRT.FE,11_EnhWk1;SK.MUS,11_EnhWk1;BN.FE0,13_EnhA;R.SMUS,11_EnhWk1;IPS.DF19,11_EnhWk1;BN.MFL,13_EnhA;BN.AC,13_EnhA;DUO.SMUS,11_EnhWk1;ESO,14_Enh;SPL,11_EnhWk1;BR.MYO,11_EnhWk1;COL.SMUS,11_EnhWk1;PFM.2,13_EnhA;ADI.NUC,11_EnhWk1;ST.SMUS28,13_EnhA;GAS,11_EnhWk1;H1,11_EnhWk1;LIV.A,11_EnhWk1;NCC.GED2,13_EnhA;NCC.COR2,13_EnhA;HUES64…	.	.	.	Nanog_disc3	ENSG00000100605.11	ITPK1	0	0	NM_001142594	ITPK1	0	0	INT
14	93485907	0.8	1	0	rs148842076	G	A	0.0041	0.08	0.0035	0.02	0	0	.	HepG2,4_Strong_Enhancer	BN.FE1,6_TssD2;BN.HM150,2_TssF;PFM.2,2_TssF	BN.SN,13_EnhA;BN.AG,13_EnhA;BN.CC,13_EnhA;BN.ITL,13_EnhA;PANC,11_EnhWk1;BN.FE0,13_EnhA;R.SMUS,11_EnhWk1;IPS.DF19,11_EnhWk1;BN.MFL,13_EnhA;BN.AC,13_EnhA;DUO.SMUS,11_EnhWk1;ESO,14_Enh;SPL,11_EnhWk1;BR.MYO,11_EnhWk1;COL.SMUS,11_EnhWk1;GAS,11_EnhWk1;H1,11_EnhWk1;LIV.A,11_EnhWk1;NCC.GED2,13_EnhA;NCC.COR2,13_EnhA;PFM.1,13_EnhA;DUO.MUC61,11_EnhWk1;BN.FE2,11_EnhWk1;CHON.BMMSC,11_EnhWk1;IPS.18,11_EnhWk1;I…	AWG,HepG2,None;Duke,Huh-7,None;Duke,iPS,None;UW,HMVEC-dLy-Ad,None;UW,SK-N-SH_RA,None	HepG2,CTCF,UW,None;HepG2,POL2,Stanford,forskolin;T-47D,FOXA1,HudsonAlpha,DMSO_0.02pct	.	BCL_disc9;KAP1_disc2;Rad21_disc6;Smad4	ENSG00000100605.11	ITPK1	0	0	NM_001142594	ITPK1	0	0	INT
14	93487098	0.8	1	0	rs59471851	A	G	0.12	0.1	0.0035	0.02	0	0	.	HepG2,4_Strong_Enhancer	.	BN.SN,13_EnhA;BN.ITL,13_EnhA;PANC,11_EnhWk1;R.SMUS,11_EnhWk1;IPS.DF19,11_EnhWk1;BN.MFL,13_EnhA;BN.AC,13_EnhA;COL.SMUS,11_EnhWk1;H1,11_EnhWk1;LIV.A,11_EnhWk1;NCC.COR2,13_EnhA;IPS.18,11_EnhWk1;PFM.3,13_EnhA;LV,11_EnhWk1;R.MUC29,11_EnhWk1;LNG.FE,11_EnhWk1;IPS.20,11_EnhWk1;BN.HM150,13_EnhA;ADI.NUC,11_EnhWk1;NCC.GED2,13_EnhA;ST.SMUS28,13_EnhA;PFM.1,13_EnhA;HUES64,11_EnhWk1;BN.FE0,11_EnhWk1;BN.AG,13_En…	.	.	.	Pax-5_known3	ENSG00000100605.11	ITPK1	0	0	NM_001142594	ITPK1	0	0	INT
14	93487169	0.8	1	0	rs58372669	C	T	0.13	0.11	0.0035	0.02	0	0	.	HepG2,4_Strong_Enhancer	.	BN.SN,13_EnhA;BN.ITL,13_EnhA;PANC,11_EnhWk1;R.SMUS,11_EnhWk1;IPS.DF19,11_EnhWk1;BN.MFL,13_EnhA;BN.AC,13_EnhA;COL.SMUS,11_EnhWk1;H1,11_EnhWk1;LIV.A,11_EnhWk1;NCC.COR2,13_EnhA;IPS.18,11_EnhWk1;PFM.3,13_EnhA;LV,11_EnhWk1;R.MUC29,11_EnhWk1;LNG.FE,11_EnhWk1;IPS.20,11_EnhWk1;BN.HM150,13_EnhA;ADI.NUC,11_EnhWk1;NCC.GED2,13_EnhA;ST.SMUS28,13_EnhA;PFM.1,13_EnhA;HUES64,11_EnhWk1;BN.FE0,11_EnhWk1;BN.AG,13_En…	.	.	.	Hsf_known2	ENSG00000100605.11	ITPK1	0	0	NM_001142594	ITPK1	0	0	INT
14	93487184	0.8	1	0	rs59412011	A	G	0.12	0.1	0.0035	0.02	0	0	.	HepG2,4_Strong_Enhancer	.	BN.SN,13_EnhA;BN.ITL,13_EnhA;PANC,11_EnhWk1;R.SMUS,11_EnhWk1;IPS.DF19,11_EnhWk1;BN.MFL,13_EnhA;BN.AC,13_EnhA;COL.SMUS,11_EnhWk1;H1,11_EnhWk1;LIV.A,11_EnhWk1;NCC.COR2,13_EnhA;IPS.18,11_EnhWk1;PFM.3,13_EnhA;LV,11_EnhWk1;R.MUC29,11_EnhWk1;LNG.FE,11_EnhWk1;IPS.20,11_EnhWk1;BN.HM150,13_EnhA;ADI.NUC,11_EnhWk1;NCC.GED2,13_EnhA;ST.SMUS28,13_EnhA;PFM.1,13_EnhA;HUES64,11_EnhWk1;BN.FE0,11_EnhWk1;BN.AG,13_En…	.	.	.	.	ENSG00000100605.11	ITPK1	0	0	NM_001142594	ITPK1	0	0	INT
14	93487700	0.8	1	0	rs7401067	G	A	0.12	0.1	0.0035	0.02	0	0	.	HepG2,7_Weak_Enhancer	.	BN.SN,13_EnhA;LIV.A,11_EnhWk1;BN.HM150,13_EnhA;ADI.NUC,11_EnhWk1;PFM.2,13_EnhA;ST.SMUS28,14_Enh;BN.MFL,14_Enh;PFM.1,14_Enh;BN.ITL,11_EnhWk1;DUO.MUC61,14_Enh;BN.AG,14_Enh;BN.AC,14_Enh;BN.CC,14_Enh	.	.	.	Ik-1_2;Ik-2_1;Mxi1_known1;STAT_known5;Sin3Ak-20_disc1;Sin3Ak-20_disc2;TCF12_disc5	ENSG00000100605.11	ITPK1	0	0	NM_001142594	ITPK1	0	0	INT
14	93487969	0.8	1	0	rs145671188	AC	A	0.12	0.1	0.0035	0.02	0	0	.	HepG2,7_Weak_Enhancer	.	BN.SN,13_EnhA;LIV.A,11_EnhWk1;ADI.NUC,11_EnhWk1;ST.SMUS28,14_Enh;BN.MFL,14_Enh;PFM.1,14_Enh;DUO.MUC61,14_Enh;BN.AG,14_Enh;BN.AC,14_Enh;BN.CC,14_Enh;BN.HM150,14_Enh;BN.ITL,14_Enh;PFM.2,14_Enh	.	.	.	HDAC2_disc6;Irf_disc3;Irf_known9;Nanog_disc2;STAT_disc3;TATA_disc7	ENSG00000100605.11	ITPK1	0	0	NM_001142594	ITPK1	0	0	INT
14	93488511	0.8	1	0	rs61277447	C	T	0.25	0.11	0.0035	0.02	0	0	.	HepG2,7_Weak_Enhancer	.	BN.SN,13_EnhA;LIV.A,11_EnhWk1;ADI.NUC,11_EnhWk1;PFM.1,14_Enh;LV,11_EnhWk1;BN.HM150,13_EnhA;BN.ITL,13_EnhA;BN.AC,13_EnhA;DUO.MUC61,11_EnhWk1;BN.AG,13_EnhA;BN.CC,13_EnhA;PFM.3,14_Enh;PFM.2,11_EnhWk1;BN.MFL,13_EnhA;IPS.DF19,11_EnhWk1	.	.	.	Ik-3;Roaz_2	ENSG00000100605.11	ITPK1	0	0	NM_001142594	ITPK1	0	0	INT
14	93489218	0.8	1	0	rs4905034	A	T	0.12	0.1	0.0035	0.02	0	0	.	HepG2,7_Weak_Enhancer	.	BN.SN,13_EnhA;PFM.1,14_Enh;PFM.3,14_Enh;IPS.DF19,11_EnhWk1;BN.AC,14_Enh;BN.CC,14_Enh;BN.AG,11_EnhWk1;PFM.2,14_Enh;BN.ITL,11_EnhWk1;BN.HM150,11_EnhWk1;BN.MFL,14_Enh	.	.	.	Foxa_known2;Foxp1;HDAC2_disc2;HDAC2_disc6;HMG-IY_2;Irf_known6;Sox_13	ENSG00000100605.11	ITPK1	0	0	NM_001142594	ITPK1	0	0	INT
14	93489263	0.8	1	0	rs4905035	A	G	0.12	0.1	0.0035	0.02	0	0	.	HepG2,7_Weak_Enhancer	.	BN.SN,13_EnhA;PFM.1,14_Enh;PFM.3,14_Enh;IPS.DF19,11_EnhWk1;BN.AC,14_Enh;BN.CC,14_Enh;BN.AG,11_EnhWk1;PFM.2,14_Enh;BN.ITL,11_EnhWk1;BN.HM150,11_EnhWk1;BN.MFL,14_Enh	.	.	.	GATA_disc1;GATA_known1;GATA_known10;GATA_known12;GATA_known2;GATA_known3;GATA_known4;HDAC2_disc1;Lmo2-complex_2;TAL1_disc2	ENSG00000100605.11	ITPK1	0	0	NM_001142594	ITPK1	0	0	INT
14	93489991	0.8	1	0	rs116952916	G	A	0.01	0.1	0.0035	0.02	0	0	.	K562,7_Weak_Enhancer	.	BN.SN,13_EnhA;PFM.1,14_Enh;IPS.DF19,11_EnhWk1;PFM.2,14_Enh;BN.ITL,11_EnhWk1;BN.HM150,11_EnhWk1;BN.MFL,14_Enh;BN.CC,13_EnhA;PFM.3,13_EnhA;LV,11_EnhWk1;BN.AG,13_EnhA;GAS,9_TxEnhG1;PFK.2,9_TxEnhG1;BN.AC,14_Enh	.	.	.	Zfx;p53_1	ENSG00000100605.11	ITPK1	0	0	NM_001142594	ITPK1	0	0	INT
14	93490126	0.8	1	0	rs76496978	A	G	0.12	0.1	0.0035	0.02	0	0	.	K562,7_Weak_Enhancer;HMEC,7_Weak_Enhancer	.	BN.SN,13_EnhA;PFM.1,14_Enh;BN.ITL,11_EnhWk1;BN.HM150,11_EnhWk1;BN.MFL,14_Enh;BN.CC,13_EnhA;LV,11_EnhWk1;BN.AG,13_EnhA;GAS,9_TxEnhG1;PFK.2,9_TxEnhG1;BN.AC,14_Enh;NCC.GED2,11_EnhWk1;PFM.3,14_Enh;SPL,11_EnhWk1;PFM.2,13_EnhA;H1,11_EnhWk1;PFK.3,9_TxEnhG1	.	.	.	CTCF_disc5	ENSG00000100605.11	ITPK1	0	0	NM_001142594	ITPK1	0	0	INT
14	93490314	0.8	1	0	rs75682646	G	A	0.12	0.1	0.0035	0.02	0	0	.	K562,7_Weak_Enhancer	SPL,6_TssD2	PFM.1,14_Enh;BN.HM150,11_EnhWk1;BN.MFL,14_Enh;BN.CC,13_EnhA;LV,11_EnhWk1;BN.AG,13_EnhA;GAS,9_TxEnhG1;PFK.2,9_TxEnhG1;BN.AC,14_Enh;PFM.2,13_EnhA;H1,11_EnhWk1;PFK.3,9_TxEnhG1;IPS.DF19,11_EnhWk1;BN.ITL,13_EnhA;BN.FE0,11_EnhWk1;PFM.3,13_EnhA;BN.SN,14_Enh;H1.BMP4DT,11_EnhWk1	Duke,Fibrobl,None;Duke,PanIslets,None;UW,BE2_C,None;UW,HEEpiC,None;UW,SAEC,None;UW,SK-N-SH_RA,None	.	.	BCL_disc5;GATA_disc1;GATA_known1;GATA_known10;GATA_known2;GATA_known4;GATA_known9;HDAC2_disc1;HMGN3_disc2;HNF4_known4	ENSG00000100605.11	ITPK1	0	0	NM_001142594	ITPK1	0	0	INT
14	93490480	0.8	1	0	rs60638321	C	A	0.13	0.1	0.0035	0.02	0	0	.	.	.	PFM.1,14_Enh;BN.HM150,11_EnhWk1;BN.MFL,14_Enh;BN.CC,13_EnhA;LV,11_EnhWk1;BN.AG,13_EnhA;GAS,9_TxEnhG1;PFK.2,9_TxEnhG1;BN.AC,14_Enh;H1,11_EnhWk1;PFK.3,9_TxEnhG1;IPS.DF19,11_EnhWk1;BN.ITL,13_EnhA;BN.FE0,11_EnhWk1;PFM.3,13_EnhA;BN.SN,14_Enh;H1.BMP4DT,11_EnhWk1;SPL,11_EnhWk1;HUES6,11_EnhWk1;DUO.MUC61,11_EnhWk1;HD.CD184EC,11_EnhWk1;H1.DMSC,11_EnhWk1;PFM.2,9_TxEnhG1;CD8.NP,11_EnhWk1	Duke,iPS,None	T-REx-HEK293,ZNF263,UCD,None	.	Egr-1_disc5;HNF4_disc5;RREB-1_2	ENSG00000100605.11	ITPK1	0	0	NM_001142594	ITPK1	0	0	INT
14	93490605	0.8	1	0	rs57993357	C	A	0.07	0.1	0.0035	0.02	0	0	.	.	.	BN.CC,13_EnhA;LV,11_EnhWk1;BN.AG,13_EnhA;GAS,9_TxEnhG1;PFK.2,9_TxEnhG1;BN.AC,14_Enh;H1,11_EnhWk1;PFK.3,9_TxEnhG1;BN.FE0,11_EnhWk1;PFM.3,13_EnhA;BN.SN,14_Enh;H1.BMP4DT,11_EnhWk1;HUES6,11_EnhWk1;DUO.MUC61,11_EnhWk1;HD.CD184EC,11_EnhWk1;H1.DMSC,11_EnhWk1;PFM.2,9_TxEnhG1;CD8.NP,11_EnhWk1;H9,11_EnhWk1;IPS.18,11_EnhWk1;NCC.GED2,11_EnhWk1;HUES64,11_EnhWk1;PFM.1,13_EnhA;BN.MFL,13_EnhA;SPL,9_TxEnhG1;IPS.D…	Duke,iPS,None	T-REx-HEK293,ZNF263,UCD,None	.	HDAC2_disc6;Ik-1_1;Ik-2_1;Pou3f1;Zfp691	ENSG00000100605.11	ITPK1	0	0	NM_001142594	ITPK1	0	0	INT
14	93490810	0.8	1	0	rs61109235	A	G	0.12	0.1	0.0035	0.02	0	0	.	.	.	BN.AG,13_EnhA;GAS,9_TxEnhG1;PFK.2,9_TxEnhG1;BN.AC,14_Enh;H1,11_EnhWk1;PFK.3,9_TxEnhG1;H1.BMP4DT,11_EnhWk1;DUO.MUC61,11_EnhWk1;HD.CD184EC,11_EnhWk1;H1.DMSC,11_EnhWk1;PFM.2,9_TxEnhG1;CD8.NP,11_EnhWk1;HUES64,11_EnhWk1;PFM.1,13_EnhA;BN.MFL,13_EnhA;SPL,9_TxEnhG1;IPS.DF19,13_EnhA;BN.ITL,11_EnhWk1;BN.SN,13_EnhA;BN.CC,14_Enh;CD3.P,11_EnhWk1;PFM.3,9_TxEnhG1	AWG,HMEC,None	T-REx-HEK293,ZNF263,UCD,None	.	CDP_3;CDP_5	ENSG00000100605.11	ITPK1	0	0	NM_001142594	ITPK1	0	0	INT
14	93491901	0.8	1	0	rs148067805	T	C	0.01	0.1	0	0.02	0	0	.	.	.	CD8.NP,11_EnhWk1;CCCRA.NP,11_EnhWk1;PFM.1,14_Enh;BR.MYO,11_EnhWk1;PFM.2,14_Enh;PFM.3,14_Enh	.	.	.	.	ENSG00000100605.11	ITPK1	0	0	NM_001142594	ITPK1	0	0	INT
14	93491955	0.8	1	0	rs79483782	G	C	0.12	0.1	0.0035	0.02	0	0	.	.	.	CD8.NP,11_EnhWk1;CCCRA.NP,11_EnhWk1;PFM.1,14_Enh;BR.MYO,11_EnhWk1;PFM.2,14_Enh;PFM.3,14_Enh	.	.	.	AIRE_1;CEBPB_known4;Nanog_disc1;Pou2f2_known2;TATA_disc9;TCF12_disc2	ENSG00000100605.11	ITPK1	0	0	NM_001142594	ITPK1	0	0	INT
14	93492229	0.8	1	0	rs75452640	T	C	0.12	0.1	0.0035	0.02	0	0	.	.	.	CD8.NP,11_EnhWk1;PFM.1,14_Enh;PFM.2,14_Enh;PFM.3,14_Enh;BN.FE0,11_EnhWk1	.	.	.	SETDB1_disc1	ENSG00000100605.11	ITPK1	0	0	NM_001142594	ITPK1	0	0	INT
14	93492397	0.8	1	0	rs76882083	C	T	0.08	0.1	0.0035	0.02	0	0	.	.	.	CD8.NP,11_EnhWk1;PFM.1,14_Enh;PFM.2,14_Enh;PFM.3,14_Enh;BN.FE0,11_EnhWk1	.	.	.	CAC-binding-protein	ENSG00000100605.11	ITPK1	0	0	NM_001142594	ITPK1	0	0	INT
14	93492662	0.8	1	0	rs4900170	C	T	0.02	0.1	0.0035	0.02	0	0	.	.	.	PFM.1,14_Enh;PFM.2,14_Enh;BN.FE0,11_EnhWk1	.	.	.	BRCA1_known2;Foxp1;HDAC2_disc6;RREB-1_2	ENSG00000100605.11	ITPK1	0	0	NM_001142594	ITPK1	0	0	INT
14	93492724	0.8	1	0	rs4905036	T	C	0.14	0.11	0.0035	0.02	0	0	.	.	.	PFM.1,14_Enh;PFM.2,14_Enh;BN.FE0,11_EnhWk1	.	.	.	.	ENSG00000100605.11	ITPK1	0	0	NM_001142594	ITPK1	0	0	INT
14	93492737	0.8	1	0	rs4900171	A	T	0.02	0.1	0.0035	0.02	0	0	.	.	.	PFM.1,14_Enh;PFM.2,14_Enh;BN.FE0,11_EnhWk1	.	.	.	Arid5a;Foxf1;Foxi1;Foxj2_1;Foxl1_1;Hoxa4;Pax-4_5;TATA_known1;TATA_known3	ENSG00000100605.11	ITPK1	0	0	NM_001142594	ITPK1	0	0	INT
14	93493094	0.8	1	0	rs4905037	T	C	0.01	0.1	0.0035	0.02	0	0	.	.	.	PFM.1,14_Enh;PFM.2,14_Enh;BN.FE0,11_EnhWk1;H9,11_EnhWk1;IPS.DF6,11_EnhWk1;ES.WA7,11_EnhWk1;ADI.MSC,11_EnhWk1;HUES64,11_EnhWk1;BN.AG,11_EnhWk1;PFK.3,9_TxEnhG1	.	.	.	Hoxa5_1	ENSG00000100605.11	ITPK1	0	0	NM_001142594	ITPK1	0	0	INT
14	93493148	0.8	1	0	rs4900172	G	A	0.02	0.1	0.0035	0.02	0	0	.	.	.	PFM.1,14_Enh;PFM.2,14_Enh;BN.FE0,11_EnhWk1;H9,11_EnhWk1;IPS.DF6,11_EnhWk1;ES.WA7,11_EnhWk1;ADI.MSC,11_EnhWk1;HUES64,11_EnhWk1;BN.AG,11_EnhWk1;PFK.3,9_TxEnhG1	.	.	.	ATF3_known6;ATF6;CEBPB_known4;PEBP;Pax-6_2;XBP-1_1	ENSG00000100605.11	ITPK1	0	0	NM_001142594	ITPK1	0	0	INT
14	93493431	0.8	1	0	rs76214548	G	A	0.02	0.1	0.0035	0.02	0	0	.	.	.	PFM.1,14_Enh;BN.FE0,11_EnhWk1;BN.AG,11_EnhWk1;PFK.3,9_TxEnhG1;PFM.2,13_EnhA;BN.CC,14_Enh;COL.SMUS,11_EnhWk1;BN.ITL,11_EnhWk1	Duke,Fibrobl,None	.	.	Nkx6-1_1	ENSG00000100605.11	ITPK1	0	0	NM_001142594	ITPK1	0	0	INT
14	93493563	0.8	1	0	rs113512904	A	G	0.02	0.1	0.0035	0.02	0	0	.	.	.	PFM.1,14_Enh;BN.FE0,11_EnhWk1;BN.AG,11_EnhWk1;PFK.3,9_TxEnhG1;PFM.2,13_EnhA;BN.CC,14_Enh;COL.SMUS,11_EnhWk1;BN.ITL,11_EnhWk1	.	.	.	GR_known3;TFE	ENSG00000100605.11	ITPK1	0	0	NM_001142594	ITPK1	0	0	INT
14	93493770	0.8	1	0	rs117956030	A	G	0.01	0.1	0.0035	0.02	0	0	.	.	.	PFM.1,14_Enh;BN.FE0,11_EnhWk1;BN.AG,11_EnhWk1;PFK.3,9_TxEnhG1;PFM.2,13_EnhA;BN.ITL,11_EnhWk1;BN.CC,11_EnhWk1;BN.MFL,11_EnhWk1	AWG,Th1,None;Duke,PanIslets,None	.	.	CDP_6;NF-E2_disc1;Nrf-2_3;OTX	ENSG00000100605.11	ITPK1	0	0	NM_001142594	ITPK1	0	0	INT
14	93493805	0.8	1	0	rs117621949	A	G	0.02	0.1	0.0035	0.02	0	0	.	.	.	BN.FE0,11_EnhWk1;BN.AG,11_EnhWk1;PFK.3,9_TxEnhG1;PFM.2,13_EnhA;BN.ITL,11_EnhWk1;BN.MFL,11_EnhWk1;BN.CC,13_EnhA;BN.AC,11_EnhWk1;LV,11_EnhWk1;BN.HM150,11_EnhWk1;HRT.FE,11_EnhWk1;PFM.3,11_EnhWk1;IPS.DF19,11_EnhWk1;PFM.1,13_EnhA	.	.	.	Barhl1;Dlx2;Gbx1;Hoxa4;Hoxd8;Lhx4;Lhx8;Msx2;Nobox_1;Pax-5_known1;Sox_5;Sox_9	ENSG00000100605.11	ITPK1	0	0	NM_001142594	ITPK1	0	0	INT
14	93494358	0.8	1	0	rs116841972	C	T	0.02	0.1	0.0035	0.02	0	0	.	.	.	BN.FE0,11_EnhWk1;BN.AG,11_EnhWk1;PFK.3,9_TxEnhG1;PFM.2,13_EnhA;LV,11_EnhWk1;BN.HM150,11_EnhWk1;HRT.FE,11_EnhWk1;PFM.3,11_EnhWk1;IPS.DF19,11_EnhWk1;PFM.1,13_EnhA;BR.MYO,11_EnhWk1;BN.CC,11_EnhWk1;ADI.NUC,11_EnhWk1;PANC,11_EnhWk1;BN.FE2,11_EnhWk1;BN.MFL,13_EnhA;GAS,9_TxEnhG1;BN.AC,13_EnhA;BN.ITL,13_EnhA;BN.SN,13_EnhA	AWG,HSMMtube,None	.	.	Hoxa5_1	ENSG00000100605.11	ITPK1	0	0	NM_001142594	ITPK1	0	0	INT
14	93494423	0.8	1	0	rs117366230	C	T	0.02	0.1	0.0035	0.02	0	0	.	.	.	BN.FE0,11_EnhWk1;PFK.3,9_TxEnhG1;PFM.2,13_EnhA;BN.HM150,11_EnhWk1;HRT.FE,11_EnhWk1;PFM.3,11_EnhWk1;IPS.DF19,11_EnhWk1;PFM.1,13_EnhA;BR.MYO,11_EnhWk1;BN.CC,11_EnhWk1;ADI.NUC,11_EnhWk1;PANC,11_EnhWk1;BN.FE2,11_EnhWk1;BN.MFL,13_EnhA;GAS,9_TxEnhG1;BN.AC,13_EnhA;BN.ITL,13_EnhA;BN.SN,13_EnhA;H1.DMSC,11_EnhWk1;SPL,9_TxEnhG1;LV,13_EnhA;BN.AG,13_EnhA	AWG,HSMMtube,None	.	.	BDP1_disc3;Mxi1_known1;UF1H3BETA	ENSG00000100605.11	ITPK1	0	0	NM_001142594	ITPK1	0	0	INT
14	93494490	0.8	1	0	rs80170843	G	A	0.02	0.1	0.0035	0.02	0	0	.	GM12878,7_Weak_Enhancer	.	BN.FE0,11_EnhWk1;PFK.3,9_TxEnhG1;PFM.2,13_EnhA;BN.HM150,11_EnhWk1;HRT.FE,11_EnhWk1;PFM.3,11_EnhWk1;IPS.DF19,11_EnhWk1;PFM.1,13_EnhA;BR.MYO,11_EnhWk1;BN.CC,11_EnhWk1;ADI.NUC,11_EnhWk1;PANC,11_EnhWk1;BN.FE2,11_EnhWk1;BN.MFL,13_EnhA;GAS,9_TxEnhG1;BN.AC,13_EnhA;BN.ITL,13_EnhA;BN.SN,13_EnhA;H1.DMSC,11_EnhWk1;SPL,9_TxEnhG1;LV,13_EnhA;BN.AG,13_EnhA	.	.	.	.	ENSG00000100605.11	ITPK1	0	0	NM_001142594	ITPK1	0	0	INT
14	93494675	0.8	1	0	rs79462443	A	G	0.02	0.1	0.0035	0.02	0	0	.	GM12878,7_Weak_Enhancer	.	BN.FE0,11_EnhWk1;PFK.3,9_TxEnhG1;PFM.2,13_EnhA;BN.HM150,11_EnhWk1;HRT.FE,11_EnhWk1;PFM.3,11_EnhWk1;IPS.DF19,11_EnhWk1;PFM.1,13_EnhA;ADI.NUC,11_EnhWk1;PANC,11_EnhWk1;BN.FE2,11_EnhWk1;BN.MFL,13_EnhA;GAS,9_TxEnhG1;BN.AC,13_EnhA;BN.ITL,13_EnhA;BN.SN,13_EnhA;H1.DMSC,11_EnhWk1;SPL,9_TxEnhG1;LV,13_EnhA;BN.AG,13_EnhA;BN.CC,13_EnhA	AWG,GM12878,None;Duke,GM18507,None;Duke,Ishikawa,4OHTAM_20nM_72hr;Duke,Ishikawa,Estradiol_100nM_1hr;UW,HRCEpiC,None;UW,HRE,None;UW,RPTEC,None	.	.	ATF3_known1;ATF3_known10;ATF3_known7;ATF3_known8;ATF3_known9;ATF6;CEBPG;E4F1;NF-E2_disc3	ENSG00000100605.11	ITPK1	0	0	NM_001142594	ITPK1	0	0	INT
14	93495339	0.8	1	0	rs76733212	C	T	0.02	0.1	0.0035	0.02	0	0	.	GM12878,7_Weak_Enhancer	.	BN.FE0,11_EnhWk1;PFK.3,9_TxEnhG1;HRT.FE,11_EnhWk1;PFM.3,11_EnhWk1;IPS.DF19,11_EnhWk1;PFM.1,13_EnhA;ADI.NUC,11_EnhWk1;PANC,11_EnhWk1;BN.FE2,11_EnhWk1;BN.MFL,13_EnhA;BN.AC,13_EnhA;BN.ITL,13_EnhA;BN.SN,13_EnhA;BN.AG,13_EnhA;BN.CC,13_EnhA;SPL,11_EnhWk1;BN.HM150,13_EnhA;PFM.2,9_TxEnhG1;LIV.A,11_EnhWk1;ST.SMUS28,11_EnhWk1;LV,11_EnhWk1;NCC.COR2,11_EnhWk1	.	.	.	NRSF_disc4;PPAR_1;ZNF263_disc1	ENSG00000100605.11	ITPK1	0	0	NM_001142594	ITPK1	0	0	INT
14	93495611	0.8	1	0	rs149112843	G	C	0.02	0.11	0.0035	0.02	0	0	.	GM12878,7_Weak_Enhancer	COL.MUC32,4_TssWk	PFK.3,9_TxEnhG1;PFM.3,11_EnhWk1;IPS.DF19,11_EnhWk1;PFM.1,13_EnhA;BN.FE2,11_EnhWk1;BN.MFL,13_EnhA;BN.AC,13_EnhA;BN.ITL,13_EnhA;BN.SN,13_EnhA;BN.AG,13_EnhA;BN.CC,13_EnhA;SPL,11_EnhWk1;BN.HM150,13_EnhA;PFM.2,9_TxEnhG1;LIV.A,11_EnhWk1;LV,11_EnhWk1;NCC.COR2,11_EnhWk1;CHON.BMMSC,11_EnhWk1;BN.FE0,13_EnhA	Duke,MCF-7,Hypoxia_LacAcid	.	.	.	ENSG00000100605.11	ITPK1	0	0	NM_001142594	ITPK1	0	0	INT
14	93495958	0.8	1	0	rs78219909	C	T	0.02	0.1	0.0035	0.02	0	0	.	.	.	PFK.3,9_TxEnhG1;PFM.3,11_EnhWk1;IPS.DF19,11_EnhWk1;PFM.1,13_EnhA;BN.FE2,11_EnhWk1;BN.MFL,13_EnhA;BN.AC,13_EnhA;BN.ITL,13_EnhA;BN.SN,13_EnhA;BN.AG,13_EnhA;BN.CC,13_EnhA;SPL,11_EnhWk1;BN.HM150,13_EnhA;PFM.2,9_TxEnhG1;LIV.A,11_EnhWk1;LV,11_EnhWk1;NCC.COR2,11_EnhWk1;CHON.BMMSC,11_EnhWk1;BN.FE0,13_EnhA;BN.FE1,11_EnhWk1	AWG,HSMM,None;UW,Adult_CD4_Th0,None	.	.	GATA_disc5	ENSG00000100605.11	ITPK1	0	0	NM_001142594	ITPK1	0	0	INT
14	93496277	0.8	1	0	rs77057736	A	T	0.02	0.1	0.0035	0.02	0	0	.	HepG2,7_Weak_Enhancer;HSMM,7_Weak_Enhancer	.	PFK.3,9_TxEnhG1;IPS.DF19,11_EnhWk1;PFM.1,13_EnhA;BN.MFL,13_EnhA;BN.AC,13_EnhA;BN.ITL,13_EnhA;BN.SN,13_EnhA;BN.AG,13_EnhA;BN.CC,13_EnhA;BN.HM150,13_EnhA;PFM.2,9_TxEnhG1;LIV.A,11_EnhWk1;LV,11_EnhWk1;NCC.COR2,11_EnhWk1;CHON.BMMSC,11_EnhWk1;BN.FE0,13_EnhA;BN.FE1,11_EnhWk1;DUO.MUC61,9_TxEnhG1;IMR90,11_EnhWk1;PFM.3,13_EnhA;R.SMUS,14_Enh;BM.MSC,11_EnhWk1;BN.FE2,13_EnhA;ST.SMUS28,11_EnhWk1;COL.SMUS,11_En…	.	.	.	STAT_known1;STAT_known2	ENSG00000100605.11	ITPK1	0	0	NM_001142594	ITPK1	0	0	INT
14	93497660	0.8	1	0	rs117081412	T	C	0.02	0.1	0.0035	0.02	0	0	.	HSMM,7_Weak_Enhancer	PFM.2,2_TssF	IPS.DF19,11_EnhWk1;PFM.1,13_EnhA;BN.MFL,13_EnhA;BN.AC,13_EnhA;BN.ITL,13_EnhA;BN.SN,13_EnhA;BN.AG,13_EnhA;BN.CC,13_EnhA;BN.FE0,13_EnhA;BN.FE1,11_EnhWk1;PFM.3,13_EnhA;BN.FE2,13_EnhA;ST.SMUS28,11_EnhWk1;COL.SMUS,11_EnhWk1;BN.HM150,13_EnhA;SPL,11_EnhWk1;ADI.MSC,11_EnhWk1;R.MUC29,11_EnhWk1;R.MUC31,13_EnhA;ESO,11_EnhWk1;R.SMUS,11_EnhWk1;COL.MUC32,11_EnhWk1;NCC.GED2,14_Enh;LV,11_EnhWk1;SK.MUS63,11_EnhWk…	UW,Adult_CD4_Th0,None	.	.	CACD_1;EBF_known2;EBF_known3;ERalpha-a_known4	ENSG00000100605.11	ITPK1	0	0	NM_001142594	ITPK1	0	0	INT
14	93497915	0.8	1	0	rs118049040	T	G	0.03	0.1	0.0035	0.02	0	0	.	HSMM,7_Weak_Enhancer	PFM.2,2_TssF	IPS.DF19,11_EnhWk1;PFM.1,13_EnhA;BN.MFL,13_EnhA;BN.AC,13_EnhA;BN.ITL,13_EnhA;BN.SN,13_EnhA;BN.AG,13_EnhA;BN.CC,13_EnhA;BN.FE0,13_EnhA;BN.FE1,11_EnhWk1;PFM.3,13_EnhA;ST.SMUS28,11_EnhWk1;COL.SMUS,11_EnhWk1;BN.HM150,13_EnhA;SPL,11_EnhWk1;ADI.MSC,11_EnhWk1;R.MUC29,11_EnhWk1;R.MUC31,13_EnhA;ESO,11_EnhWk1;R.SMUS,11_EnhWk1;COL.MUC32,11_EnhWk1;NCC.GED2,14_Enh;LV,11_EnhWk1;SK.MUS63,11_EnhWk1;NCC.COR2,11_E…	AWG,Th1,None	.	.	Nanog_disc3	ENSG00000100605.11	ITPK1	0	0	NM_001142594	ITPK1	0	0	INT
14	93498088	0.8	1	0	rs117775555	A	G	0.03	0.1	0.0035	0.02	0	0	.	HSMM,7_Weak_Enhancer	.	PFM.1,13_EnhA;BN.AC,13_EnhA;BN.ITL,13_EnhA;BN.SN,13_EnhA;BN.AG,13_EnhA;BN.CC,13_EnhA;BN.FE0,13_EnhA;PFM.3,13_EnhA;COL.SMUS,11_EnhWk1;SPL,11_EnhWk1;ADI.MSC,11_EnhWk1;R.MUC29,11_EnhWk1;COL.MUC32,11_EnhWk1;NCC.GED2,14_Enh;LV,11_EnhWk1;SK.MUS63,11_EnhWk1;NCC.COR2,11_EnhWk1;SK.MUS62,11_EnhWk1;MSC.ADIPC,11_EnhWk1;ADI.NUC,11_EnhWk1;BM.MSC,11_EnhWk1;BN.FE2,14_Enh;ST.MUC,11_EnhWk1;LIV.A,11_EnhWk1;BN.HM150…	AWG,LNCaP,None;Duke,Fibrobl,None;Duke,LNCaP,androgen;Duke,T-47D,None	.	.	CACD_2;Klf4;STAT_disc7;TATA_disc4	ENSG00000100605.11	ITPK1	0	0	NM_001142594	ITPK1	0	0	INT
14	93498729	0.8	1	0	rs75316393	A	T	0.03	0.1	0.01	0.02	0	0	.	HSMM,7_Weak_Enhancer;NHLF,7_Weak_Enhancer	.	BN.SN,13_EnhA;COL.SMUS,11_EnhWk1;SPL,11_EnhWk1;ADI.MSC,11_EnhWk1;R.MUC29,11_EnhWk1;LV,11_EnhWk1;SK.MUS63,11_EnhWk1;NCC.COR2,11_EnhWk1;SK.MUS62,11_EnhWk1;ADI.NUC,11_EnhWk1;BM.MSC,11_EnhWk1;BN.FE2,14_Enh;ST.MUC,11_EnhWk1;PFM.2,13_EnhA;BN.MFL,14_Enh;R.SMUS,14_Enh;R.MUC31,11_EnhWk1;DUO.SMUS,11_EnhWk1;PFM.3,14_Enh;PFM.1,14_Enh;CD15.P,11_EnhWk1;PFF.1,11_EnhWk1;HRT.FE,14_Enh;BN.HM150,11_EnhWk1;BN.AG,14_…	AWG,LNCaP,None;Duke,CLL,None	.	.	Cdx;Elf3;Elf5;Foxo_2;HNF1_6;Hltf;PLZF	ENSG00000100605.11	ITPK1	0	0	NM_001142594	ITPK1	0	0	INT
14	93498760	0.8	1	0	rs146765222	T	A	0.03	0.1	0.0035	0.02	0	0	.	HSMM,7_Weak_Enhancer;NHLF,7_Weak_Enhancer	.	BN.SN,13_EnhA;COL.SMUS,11_EnhWk1;SPL,11_EnhWk1;ADI.MSC,11_EnhWk1;R.MUC29,11_EnhWk1;LV,11_EnhWk1;SK.MUS63,11_EnhWk1;NCC.COR2,11_EnhWk1;SK.MUS62,11_EnhWk1;ADI.NUC,11_EnhWk1;BM.MSC,11_EnhWk1;BN.FE2,14_Enh;ST.MUC,11_EnhWk1;PFM.2,13_EnhA;BN.MFL,14_Enh;R.SMUS,14_Enh;R.MUC31,11_EnhWk1;DUO.SMUS,11_EnhWk1;PFM.3,14_Enh;PFM.1,14_Enh;CD15.P,11_EnhWk1;PFF.1,11_EnhWk1;HRT.FE,14_Enh;BN.HM150,11_EnhWk1;BN.AG,14_…	AWG,LNCaP,None;Duke,CLL,None	.	.	BCL_disc6;Ets_known3;GR_known8;HNF4_disc2;Nkx2_6;PRDM1_known1;PU.1_known3;Pax-4_5;Zfp691	ENSG00000100605.11	ITPK1	0	0	NM_001142594	ITPK1	0	0	INT
14	93499509	0.8	1	0	rs10498636	T	C	0.01	0.1	0.0035	0.02	0	0	.	NHLF,7_Weak_Enhancer;HSMM,5_Strong_Enhancer;HMEC,7_Weak_Enhancer;NHEK,7_Weak_Enhancer;GM12878,5_Strong_Enhancer;HepG2,5_Strong_Enhancer	ST.SMUS28,6_TssD2;PFM.2,6_TssD2	BN.SN,13_EnhA;COL.SMUS,11_EnhWk1;ADI.MSC,11_EnhWk1;SK.MUS62,11_EnhWk1;BM.MSC,11_EnhWk1;BN.FE2,14_Enh;ST.MUC,11_EnhWk1;DUO.SMUS,11_EnhWk1;PFF.1,11_EnhWk1;CD19.P,13_EnhA;MSC.ADIPC,13_EnhA;LIV.A,11_EnhWk1;PFF.2,11_EnhWk1;BN.AG,13_EnhA;R.SMUS,13_EnhA;IPS.20,11_EnhWk1;LV,13_EnhA;SK.MUS,11_EnhWk1;HRT.FE,13_EnhA;H1.DNP,11_EnhWk1;IPS.18,11_EnhWk1;MUS.SC,11_EnhWk1;H9,11_EnhWk1;ES.I3,11_EnhWk1;HUES48,11_En…	AWG,MCF-7,None;Duke,HeLa-S3,IFNa4h;Duke,Hepatocytes,None	HeLa-S3,AP2GAMMA,UCD,None;MCF-7,CMYC,UT-A,vehicle;MCF-7,HAE2F1,UCD,None	.	ZBTB33_known1	ENSG00000100605.11	ITPK1	0	0	NM_001142594	ITPK1	0	0	INT
14	93499768	0.8	1	0	rs117133757	A	G	0.03	0.1	0.0035	0.02	0	0	.	NHLF,7_Weak_Enhancer;HSMM,5_Strong_Enhancer;HMEC,7_Weak_Enhancer;NHEK,7_Weak_Enhancer;GM12878,5_Strong_Enhancer;HepG2,5_Strong_Enhancer	ST.SMUS28,6_TssD2;PFM.2,2_TssF	BN.SN,13_EnhA;COL.SMUS,11_EnhWk1;ADI.MSC,11_EnhWk1;SK.MUS62,11_EnhWk1;BM.MSC,11_EnhWk1;BN.FE2,14_Enh;ST.MUC,11_EnhWk1;DUO.SMUS,11_EnhWk1;PFF.1,11_EnhWk1;CD19.P,13_EnhA;MSC.ADIPC,13_EnhA;LIV.A,11_EnhWk1;BN.AG,13_EnhA;R.SMUS,13_EnhA;IPS.20,11_EnhWk1;LV,13_EnhA;SK.MUS,11_EnhWk1;HRT.FE,13_EnhA;H1.DNP,11_EnhWk1;IPS.18,11_EnhWk1;MUS.SC,11_EnhWk1;H9,11_EnhWk1;ES.I3,11_EnhWk1;HUES48,11_EnhWk1;BN.ITL,13_E…	.	A549,USF1,HudsonAlpha,DEX_100nM;A549,USF1,HudsonAlpha,EtOH_0.02pct;HeLa-S3,AP2GAMMA,UCD,None	.	Glis2;Hic1_3;RREB-1_1;RREB-1_2;ZBTB7A_known2	ENSG00000100605.11	ITPK1	0	0	NM_001142594	ITPK1	0	0	INT
14	93500245	0.8	1	0	rs79971327	A	G	0.03	0.1	0.0035	0.02	0	0	.	NHLF,7_Weak_Enhancer;GM12878,5_Strong_Enhancer;HSMM,7_Weak_Enhancer;HMEC,5_Strong_Enhancer;NHEK,6_Weak_Enhancer;HepG2,7_Weak_Enhancer	PFM.2,2_TssF;PFM.1,2_TssF;CCCRA.NP,6_TssD2	BN.SN,13_EnhA;COL.SMUS,11_EnhWk1;SK.MUS62,11_EnhWk1;ST.MUC,11_EnhWk1;CD19.P,13_EnhA;LIV.A,11_EnhWk1;H9,11_EnhWk1;ES.I3,11_EnhWk1;HUES48,11_EnhWk1;BN.ITL,13_EnhA;CD34.MBP1480,11_EnhWk1;SPL,13_EnhA;HUES64,11_EnhWk1;IPS.15,11_EnhWk1;BN.CC,13_EnhA;BN.AC,13_EnhA;H1.DMSC,11_EnhWk1;BN.HM150,13_EnhA;PFM.3,13_EnhA;NCC.GED2,11_EnhWk1;CD8.NP,11_EnhWk1;DUO.MUC61,13_EnhA;R.MUC31,13_EnhA;CD34.P,11_EnhWk1;IPS.D…	AWG,LNCaP,None;Duke,Fibrobl,None;Duke,HPDE6-E6E7,None;Duke,T-47D,None	.	.	EWSR1-FLI1;Egr-1_known1;Egr-1_known2;Irf_disc3;SP1_disc3;TATA_disc7;TCF12_disc5;ZNF263_disc1;p300_disc5	ENSG00000100605.11	ITPK1	0	0	NM_001142594	ITPK1	0	0	INT
14	93500738	0.8	1	0	rs75397062	C	G	0.03	0.1	0.0035	0.02	0	0	.	HSMM,7_Weak_Enhancer;HepG2,7_Weak_Enhancer;HMEC,7_Weak_Enhancer;NHEK,7_Weak_Enhancer;GM12878,4_Strong_Enhancer	.	BN.SN,13_EnhA;COL.SMUS,11_EnhWk1;ST.MUC,11_EnhWk1;CD19.P,13_EnhA;LIV.A,11_EnhWk1;CD34.MBP1480,11_EnhWk1;SPL,13_EnhA;HUES64,11_EnhWk1;IPS.15,11_EnhWk1;BN.CC,13_EnhA;BN.AC,13_EnhA;H1.DMSC,11_EnhWk1;BN.HM150,13_EnhA;PFM.3,13_EnhA;CD34.P,11_EnhWk1;IPS.DF6,11_EnhWk1;CD34.MBP1536,11_EnhWk1;CD34.MBP1549,11_EnhWk1;CD34.MBP1562,13_EnhA;COL.MUC32,11_EnhWk1;CD8.MP,11_EnhWk1;CCIP.LSTP,12_EnhWk2;H1,11_EnhWk1;…	UW,Adult_CD4_Th0,None	HUVEC,CTCF,Broad,None	.	STAT_known11	ENSG00000100605.11	ITPK1	0	0	NM_001142594	ITPK1	0	0	INT
14	93501538	0.8	1	0	rs74951293	A	C	0.03	0.1	0.0035	0.02	0	0	.	HepG2,7_Weak_Enhancer;HMEC,7_Weak_Enhancer;NHEK,7_Weak_Enhancer;GM12878,5_Strong_Enhancer;HSMM,5_Strong_Enhancer	GAS,6_TssD2	BN.SN,13_EnhA;ST.MUC,11_EnhWk1;LIV.A,11_EnhWk1;HUES64,11_EnhWk1;IPS.15,11_EnhWk1;BN.CC,13_EnhA;BN.AC,13_EnhA;H1.DMSC,11_EnhWk1;BN.HM150,13_EnhA;PFM.3,13_EnhA;CD8.MP,11_EnhWk1;CCIP.LSTP,12_EnhWk2;H1,11_EnhWk1;CD34.C,13_EnhA;CD4.NP,11_EnhWk1;BN.MFL,13_EnhA;ESO,14_Enh;R.MUC29,11_EnhWk1;PFK.2,13_EnhA;R.SMUS,14_Enh;PFF.2,14_Enh;NCC.COR2,11_EnhWk1;BR.MYO,11_EnhWk1;CD3.P,11_EnhWk1;HUES6,11_EnhWk1;BN.AG,…	AWG,Th1,None	.	.	.	ENSG00000100605.11	ITPK1	0	0	NM_001142594	ITPK1	0	0	INT
14	93501725	0.8	1	0	rs4505243	C	T	0.03	0.1	0.0035	0.02	0	0	.	HMEC,7_Weak_Enhancer;NHEK,7_Weak_Enhancer;HSMM,5_Strong_Enhancer;GM12878,7_Weak_Enhancer;HepG2,5_Strong_Enhancer	.	BN.SN,13_EnhA;LIV.A,11_EnhWk1;BN.CC,13_EnhA;BN.AC,13_EnhA;H1.DMSC,11_EnhWk1;BN.HM150,13_EnhA;PFM.3,13_EnhA;CCIP.LSTP,12_EnhWk2;H1,11_EnhWk1;BN.MFL,13_EnhA;ESO,14_Enh;R.MUC29,11_EnhWk1;PFK.2,13_EnhA;R.SMUS,14_Enh;NCC.COR2,11_EnhWk1;BR.MYO,11_EnhWk1;HUES6,11_EnhWk1;BN.AG,13_EnhA;BR.H35,14_Enh;PFM.1,13_EnhA;PFK.3,11_EnhWk1;PFM.2,13_EnhA;HRT.FE,13_EnhA;BN.ITL,13_EnhA;DUO.MUC61,13_EnhA;DUO.SMUS,11_Enh…	Duke,Chorion,None;Duke,Fibrobl,None;Duke,Osteobl,None	.	.	AP-1_known1;AP-1_known2;AP-1_known3;AP-1_known4;AP-4_1;BATF_disc1;GATA_disc6;HMGN3_disc1;Irf_disc2;KAP1_disc1;Maf_disc1;Maf_disc2;NF-E2_known1	ENSG00000100605.11	ITPK1	0	0	NM_001142594	ITPK1	0	0	INT
14	93502024	0.8	1	0	rs4581641	A	G	0.03	0.1	0.0035	0.02	0	0	.	HMEC,7_Weak_Enhancer;NHEK,7_Weak_Enhancer;HSMM,5_Strong_Enhancer;GM12878,7_Weak_Enhancer;HepG2,5_Strong_Enhancer;NHLF,7_Weak_Enhancer	.	BN.SN,13_EnhA;BN.CC,13_EnhA;BN.AC,13_EnhA;H1.DMSC,11_EnhWk1;BN.HM150,13_EnhA;PFM.3,13_EnhA;H1,11_EnhWk1;BN.MFL,13_EnhA;ESO,14_Enh;PFK.2,13_EnhA;R.SMUS,14_Enh;NCC.COR2,11_EnhWk1;BR.MYO,11_EnhWk1;HUES6,11_EnhWk1;BN.AG,13_EnhA;BR.H35,14_Enh;PFM.1,13_EnhA;PFK.3,11_EnhWk1;PFM.2,13_EnhA;HRT.FE,13_EnhA;BN.ITL,13_EnhA;DUO.SMUS,11_EnhWk1;PANC,11_EnhWk1;IPS.DF19,13_EnhA;ST.SMUS28,14_Enh;H1.DNP,11_EnhWk1;LV…	Duke,FibroP,None	.	.	Sin3Ak-20_disc5;Zbtb3	ENSG00000100605.11	ITPK1	0	0	NM_001142594	ITPK1	0	0	INT
14	93502138	0.8	1	0	rs4381516	C	T	0.03	0.1	0.0035	0.02	0	0	.	HMEC,7_Weak_Enhancer;NHEK,7_Weak_Enhancer;HepG2,5_Strong_Enhancer;NHLF,7_Weak_Enhancer;GM12878,5_Strong_Enhancer;HSMM,4_Strong_Enhancer	.	BN.SN,13_EnhA;BN.CC,13_EnhA;BN.AC,13_EnhA;H1.DMSC,11_EnhWk1;BN.HM150,13_EnhA;PFM.3,13_EnhA;H1,11_EnhWk1;BN.MFL,13_EnhA;ESO,14_Enh;PFK.2,13_EnhA;R.SMUS,14_Enh;NCC.COR2,11_EnhWk1;BR.MYO,11_EnhWk1;HUES6,11_EnhWk1;BN.AG,13_EnhA;BR.H35,14_Enh;PFM.1,13_EnhA;PFK.3,11_EnhWk1;PFM.2,13_EnhA;HRT.FE,13_EnhA;BN.ITL,13_EnhA;DUO.SMUS,11_EnhWk1;PANC,11_EnhWk1;IPS.DF19,13_EnhA;ST.SMUS28,14_Enh;H1.DNP,11_EnhWk1;LV…	Duke,FibroP,None	.	.	.	ENSG00000100605.11	ITPK1	0	0	NM_001142594	ITPK1	0	0	INT
14	93502222	0.8	1	0	rs79136696	G	A	0.01	0.1	0.0035	0.02	0	0	.	HMEC,7_Weak_Enhancer;NHEK,7_Weak_Enhancer;HepG2,5_Strong_Enhancer;NHLF,7_Weak_Enhancer;GM12878,5_Strong_Enhancer;HSMM,4_Strong_Enhancer	BN.CC,2_TssF	BN.SN,13_EnhA;BN.AC,13_EnhA;H1.DMSC,11_EnhWk1;BN.HM150,13_EnhA;PFM.3,13_EnhA;H1,11_EnhWk1;BN.MFL,13_EnhA;ESO,14_Enh;PFK.2,13_EnhA;R.SMUS,14_Enh;BR.MYO,11_EnhWk1;HUES6,11_EnhWk1;BN.AG,13_EnhA;BR.H35,14_Enh;PFM.1,13_EnhA;PFK.3,11_EnhWk1;PFM.2,13_EnhA;HRT.FE,13_EnhA;BN.ITL,13_EnhA;DUO.SMUS,11_EnhWk1;PANC,11_EnhWk1;IPS.DF19,13_EnhA;H1.DNP,11_EnhWk1;LV,13_EnhA;PFF.2,13_EnhA;GAS,11_EnhWk1;DUO.MUC61,14_…	Duke,Urothelia,UT189;Duke,pHTE,None;UW,AG10803,None;UW,HNPCEpiC,None	A549,USF1,HudsonAlpha,EtOH_0.02pct;HepG2,USF2,Stanford,None	.	AP-2_known7;BHLHE40_disc2;CTCF_disc5;HEN1_1;LBP-9;Rad21_disc8;Zfx	ENSG00000100605.11	ITPK1	0	0	NM_001142594	ITPK1	0	0	INT
14	93502653	0.8	1	0	rs117491126	C	G	0.03	0.1	0.0035	0.02	0	0	.	NHEK,7_Weak_Enhancer;NHLF,7_Weak_Enhancer;HSMM,4_Strong_Enhancer;HepG2,4_Strong_Enhancer;HMEC,5_Strong_Enhancer;Huvec,7_Weak_Enhancer;GM12878,7_Weak_Enhancer	BN.CC,2_TssF	BN.SN,13_EnhA;BN.AC,13_EnhA;H1.DMSC,11_EnhWk1;BN.HM150,13_EnhA;PFM.3,13_EnhA;H1,11_EnhWk1;BN.MFL,13_EnhA;ESO,14_Enh;PFK.2,13_EnhA;R.SMUS,14_Enh;BR.MYO,11_EnhWk1;HUES6,11_EnhWk1;BN.AG,13_EnhA;PFM.1,13_EnhA;PFK.3,11_EnhWk1;PFM.2,13_EnhA;HRT.FE,13_EnhA;BN.ITL,13_EnhA;DUO.SMUS,11_EnhWk1;PANC,11_EnhWk1;H1.DNP,11_EnhWk1;LV,13_EnhA;PFF.2,13_EnhA;GAS,11_EnhWk1;MUS.SC,11_EnhWk1;BN.FE0,11_EnhWk1;SK.MUS63,1…	AWG,A549,None;AWG,HSMM,None;AWG,HSMMtube,None;AWG,HeLa-S3,None;AWG,K562,None;AWG,LNCaP,None;Duke,FibroP,None;Duke,Huh-7,None;Duke,Stellate,None;UW,H7-hESC,None;UW,HIPEpiC,None;UW,HMVEC-dBl-Neo,None;UW,HRGEC,None	A549,GR,HudsonAlpha,DEX_100nM;A549,GR,HudsonAlpha,DEX_50nM;HeLa-S3,AP2ALPHA,UCD,None;HeLa-S3,E2F6,UCD,None;HeLa-S3,MXI1,Stanford,None;HepG2,ERRA,Stanford,forskolin;HepG2,FOXA1,HudsonAlpha,None;HepG2,FOXA1,HudsonAlpha,None;HepG2,FOXA2,HudsonAlpha,None;HepG2,HDAC2,HudsonAlpha,None;HepG2,HNF4A,HudsonAlpha,None;HepG2,HNF4A,Stanford,forskolin;HepG2,HNF4G,HudsonAlpha,None;HepG2,P300,HudsonAlpha,None;He…	.	Egr-1_disc4;Ets_disc4;Ets_known2;Ets_known7;HNF4_known4;SETDB1_disc1;Spdef	ENSG00000100605.11	ITPK1	0	0	NM_001142594	ITPK1	0	0	INT
14	93502961	0.8	1	0	rs4905039	C	T	0.01	0.1	0.0035	0.02	0	0	.	NHEK,7_Weak_Enhancer;HSMM,4_Strong_Enhancer;HepG2,4_Strong_Enhancer;HMEC,5_Strong_Enhancer;Huvec,7_Weak_Enhancer;GM12878,7_Weak_Enhancer;NHLF,5_Strong_Enhancer	.	BN.SN,13_EnhA;H1.DMSC,11_EnhWk1;BN.HM150,13_EnhA;PFM.3,13_EnhA;H1,11_EnhWk1;BN.MFL,13_EnhA;ESO,14_Enh;PFK.2,13_EnhA;R.SMUS,14_Enh;BR.MYO,11_EnhWk1;HUES6,11_EnhWk1;BN.AG,13_EnhA;PFM.1,13_EnhA;PFK.3,11_EnhWk1;PFM.2,13_EnhA;HRT.FE,13_EnhA;BN.ITL,13_EnhA;DUO.SMUS,11_EnhWk1;PANC,11_EnhWk1;H1.DNP,11_EnhWk1;LV,13_EnhA;PFF.2,13_EnhA;GAS,11_EnhWk1;BN.FE0,11_EnhWk1;SK.MUS63,11_EnhWk1;IMR90,12_EnhWk2;NCC.GE…	AWG,GM12878,None;AWG,HMEC,None;AWG,HSMM,None;AWG,HSMMtube,None;AWG,HeLa-S3,None;AWG,HepG2,None;AWG,K562,None;AWG,NHEK,None;Duke,8988T,None;Duke,AoSMC,None;Duke,GM19238,None;Duke,Gliobla,None;Duke,HSMM_emb,None;Duke,HeLa-S3,IFNa4h;Duke,Melano,None;Duke,Myometr,None;Duke,Osteobl,None;Duke,PanIsletD,None;Duke,PanIslets,None;Duke,ProgFib,None;Duke,RWPE1,None;Duke,Stellate,None;Duke,Urothelia,UT189;Du…	A549,USF1,HudsonAlpha,EtOH_0.02pct;GM12878,EBF1,HudsonAlpha,None;GM12878,EBF1,Stanford,None;HeLa-S3,AP2ALPHA,UCD,None;HeLa-S3,AP2GAMMA,UCD,None;HeLa-S3,CJUN,Stanford,None;HeLa-S3,E2F6,UCD,None;HeLa-S3,JUND,Stanford,None;HepG2,FOSL2,HudsonAlpha,None;HepG2,JUND,HudsonAlpha,None;HepG2,JUND,Stanford,None;K562,USF1,HudsonAlpha,None	.	AP-1_disc3;AP-1_disc5;AP-1_known2;AP-1_known3;AP-1_known4;AP-2_disc1;BAF155_disc1;BATF_disc1;BCL_disc2;Bach1;Bach2;GR_disc2;HMGN3_disc1;KAP1_disc1;Maf_disc1;Maf_known1;Mef2_disc3;Myc_disc3;PRDM1_disc2;RXRA_disc3;STAT_disc2;TCF4_disc1;p300_disc1	ENSG00000100605.11	ITPK1	0	0	NM_001142594	ITPK1	0	0	INT
14	93503054	0.8	1	0	rs4905040	C	T	0.03	0.1	0.0035	0.02	0	0	.	HSMM,4_Strong_Enhancer;HepG2,4_Strong_Enhancer;HMEC,5_Strong_Enhancer;GM12878,7_Weak_Enhancer;NHLF,5_Strong_Enhancer;NHEK,6_Weak_Enhancer;Huvec,5_Strong_Enhancer	BN.FE1,6_TssD2;PFM.1,2_TssF;PFM.2,2_TssF	BN.SN,13_EnhA;H1.DMSC,11_EnhWk1;BN.HM150,13_EnhA;PFM.3,13_EnhA;H1,11_EnhWk1;BN.MFL,13_EnhA;ESO,14_Enh;PFK.2,13_EnhA;R.SMUS,14_Enh;BR.MYO,11_EnhWk1;HUES6,11_EnhWk1;BN.AG,13_EnhA;PFK.3,11_EnhWk1;HRT.FE,13_EnhA;BN.ITL,13_EnhA;LV,13_EnhA;PFF.2,13_EnhA;GAS,11_EnhWk1;BN.FE0,11_EnhWk1;SK.MUS63,11_EnhWk1;IMR90,12_EnhWk2;NCC.GED2,13_EnhA;SPL,13_EnhA;PFF.1,11_EnhWk1;ADI.MSC,11_EnhWk1;ADI.NUC,11_EnhWk1;BM.M…	AWG,HSMM,None;AWG,NHEK,None;Duke,8988T,None;Duke,Melano,None;Duke,Osteobl,None;Duke,PanIslets,None;Duke,Stellate,None;Duke,pHTE,None;UW,NHLF,None	GM12878,EBF1,HudsonAlpha,None;GM12878,EBF1,Stanford,None;HeLa-S3,AP2ALPHA,UCD,None;HeLa-S3,JUND,Stanford,None;HepG2,JUND,HudsonAlpha,None;HepG2,JUND,Stanford,None	.	FAC1;Gcm1	ENSG00000100605.11	ITPK1	0	0	NM_001142594	ITPK1	0	0	INT
14	93504235	0.8	1	0	rs7142188	T	G	0.03	0.1	0.0035	0.02	0	0	.	HMEC,5_Strong_Enhancer;NHEK,7_Weak_Enhancer;GM12878,7_Weak_Enhancer;HepG2,7_Weak_Enhancer;HSMM,7_Weak_Enhancer;Huvec,7_Weak_Enhancer	.	BN.HM150,13_EnhA;PFM.3,13_EnhA;ESO,14_Enh;R.SMUS,14_Enh;BN.AG,13_EnhA;HUES64,11_EnhWk1;R.MUC29,14_Enh;BN.CC,13_EnhA;IPS.20,11_EnhWk1;BN.AC,13_EnhA;HUES48,11_EnhWk1;IPS.15,11_EnhWk1;BN.ITL,13_EnhA;BN.SN,13_EnhA;LV,14_Enh;PFK.3,11_EnhWk1;PFM.2,13_EnhA;BR.H35,14_Enh;NCC.COR2,14_Enh;NCC.GED2,14_Enh;HRT.FE,14_Enh;PFK.2,14_Enh;PFM.1,14_Enh;PFF.2,14_Enh;BN.MFL,14_Enh;SPL,14_Enh;DUO.MUC61,14_Enh;R.MUC31,…	.	.	.	HNF1_1;HNF1_4;Maf_known3	ENSG00000100605.11	ITPK1	0	0	NM_001142594	ITPK1	0	0	INT
14	93504867	0.8	1	0	rs4900173	T	G	0.03	0.1	0.0035	0.02	0	0	.	HMEC,7_Weak_Enhancer;Huvec,5_Strong_Enhancer	.	ESO,14_Enh;R.MUC29,14_Enh;LV,14_Enh;PFK.3,11_EnhWk1;PFM.2,13_EnhA;HRT.FE,14_Enh;PFK.2,14_Enh;PFM.1,14_Enh;PFF.2,14_Enh;BN.MFL,14_Enh;SPL,14_Enh;DUO.MUC61,14_Enh;R.MUC31,14_Enh;BN.AG,14_Enh;BN.AC,14_Enh;BN.HM150,14_Enh;BN.ITL,14_Enh;BN.CC,14_Enh;PFM.3,14_Enh;BN.SN,14_Enh;CD34.MBP1508,14_Enh	.	.	.	FAC1;Foxa_known2;Foxa_known4;Foxj2_1;Foxl1_1;Foxp1;Pax-4_5;RREB-1_2;Zfp105	ENSG00000100605.11	ITPK1	0	0	NM_001142594	ITPK1	0	0	INT
14	93505460	0.8	1	0	rs4905041	T	C	0.03	0.1	0.0035	0.02	0	0	.	HMEC,7_Weak_Enhancer;Huvec,5_Strong_Enhancer;HSMM,7_Weak_Enhancer	.	ESO,14_Enh;PFK.3,11_EnhWk1;PFM.2,13_EnhA;DUO.MUC61,14_Enh;R.MUC31,14_Enh;CD34.MBP1508,14_Enh;CD34.MBP1480,11_EnhWk1;H1.DMSC,11_EnhWk1;PFK.2,13_EnhA;CD34.C,11_EnhWk1;NCC.GED2,14_Enh;CD34.MBP1549,11_EnhWk1;CD34.MBP1562,13_EnhA;PFM.1,13_EnhA;BN.HM150,13_EnhA;BN.AC,13_EnhA;BN.CC,13_EnhA;BN.AG,13_EnhA;BN.ITL,13_EnhA;HRT.FE,13_EnhA;BR.H35,14_Enh;IMR90,12_EnhWk2;BN.MFL,13_EnhA;NCC.COR2,11_EnhWk1;DUO.SMU…	Duke,Urothelia,None;UW,CD20+,None;UW,CD34+_Mobilized,None;UW,Monocytes-CD14+_RO01746,None;UW,NB4,None	.	.	HDAC2_disc3;Myc_known5;NRSF_disc5;NRSF_known3;RXRA_disc2;Sin3Ak-20_disc5;Znf143_disc4	ENSG00000100605.11	ITPK1	0	0	NM_001142594	ITPK1	0	0	INT
14	93505948	0.8	1	0	rs76973221	G	A	0.03	0.1	0.0035	0.02	0	0	.	HMEC,7_Weak_Enhancer;Huvec,5_Strong_Enhancer;HSMM,7_Weak_Enhancer;H1,7_Weak_Enhancer	.	ESO,14_Enh;PFK.3,11_EnhWk1;PFM.2,13_EnhA;DUO.MUC61,14_Enh;R.MUC31,14_Enh;CD34.MBP1508,14_Enh;CD34.MBP1480,11_EnhWk1;CD34.MBP1549,11_EnhWk1;CD34.MBP1562,13_EnhA;PFM.1,13_EnhA;BN.HM150,13_EnhA;BN.AC,13_EnhA;BN.CC,13_EnhA;BN.AG,13_EnhA;BN.ITL,13_EnhA;HRT.FE,13_EnhA;NCC.COR2,11_EnhWk1;DUO.SMUS,11_EnhWk1;H1.BMP4DT,11_EnhWk1;IPS.DF19,11_EnhWk1;PFF.2,13_EnhA;MUS.SC,11_EnhWk1;SPL,13_EnhA;PFM.3,13_EnhA;BN…	Duke,8988T,None	.	.	NRSF_known1;TFIIA	ENSG00000100605.11	ITPK1	0	0	NM_001142594	ITPK1	0	0	INT
14	93506636	0.8	1	0	rs75768530	A	G	0.03	0.1	0.0035	0.02	0	0	.	HMEC,7_Weak_Enhancer;HSMM,7_Weak_Enhancer;H1,7_Weak_Enhancer;Huvec,7_Weak_Enhancer;GM12878,7_Weak_Enhancer;NHEK,5_Strong_Enhancer	CD34.MBP1508,2_TssF;CD34.MBP1562,2_TssF	PFM.2,13_EnhA;PFM.1,13_EnhA;BN.HM150,13_EnhA;BN.AC,13_EnhA;BN.CC,13_EnhA;BN.AG,13_EnhA;BN.ITL,13_EnhA;HRT.FE,13_EnhA;H1.BMP4DT,11_EnhWk1;IPS.DF19,11_EnhWk1;PFF.2,13_EnhA;MUS.SC,11_EnhWk1;SPL,13_EnhA;PFM.3,13_EnhA;BN.SN,13_EnhA;BR.MYO,11_EnhWk1;LV,13_EnhA;PFK.2,9_TxEnhG1;IPS.DF6,11_EnhWk1;CD34.C,13_EnhA;NCC.GED2,13_EnhA;BN.MFL,13_EnhA;CD34.MBP1549,13_EnhA;IPS.15,14_Enh;BM.MSC,11_EnhWk1;GAS,13_EnhA…	Duke,Ishikawa,4OHTAM_20nM_72hr;Duke,LNCaP,androgen	.	.	NERF1a	ENSG00000100605.11	ITPK1	0	0	NM_001142594	ITPK1	0	0	INT
14	93507607	0.8	1	0	rs149960834	T	C	0.03	0.1	0.0035	0.02	0	0	.	HMEC,7_Weak_Enhancer;HSMM,7_Weak_Enhancer;Huvec,7_Weak_Enhancer;GM12878,7_Weak_Enhancer;H1,5_Strong_Enhancer;NHEK,7_Weak_Enhancer	.	PFM.2,13_EnhA;PFM.1,13_EnhA;BN.HM150,13_EnhA;BN.AC,13_EnhA;BN.CC,13_EnhA;BN.AG,13_EnhA;BN.ITL,13_EnhA;HRT.FE,13_EnhA;IPS.DF19,11_EnhWk1;PFF.2,13_EnhA;MUS.SC,11_EnhWk1;SPL,13_EnhA;PFM.3,13_EnhA;BN.SN,13_EnhA;BR.MYO,11_EnhWk1;LV,13_EnhA;IPS.DF6,11_EnhWk1;CD34.C,13_EnhA;NCC.GED2,13_EnhA;BN.MFL,13_EnhA;ST.SMUS28,13_EnhA;COL.MUC32,13_EnhA;CD34.MBP1536,13_EnhA;SK.MUS62,11_EnhWk1;R.SMUS,11_EnhWk1;R.MUC3…	AWG,H1-hESC,None;Duke,H9ES,None;Duke,pHTE,None;UW,H7-hESC,None;UW,NT2-D1,None	.	.	BDP1_disc1;ERalpha-a_disc4;HNF4_disc5;NRSF_disc9;RXRA_known6;TFII-I	ENSG00000100605.11	ITPK1	0	0	NM_001142594	ITPK1	0	0	INT
14	93507842	0.8	1	0	rs77382033	T	A	0.03	0.1	0.0035	0.02	0	0	.	HSMM,7_Weak_Enhancer;Huvec,7_Weak_Enhancer;GM12878,7_Weak_Enhancer;NHEK,7_Weak_Enhancer;H1,6_Weak_Enhancer;HMEC,5_Strong_Enhancer	.	PFM.2,13_EnhA;PFM.1,13_EnhA;BN.HM150,13_EnhA;BN.AC,13_EnhA;BN.CC,13_EnhA;BN.AG,13_EnhA;BN.ITL,13_EnhA;HRT.FE,13_EnhA;PFF.2,13_EnhA;MUS.SC,11_EnhWk1;SPL,13_EnhA;PFM.3,13_EnhA;BN.SN,13_EnhA;BR.MYO,11_EnhWk1;LV,13_EnhA;IPS.DF6,11_EnhWk1;CD34.C,13_EnhA;NCC.GED2,13_EnhA;BN.MFL,13_EnhA;COL.MUC32,13_EnhA;CD34.MBP1536,13_EnhA;SK.MUS62,11_EnhWk1;R.SMUS,11_EnhWk1;R.MUC31,13_EnhA;PANC,11_EnhWk1;PFK.3,13_Enh…	UW,HMVEC-LLy,None	.	.	CTCF_disc10	ENSG00000100605.11	ITPK1	0	0	NM_001142594	ITPK1	0	0	INT
14	93508756	0.8	1	0	rs76496696	A	G	0.03	0.1	0.0035	0.02	0	0	.	HSMM,7_Weak_Enhancer;GM12878,7_Weak_Enhancer;HMEC,5_Strong_Enhancer;NHEK,5_Strong_Enhancer;H1,7_Weak_Enhancer	.	PFM.2,13_EnhA;BN.HM150,13_EnhA;BN.AC,13_EnhA;BN.CC,13_EnhA;BN.AG,13_EnhA;BN.ITL,13_EnhA;HRT.FE,13_EnhA;PFM.3,13_EnhA;BN.SN,13_EnhA;BR.MYO,11_EnhWk1;LV,13_EnhA;BN.MFL,13_EnhA;SK.MUS62,11_EnhWk1;R.SMUS,11_EnhWk1;R.MUC31,13_EnhA;PANC,11_EnhWk1;PFK.3,13_EnhA;CD8.NP,11_EnhWk1;DUO.MUC61,13_EnhA;IPS.18,11_EnhWk1;ADI.NUC,11_EnhWk1;HUES48,11_EnhWk1;CD34.MBP1549,11_EnhWk1;ST.MUC,11_EnhWk1;PFK.2,13_EnhA;CD3…	.	.	.	BHLHE40_known2;Myc_disc7;Myc_known1	ENSG00000100605.11	ITPK1	0	0	NM_001142594	ITPK1	0	0	INT
14	93508865	0.8	1	0	rs79163130	G	A	0.03	0.1	0.0035	0.02	0	0	.	HSMM,7_Weak_Enhancer;GM12878,7_Weak_Enhancer;HMEC,5_Strong_Enhancer;NHEK,5_Strong_Enhancer;H1,7_Weak_Enhancer	.	PFM.2,13_EnhA;BN.HM150,13_EnhA;BN.AC,13_EnhA;BN.CC,13_EnhA;BN.AG,13_EnhA;BN.ITL,13_EnhA;HRT.FE,13_EnhA;PFM.3,13_EnhA;BN.SN,13_EnhA;BR.MYO,11_EnhWk1;LV,13_EnhA;BN.MFL,13_EnhA;R.MUC31,13_EnhA;PANC,11_EnhWk1;PFK.3,13_EnhA;CD8.NP,11_EnhWk1;DUO.MUC61,13_EnhA;IPS.18,11_EnhWk1;ADI.NUC,11_EnhWk1;CD34.MBP1549,11_EnhWk1;ST.MUC,11_EnhWk1;PFK.2,13_EnhA;CD34.MBP1480,11_EnhWk1;H1.DNP,11_EnhWk1;ESO,14_Enh;GAS,1…	Duke,GM19240,None	.	.	NRSF_disc7	ENSG00000100605.11	ITPK1	0	0	NM_001142594	ITPK1	0	0	INT
14	93509181	0.8	1	0	rs150477425	G	A	0.02	0.1	0.0035	0.02	0	0	.	HSMM,7_Weak_Enhancer;GM12878,7_Weak_Enhancer;HMEC,5_Strong_Enhancer;NHEK,5_Strong_Enhancer;H1,7_Weak_Enhancer	.	PFM.2,13_EnhA;BN.AG,13_EnhA;BN.ITL,13_EnhA;HRT.FE,13_EnhA;BR.MYO,11_EnhWk1;LV,13_EnhA;R.MUC31,13_EnhA;PANC,11_EnhWk1;PFK.3,13_EnhA;CD8.NP,11_EnhWk1;DUO.MUC61,13_EnhA;ADI.NUC,11_EnhWk1;CD34.MBP1549,11_EnhWk1;ST.MUC,11_EnhWk1;PFK.2,13_EnhA;CD34.MBP1480,11_EnhWk1;ESO,14_Enh;GAS,11_EnhWk1;CD34.MBP1562,13_EnhA;DUO.SMUS,14_Enh;SK.MUS63,11_EnhWk1;CD34.MBP1508,14_Enh;BR.H35,13_EnhA;HD.CD184EC,11_EnhWk1;I…	.	.	.	Irf_known3	ENSG00000100605.11	ITPK1	0	0	NM_001142594	ITPK1	0	0	INT
14	93509488	0.8	1	0	rs149518261	GT	G	0.08	0.03	0.0035	0.02	0	0	.	H1,7_Weak_Enhancer;HepG2,5_Strong_Enhancer;Huvec,6_Weak_Enhancer;HMEC,4_Strong_Enhancer;GM12878,5_Strong_Enhancer;HSMM,4_Strong_Enhancer;NHEK,4_Strong_Enhancer	R.MUC31,2_TssF	PFM.2,13_EnhA;BN.ITL,13_EnhA;HRT.FE,13_EnhA;BR.MYO,11_EnhWk1;LV,13_EnhA;PFK.3,13_EnhA;CD8.NP,11_EnhWk1;DUO.MUC61,13_EnhA;ADI.NUC,11_EnhWk1;CD34.MBP1549,11_EnhWk1;PFK.2,13_EnhA;CD34.MBP1480,11_EnhWk1;ESO,14_Enh;CD34.MBP1562,13_EnhA;DUO.SMUS,14_Enh;BR.H35,13_EnhA;HD.CD184EC,11_EnhWk1;IPS.DF19,11_EnhWk1;H1,11_EnhWk1;R.MUC29,13_EnhA;PFM.1,14_Enh;CD34.MBP1536,11_EnhWk1;IPS.15,14_Enh;PFF.2,14_Enh;PFM.3…	AWG,GM12878,None;AWG,Th1,None;Duke,GM12891,None;Duke,GM12892,None;Duke,GM18507,None;Duke,GM19238,None;Duke,GM19239,None;Duke,GM19240,None;UW,GM12865,None	GM12891,NFKB,Stanford,None;HepG2,USF1,HudsonAlpha,None	.	Foxa_known3;Foxa_known4;Foxd3;Irf_disc1;NF-Y_disc1;NF-Y_known1;NF-Y_known3;Pou3f2_1;RFX5_disc2;RFX5_disc3;SP1_disc1;SP2_disc1	ENSG00000100605.11	ITPK1	0	0	NM_001142594	ITPK1	0	0	INT
14	93509629	0.8	1	0	rs144025984	CCA	C	0.08	0.03	0.0035	0.02	0	0	.	H1,7_Weak_Enhancer;HepG2,5_Strong_Enhancer;Huvec,6_Weak_Enhancer;HMEC,4_Strong_Enhancer;GM12878,5_Strong_Enhancer;HSMM,4_Strong_Enhancer;NHEK,4_Strong_Enhancer	R.MUC31,2_TssF;CD34.MBP1562,2_TssF;PFK.2,2_TssF	PFM.2,13_EnhA;BN.ITL,13_EnhA;HRT.FE,13_EnhA;BR.MYO,11_EnhWk1;LV,13_EnhA;PFK.3,13_EnhA;CD8.NP,11_EnhWk1;DUO.MUC61,13_EnhA;ADI.NUC,11_EnhWk1;CD34.MBP1549,11_EnhWk1;CD34.MBP1480,11_EnhWk1;DUO.SMUS,14_Enh;BR.H35,13_EnhA;HD.CD184EC,11_EnhWk1;IPS.DF19,11_EnhWk1;H1,11_EnhWk1;R.MUC29,13_EnhA;CD34.MBP1536,11_EnhWk1;IPS.15,14_Enh;BN.HM150,14_Enh;BN.SN,14_Enh;SPL,13_EnhA;CD3.P,14_Enh;GAS,13_EnhA;ST.MUC,13_E…	Duke,Fibrobl,None;Duke,H9ES,None	HeLa-S3,POL2,Stanford,None	.	Gm397;SREBP_known2	ENSG00000100605.11	ITPK1	0	0	NM_001142594	ITPK1	0	0	INT
14	93510123	0.8	1	0	rs58154973	T	C	0.43	0.06	0.0035	0.02	0	0	.	GM12878,5_Strong_Enhancer;HSMM,4_Strong_Enhancer;NHEK,4_Strong_Enhancer;HepG2,4_Strong_Enhancer;Huvec,5_Strong_Enhancer;H1,7_Weak_Enhancer;HMEC,4_Strong_Enhancer	PFF.1,6_TssD2;PFK.2,3_TssA	PFM.2,13_EnhA;BN.ITL,13_EnhA;HRT.FE,13_EnhA;BR.MYO,11_EnhWk1;LV,13_EnhA;PFK.3,13_EnhA;CD8.NP,11_EnhWk1;DUO.MUC61,13_EnhA;ADI.NUC,11_EnhWk1;CD34.MBP1549,11_EnhWk1;CD34.MBP1480,11_EnhWk1;DUO.SMUS,14_Enh;HD.CD184EC,11_EnhWk1;IPS.DF19,11_EnhWk1;H1,11_EnhWk1;R.MUC29,13_EnhA;CD34.MBP1536,11_EnhWk1;IPS.15,14_Enh;BN.HM150,14_Enh;BN.SN,14_Enh;SPL,13_EnhA;CD3.P,14_Enh;GAS,13_EnhA;ST.MUC,13_EnhA;BM.MSC,11_E…	AWG,HMEC,None;AWG,HUVEC,None;Duke,8988T,None;Duke,Fibrobl,None;Duke,Gliobla,None;Duke,HSMM_emb,None;Duke,Melano,None;Duke,PanIslets,None;Duke,pHTE,None;UW,CD34+_Mobilized,None;UW,CMK,None;UW,HCT-116,None;UW,HVMF,None;UW,PrEC,None;UW,SAEC,None;UW,SK-N-SH_RA,None	HCT-116,POL24H8,HudsonAlpha,None;HUVEC,GATA2,UCD,None;HeLa-S3,AP2ALPHA,UCD,None;HeLa-S3,AP2GAMMA,UCD,None;HeLa-S3,BAF155,Stanford,None;HeLa-S3,BRCA1,Stanford,None;HeLa-S3,CEBPB,Stanford,None;HeLa-S3,CJUN,Stanford,None;HeLa-S3,GTF2F1,Stanford,None;HeLa-S3,JUND,Stanford,None;HeLa-S3,MXI1,Stanford,None;HeLa-S3,P300,Stanford,None;HeLa-S3,POL2,Stanford,None;HeLa-S3,RFX5,Stanford,None;HeLa-S3,STAT3,Sta…	.	AP-1_disc2;Gbx1;NF-Y_disc1;NF-Y_known1;NF-Y_known2;Nkx1-1;SP1_disc1	ENSG00000100605.11	ITPK1	0	0	NM_001142594	ITPK1	0	0	INT
14	93510266	0.8	1	0	rs115072684	G	A	0.14	0.03	0.0035	0.02	0	0	.	NHEK,4_Strong_Enhancer;HepG2,4_Strong_Enhancer;Huvec,5_Strong_Enhancer;HMEC,4_Strong_Enhancer;GM12878,7_Weak_Enhancer;HSMM,5_Strong_Enhancer	PFK.2,2_TssF;BR.H35,2_TssF	PFM.2,13_EnhA;BN.ITL,13_EnhA;HRT.FE,13_EnhA;BR.MYO,11_EnhWk1;LV,13_EnhA;PFK.3,13_EnhA;CD8.NP,11_EnhWk1;DUO.MUC61,13_EnhA;ADI.NUC,11_EnhWk1;CD34.MBP1549,11_EnhWk1;CD34.MBP1480,11_EnhWk1;DUO.SMUS,14_Enh;IPS.DF19,11_EnhWk1;H1,11_EnhWk1;R.MUC29,13_EnhA;CD34.MBP1536,11_EnhWk1;IPS.15,14_Enh;BN.SN,14_Enh;SPL,13_EnhA;CD3.P,14_Enh;GAS,13_EnhA;ST.MUC,13_EnhA;BM.MSC,11_EnhWk1;SK.MUS63,13_EnhA;CD34.MBP1508,1…	Duke,Urothelia,UT189	HeLa-S3,POL2,Stanford,None	.	.	ENSG00000100605.11	ITPK1	0	0	NM_001142594	ITPK1	0	0	INT
14	93510545	0.8	1	0	rs113631557	C	T	0.19	0.03	0.0035	0.02	0	0	.	NHEK,4_Strong_Enhancer;HMEC,4_Strong_Enhancer;GM12878,7_Weak_Enhancer;HSMM,5_Strong_Enhancer;HepG2,6_Weak_Enhancer;Huvec,7_Weak_Enhancer	BR.H35,2_TssF;PFK.2,3_TssA	PFM.2,13_EnhA;BN.ITL,13_EnhA;HRT.FE,13_EnhA;BR.MYO,11_EnhWk1;LV,13_EnhA;PFK.3,13_EnhA;CD8.NP,11_EnhWk1;DUO.MUC61,13_EnhA;ADI.NUC,11_EnhWk1;CD34.MBP1549,11_EnhWk1;CD34.MBP1480,11_EnhWk1;DUO.SMUS,14_Enh;IPS.DF19,11_EnhWk1;H1,11_EnhWk1;R.MUC29,13_EnhA;CD34.MBP1536,11_EnhWk1;IPS.15,14_Enh;BN.SN,14_Enh;SPL,13_EnhA;CD3.P,14_Enh;GAS,13_EnhA;ST.MUC,13_EnhA;BM.MSC,11_EnhWk1;IMR90,15_EnhP;PANC,13_EnhA;LIV.…	UW,RPTEC,None	.	.	Pax-5_known2;Sox_14;Sox_9	ENSG00000100605.11	ITPK1	0	0	NM_001142594	ITPK1	0	0	INT
14	93510742	0.8	1	0	rs114211339	A	G	0.19	0.03	0.0035	0.02	0	0	.	NHEK,4_Strong_Enhancer;HMEC,4_Strong_Enhancer;GM12878,7_Weak_Enhancer;HSMM,5_Strong_Enhancer;HepG2,6_Weak_Enhancer;Huvec,7_Weak_Enhancer;K562,7_Weak_Enhancer	PFK.3,2_TssF;PFK.2,2_TssF;CD15.P,2_TssF	PFM.2,13_EnhA;BN.ITL,13_EnhA;HRT.FE,13_EnhA;BR.MYO,11_EnhWk1;LV,13_EnhA;CD8.NP,11_EnhWk1;DUO.MUC61,13_EnhA;ADI.NUC,11_EnhWk1;CD34.MBP1549,11_EnhWk1;CD34.MBP1480,11_EnhWk1;DUO.SMUS,14_Enh;IPS.DF19,11_EnhWk1;H1,11_EnhWk1;R.MUC29,13_EnhA;CD34.MBP1536,11_EnhWk1;IPS.15,14_Enh;BN.SN,14_Enh;SPL,13_EnhA;GAS,13_EnhA;ST.MUC,13_EnhA;BM.MSC,11_EnhWk1;PANC,13_EnhA;LIV.A,11_EnhWk1;R.SMUS,14_Enh;COL.SMUS,11_Enh…	AWG,A549,None;Duke,CLL,None;Duke,Chorion,None;Duke,HPDE6-E6E7,None;Duke,HeLa-S3,IFNa4h;Duke,Hepatocytes,None;Duke,Medullo,None;Duke,PanIslets,None;Duke,RWPE1,None;Duke,Urothelia,UT189;Duke,pHTE,None;UW,HEEpiC,None;UW,SAEC,None	.	.	AP-1_disc9;PU.1_disc1;Pou1f1_1;Pou3f2_2	ENSG00000100605.11	ITPK1	0	0	NM_001142594	ITPK1	0	0	INT
14	93510931	0.8	1	0	rs60649609	C	G	0.2	0.03	0.0035	0.02	0	0	.	NHEK,4_Strong_Enhancer;HMEC,4_Strong_Enhancer;GM12878,7_Weak_Enhancer;HSMM,5_Strong_Enhancer;Huvec,7_Weak_Enhancer;K562,7_Weak_Enhancer;HepG2,7_Weak_Enhancer	PFK.3,2_TssF;PFK.2,2_TssF;CD15.P,2_TssF;CD34.MBP1508,3_TssA	PFM.2,13_EnhA;BN.ITL,13_EnhA;HRT.FE,13_EnhA;BR.MYO,11_EnhWk1;LV,13_EnhA;CD8.NP,11_EnhWk1;DUO.MUC61,13_EnhA;ADI.NUC,11_EnhWk1;CD34.MBP1549,11_EnhWk1;CD34.MBP1480,11_EnhWk1;DUO.SMUS,14_Enh;IPS.DF19,11_EnhWk1;H1,11_EnhWk1;R.MUC29,13_EnhA;CD34.MBP1536,11_EnhWk1;IPS.15,14_Enh;SPL,13_EnhA;GAS,13_EnhA;ST.MUC,13_EnhA;BM.MSC,11_EnhWk1;PANC,13_EnhA;LIV.A,11_EnhWk1;R.SMUS,14_Enh;COL.SMUS,11_EnhWk1;BN.CC,13_…	Duke,H9ES,None;UW,Adult_CD4_Th0,None	.	.	HNF1_5;Pax-5_disc1;Pbx3_disc2;SP2_disc2	ENSG00000100605.11	ITPK1	0	0	NM_001142594	ITPK1	0	0	INT
14	93511060	0.8	1	0	rs74626720	C	T	0.002	0.01	0.0035	0.02	0	0	.	NHEK,4_Strong_Enhancer;HMEC,4_Strong_Enhancer;HSMM,5_Strong_Enhancer;Huvec,7_Weak_Enhancer;K562,7_Weak_Enhancer;HepG2,7_Weak_Enhancer;GM12878,5_Strong_Enhancer	PFK.2,2_TssF;CD15.P,2_TssF;CD34.MBP1508,2_TssF	PFM.2,13_EnhA;BN.ITL,13_EnhA;HRT.FE,13_EnhA;BR.MYO,11_EnhWk1;LV,13_EnhA;CD8.NP,11_EnhWk1;DUO.MUC61,13_EnhA;ADI.NUC,11_EnhWk1;CD34.MBP1549,11_EnhWk1;CD34.MBP1480,11_EnhWk1;IPS.DF19,11_EnhWk1;H1,11_EnhWk1;R.MUC29,13_EnhA;SPL,13_EnhA;GAS,13_EnhA;ST.MUC,13_EnhA;BM.MSC,11_EnhWk1;PANC,13_EnhA;LIV.A,11_EnhWk1;R.SMUS,14_Enh;COL.SMUS,11_EnhWk1;BN.CC,13_EnhA;CC.TPC,11_EnhWk1;BN.AG,13_EnhA;H9,11_EnhWk1;ES.I…	AWG,K562,None;Duke,FibroP,None;Duke,GM12892,None;Duke,GM18507,None;Duke,GM19238,None;Duke,GM19239,None;Duke,GM19240,None;Duke,T-47D,None;Duke,Urothelia,None;Duke,iPS,None;UW,Adult_CD4_Th0,None;UW,CD20+,None;UW,CMK,None;UW,GM06990,None;UW,GM12865,None;UW,HL-60,None	GM12878,ELF1,HudsonAlpha,None;GM12878,PAX5C20,HudsonAlpha,None;GM12878,PAX5N19,HudsonAlpha,None;GM12891,PU1,HudsonAlpha,None	.	GR_disc4;Rad21_disc5;TATA_disc1;THAP1_disc2;YY1_disc1;YY1_disc2;YY1_known2;YY1_known3	ENSG00000100605.11	ITPK1	0	0	NM_001142594	ITPK1	0	0	INT

## Sheet: rs8082812
chr	pos	r2	D'	is_query_snp	rsID	ref	alt	AFR	AMR	ASN	EUR	GERP_cons	SiPhy_cons	Promoter_ENCODE	Enhancer_ENCODE	Promoter_Roadmap	Enhancer_Roadmap	DNAse	Proteins	eQTL	Motifs	GENCODE_id	GENCODE_name	GENCODE_direction	GENCODE_distance	RefSeq_id	RefSeq_name	RefSeq_direction	RefSeq_distance	dbSNP_functional_annotation
18	8391226	1	1	0	rs146974557	C	T	0	0	0	0.0013	0	0	.	Huvec,7_Weak_Enhancer	.	MSC.ADIPC,9_TxEnhG1;ST.MUC,12_EnhWk2	AWG,HUVEC,None;Duke,AoSMC,None;Duke,Myometr,None;Duke,Osteobl,None;Duke,PanIsletD,None;Duke,PanIslets,None;Duke,Stellate,None;UW,AG04450,None;UW,AG09309,None;UW,AoAF,None;UW,HAEpiC,None;UW,HBMEC,None;UW,HCF,None;UW,HCFaa,None;UW,HCM,None;UW,HCPEpiC,None;UW,HIPEpiC,None;UW,HMVEC-LBl,None;UW,HMVEC-dBl-Ad,None;UW,HNPCEpiC,None;UW,HPAEC,None;UW,HPAF,None;UW,HRGEC,None;UW,HRPEpiC,None;UW,HVMF,None;UW,…	HUVEC,CFOS,UCD,None;HUVEC,GATA2,UCD,None	.	Pou1f1_2;Smad_1	ENSG00000173482.12	PTPRM	0	0	NM_001105244	PTPRM	0	0	INT
18	8465700	1	1	0	rs78752944	G	T	0.04	0.03	0	0.0013	0	0	.	.	.	.	.	.	.	CHOP::CEBPalpha;HMG-IY_2;STAT_known1;Zec	ENSG00000242985.2	Metazoa_SRP	5	6128	NM_001105244	PTPRM	3	58840	.
18	8465932	1	1	0	rs80344371	C	T	0.06	0.03	0	0.0013	0	0	.	.	.	.	.	.	.	Maf_known2	ENSG00000242985.2	Metazoa_SRP	5	5896	NM_001105244	PTPRM	3	59072	.
18	8522682	1	1	1	rs8082812	C	A	0.17	0.02	0	0.0013	0	0	.	.	.	.	Duke,ProgFib,None;Duke,Urothelia,UT189	.	.	Bcl6b;CEBPB_known4;SRF_known1;SRF_known3;SRF_known5;SRF_known6;TEF-1_2	ENSG00000242985.2	Metazoa_SRP	3	50557	NM_001025300	RAB12	5	86759	.
18	8523564	1	1	0	rs8086466	G	A	0.18	0.02	0	0.0013	0	0	.	.	.	BN.FE2,12_EnhWk2;CD34.C,11_EnhWk1	.	.	.	Foxa_known2;Foxq1;Irf_known1;Irf_known5;Smad3_2;TCF4_known1	ENSG00000242985.2	Metazoa_SRP	3	51439	NM_001025300	RAB12	5	85877	.
18	8532245	1	1	0	rs60510847	C	T	0.16	0.01	0	0.0013	0	0	.	.	.	.	.	.	.	Barhl1;Hmx_2	ENSG00000242985.2	Metazoa_SRP	3	60120	NM_001025300	RAB12	5	77196	.
18	8532466	1	1	0	rs60523194	A	G	0.17	0.01	0.07	0.0013	0	0	.	.	.	.	.	.	.	.	ENSG00000242985.2	Metazoa_SRP	3	60341	NM_001025300	RAB12	5	76975	.
18	8532605	1	1	0	rs58328782	G	A	0.16	0.01	0	0.0013	0	0	.	.	.	.	.	.	.	.	ENSG00000242985.2	Metazoa_SRP	3	60480	NM_001025300	RAB12	5	76836	.
18	8538137	1	1	0	rs76331951	G	C	0.12	0.01	0	0.0013	0	0	.	.	.	.	.	.	.	Spz1_2	ENSG00000242985.2	Metazoa_SRP	3	66012	NM_001025300	RAB12	5	71304	.
18	8538432	1	1	0	rs16953692	T	A	0.09	0.0028	0	0.0013	0	0	.	.	.	.	.	.	.	ATF3_known3;Pbx-1_1;Pbx-1_4	ENSG00000242985.2	Metazoa_SRP	3	66307	NM_001025300	RAB12	5	71009	.
18	8538494	1	1	0	rs16953694	C	T	0.09	0.0028	0	0.0013	0	0	.	.	.	.	.	.	.	Pou2f2_known9	ENSG00000242985.2	Metazoa_SRP	3	66369	NM_001025300	RAB12	5	70947	.
18	8538689	1	1	0	rs16953696	C	T	0.12	0.01	0	0.0013	0	0	.	.	.	.	Duke,FibroP,None;Duke,Medullo,None	.	.	GATA_known8;GR_known10;GR_known4;GR_known8;GR_known9;Hoxa5_1;Irf_known10;Pdx1_2;T3R	ENSG00000242985.2	Metazoa_SRP	3	66564	NM_001025300	RAB12	5	70752	.
18	8539083	1	1	0	rs79632606	G	A	0.12	0.01	0	0.0013	0	0	.	.	.	.	AWG,GM12878,None;AWG,HSMM,None;AWG,K562,None;Duke,GM12892,None;Duke,GM19240,None;Duke,H9ES,None;Duke,PanIslets,None;Duke,Urothelia,None;UW,NB4,None	GM12878,SIX5,HudsonAlpha,None;GM12878,YY1,HudsonAlpha,None;GM12891,YY1,HudsonAlpha,None;H1-hESC,SIX5,HudsonAlpha,None;K562,SIX5,HudsonAlpha,None;K562,YY1,HudsonAlpha,None	.	CACD_1;CTCF_disc1;CTCF_disc3	ENSG00000242985.2	Metazoa_SRP	3	66958	NM_001025300	RAB12	5	70358	.
18	8540182	1	1	0	rs16953698	A	G	0.09	0.0028	0	0.0013	0	0	.	.	.	.	Duke,Medullo,None;Duke,Melano,None	.	.	AIRE_1;AP-2rep;Arid3a_2;CDP_6;HNF6;Mef2_known4;RORalpha1_2;Sox_10	ENSG00000242985.2	Metazoa_SRP	3	68057	NM_001025300	RAB12	5	69259	.
18	8541356	1	1	0	rs77319072	G	A	0.09	0.0028	0	0.0013	0	0	.	.	.	.	.	.	.	Cdx;DMRT1;DMRT3;DMRT5;Foxo_3;Mef2_disc1;Sox_19	ENSG00000206418.3	RAB12	5	68086	NM_001025300	RAB12	5	68085	.
18	8543344	1	1	0	rs150120399	C	G	0	0	0	0.0013	0	0	.	.	.	.	.	.	.	ERalpha-a_disc1;ERalpha-a_known4;Esr2;Irx;Pou2f2_known11	ENSG00000206418.3	RAB12	5	66098	NM_001025300	RAB12	5	66097	.
18	8548869	1	1	0	rs16953721	C	T	0.27	0.05	0.11	0.0013	0	0	.	HMEC,7_Weak_Enhancer	.	BR.MYO,12_EnhWk2;CHON.BMMSC,12_EnhWk2;H1.DMSC,15_EnhP	Duke,Fibrobl,None	.	.	ERalpha-a_known4;LBP-1_1;YY1_known5	ENSG00000206418.3	RAB12	5	60573	NM_001025300	RAB12	5	60572	.
